# Supplementary material for: Comparative analysis of geotypic variations in the proteome of Nostoc commune
Source: Plant Signal Behav. 2024 Jun 24;19(1):2370719. doi: 10.1080/15592324.2024.2370719 (PMC11197914; doi:10.1080/15592324.2024.2370719)
Supplement: Supplementary_table1.xlsx [file KPSB_A_2370719_SM0272.xlsx]

## Sheet: Proteome Discoverer Output file
Accession	Description	ΣCoverage	Σ# Proteins	Σ# Unique Peptides	Σ# Peptides	Σ# PSMs	Score A2	Coverage A2	# Peptides A2	# PSM A2	Score B2	Coverage B2	# Peptides B2	# PSM B2	Score C2	Coverage C2	# Peptides C2	# PSM C2	Score D2	Coverage D2	# Peptides D2	# PSM D2	Score E2	Coverage E2	# Peptides E2	# PSM E2	Score F2	Coverage F2	# Peptides F2	# PSM F2	# AAs	MW [kDa]	calc. pI
A0A2R5FSU2	30S ribosomal protein S16 OS=Nostoc commune NIES-4072 OX=2005467 GN=rpsP PE=3 SV=1 - [A0A2R5FSU2_NOSCO]	71.59	1	5	5	15					13.0147	40.91	3	4					10.3539	29.55	2	3	12.5278	29.55	2	4	14.0444	46.59	3	4	88	10.0035	10.6821
A0A2R5FQ96	Phycobilisome linker polypeptide CpcC OS=Nostoc commune NIES-4072 OX=2005467 GN=NIES4072_46220 PE=3 SV=1 - [A0A2R5FQ96_NOSCO]	66.78	1	14	15	155	53.7088	43.25	10	20	41.3066	47.4	11	15	61.5384	55.02	11	22	101.363	53.98	12	37	85.0081	55.71	12	30	90.1188	53.98	12	31	289	31.8422	8.5874
A0A2R5FEU5	Allophycocyanin, beta subunit ApcB OS=Nostoc commune NIES-4072 OX=2005467 GN=NIES4072_06270 PE=3 SV=1 - [A0A2R5FEU5_NOSCO]	64.2	1	7	8	41	12.2272	20.37	3	4	26.6475	59.88	7	9	12.3172	20.37	3	4	26.2865	50	6	8	24.4683	28.4	4	7	28.3958	58.64	7	9	162	17.2529	6.72705
A0A2R5FXJ6	Phycocyanin beta subunit OS=Nostoc commune NIES-4072 OX=2005467 GN=NIES4072_46250 PE=3 SV=1 - [A0A2R5FXJ6_NOSCO]	63.01	1	8	8	60	9.45825	12.14	2	3	57.6014	58.96	7	18	23.8341	42.77	5	7	37.6	41.62	6	12	27.2674	32.95	4	8	42.6582	37.57	5	12	173	18.1203	5.63037
A0A2R5FUZ6	ATP synthase subunit beta OS=Nostoc commune NIES-4072 OX=2005467 GN=atpD PE=3 SV=1 - [A0A2R5FUZ6_NOSCO]	57.26	1	16	16	187	101.046	39.42	10	31	34.5697	20.12	7	11	116.241	46.06	12	37	109.053	22.41	8	38	124.824	24.9	9	43	85.7137	26.14	9	27	482	51.827	5.07178
A0A2R5FNA0	50S ribosomal protein L19 OS=Nostoc commune NIES-4072 OX=2005467 GN=rplS PE=3 SV=1 - [A0A2R5FNA0_NOSCO]	56.67	1	7	7	14	2.09965	9.17	1	1	10.6782	33.33	4	4	2.8643	9.17	1	1	5.26498	18.33	2	2	3.04006	9.17	1	1	12.314	43.33	5	5	120	13.7988	10.4624
A0A2R5FS68	Uncharacterized protein OS=Nostoc commune NIES-4072 OX=2005467 GN=NIES4072_23260 PE=4 SV=1 - [A0A2R5FS68_NOSCO]	50.36	1	6	6	17	2.2941	12.41	1	1	19.4654	42.34	5	6	7.99703	28.47	2	2	11.1851	24.09	2	3	9.05654	16.06	1	2	12.325	24.09	2	3	137	15.2759	7.18115
A0A2R5FUV3	30S ribosomal protein S7 OS=Nostoc commune NIES-4072 OX=2005467 GN=rpsG PE=3 SV=1 - [A0A2R5FUV3_NOSCO]	49.36	1	8	8	51	10.1619	26.28	3	3	39.9041	49.36	8	13	30.4293	30.77	4	8	32.3988	29.49	4	9	32.9471	30.77	4	9	33.2792	28.21	4	9	156	17.7644	11.1362
B2ZWV0	60 kDa chaperonin (Fragment) OS=Nostoc cf. commune KG-102 OX=449210 GN=groEL PE=3 SV=1 - [B2ZWV0_NOSCO]	48.71	6	1	23	121	88.2134	38.37	16	24	3.48557	2.98	1	1	54.0752	30.62	12	15	92.6275	43.74	19	26	99.4403	46.92	19	28	95.9724	46.92	19	27	503	53.8289	5.38916
A0A2R5FF27	PRC-barrel domain-containing protein AvaK OS=Nostoc commune NIES-4072 OX=2005467 GN=NIES4072_07360 PE=4 SV=1 - [A0A2R5FF27_NOSCO]	48.48	1	20	20	106	84.2486	41.75	15	27	52.2961	40.74	15	17	82.1731	43.77	16	26	27.831	24.92	7	9	42.2162	30.64	10	14	39.2364	25.93	9	13	297	34.2653	4.76709
A0A2R5FTP9	50S ribosomal protein L14 OS=Nostoc commune NIES-4072 OX=2005467 GN=rplN PE=3 SV=1 - [A0A2R5FTP9_NOSCO]	48.36	1	6	6	21					18.0152	31.15	3	5	3.39245	13.93	1	1	19.6812	28.69	3	6	6.16136	19.67	2	2	21.9365	42.62	5	7	122	13.3362	10.2134
A0A2R5FJE1	60 kDa chaperonin OS=Nostoc commune NIES-4072 OX=2005467 GN=groL PE=3 SV=1 - [A0A2R5FJE1_NOSCO]	46.51	7	1	23	123	90.7565	38.42	17	25	5.9243	5.7	2	2	56.8384	31.25	13	16	90.6134	38.97	18	25	99.4403	43.38	19	28	95.9724	43.38	19	27	544	57.7767	5.17334
A0A2R5FZ72	UPF0367 protein NIES4072_52300 OS=Nostoc commune NIES-4072 OX=2005467 GN=NIES4072_52300 PE=3 SV=1 - [A0A2R5FZ72_NOSCO]	45.56	1	3	3	7													6.09809	34.44	2	2	5.08614	34.44	2	2	9.27908	45.56	3	3	90	9.57005	6.65381
A0A2R5FQA4	Phycocyanin, alpha subunit PcyA OS=Nostoc commune NIES-4072 OX=2005467 GN=NIES4072_46240 PE=3 SV=1 - [A0A2R5FQA4_NOSCO]	45.06	1	5	5	15					10.6374	17.9	2	3	3.58863	9.26	1	1	9.58313	24.07	2	3	6.08988	24.07	2	2	19.1756	35.8	4	6	162	17.4758	6.1001
A0A2R5FK08	NAD(P)H-quinone oxidoreductase subunit M OS=Nostoc commune NIES-4072 OX=2005467 GN=ndhM PE=3 SV=1 - [A0A2R5FK08_NOSCO]	43.48	1	4	4	6					7.5503	27.83	2	2					4.89674	15.65	2	2					6.78934	20	2	2	115	13.1396	4.70361
A0A2R5FQ58	Two component transcriptional regulator OS=Nostoc commune NIES-4072 OX=2005467 GN=NIES4072_38540 PE=4 SV=1 - [A0A2R5FQ58_NOSCO]	43.39	3	8	8	52	10.1676	17.77	3	3	50.4943	38.84	7	17	11.3303	17.77	3	4	29.354	24.79	4	10	17.8003	32.64	6	6	38.4135	43.39	8	12	242	27.1302	5.10986
A0A2R5FXG6	30S ribosomal protein S5 OS=Nostoc commune NIES-4072 OX=2005467 GN=rpsE PE=3 SV=1 - [A0A2R5FXG6_NOSCO]	42.86	1	8	8	26	5.18831	10.29	2	2	16.6329	37.71	7	7	10.7156	28	4	4	12.3405	28	5	5	5.81406	10.86	2	2	15.7212	32.57	6	6	175	18.4213	10.8726
A0A2R5FFL9	Glycine cleavage system H protein OS=Nostoc commune NIES-4072 OX=2005467 GN=gcvH PE=3 SV=1 - [A0A2R5FFL9_NOSCO]	42.64	1	4	4	31	12.7464	17.83	2	3	36.6446	42.64	4	9	27.5411	42.64	4	7	15.2086	37.98	3	4	6.14557	20.16	2	2	24.3358	42.64	4	6	129	14.476	4.06885
A0A2R5G200	Uncharacterized protein OS=Nostoc commune NIES-4072 OX=2005467 GN=NIES4072_62140 PE=4 SV=1 - [A0A2R5G200_NOSCO]	42.46	1	7	7	33	4.06338	7.26	1	1	6.90937	12.85	2	2	9.78586	17.32	3	3	19.9337	29.05	5	7	22.1427	22.91	4	9	30.5585	36.87	6	11	179	20.6892	4.66553
A0A2R5FTR4	50S ribosomal protein L22 OS=Nostoc commune NIES-4072 OX=2005467 GN=rplV PE=3 SV=1 - [A0A2R5FTR4_NOSCO]	42.37	1	5	5	13					16.3097	42.37	4	5	3.74766	11.86	1	1	5.82605	16.95	2	2	3.07247	11.86	1	1	12.9394	27.97	3	4	118	13.2572	10.5356
A0A2R5FFI3	Nucleoside diphosphate kinase OS=Nostoc commune NIES-4072 OX=2005467 GN=ndk PE=3 SV=1 - [A0A2R5FFI3_NOSCO]	40.27	1	6	6	17					14.7932	30.87	5	5	5.41992	16.11	2	2	13.3089	31.54	4	4	6.51357	16.11	2	2	13.369	31.54	4	4	149	16.7388	6.39209
A0A2R5FXH5	30S ribosomal protein S9 OS=Nostoc commune NIES-4072 OX=2005467 GN=rpsI PE=3 SV=1 - [A0A2R5FXH5_NOSCO]	39.86	1	4	4	17	3.74652	10.14	1	1	12.2227	27.54	3	4	3.4425	10.14	1	1	14.3324	39.86	4	4	10.6154	27.54	3	3	15.9018	39.86	4	4	138	15.1721	9.99365
A0A2R5G2T5	50S ribosomal protein L5 OS=Nostoc commune NIES-4072 OX=2005467 GN=rplE PE=3 SV=1 - [A0A2R5G2T5_NOSCO]	39.56	1	7	7	32	10.7427	13.19	2	3	29.9277	28.57	5	10	14.3106	13.19	2	4	11.464	14.29	3	5	8.86494	18.13	4	4	14.4173	30.22	6	6	182	20.443	9.83252
A0A2R5FRH8	Uncharacterized protein OS=Nostoc commune NIES-4072 OX=2005467 GN=NIES4072_19180 PE=4 SV=1 - [A0A2R5FRH8_NOSCO]	39.18	1	3	3	5	4.34993	15.46	1	1	6.58743	26.8	2	2	4.20104	15.46	1	1									2.82594	12.37	1	1	97	10.2352	4.50049
A0A2R5FMG6	Phycobilisome protein ApcA OS=Nostoc commune NIES-4072 OX=2005467 GN=NIES4072_06280 PE=3 SV=1 - [A0A2R5FMG6_NOSCO]	38.51	1	7	8	49	15.9898	30.43	5	6	13.272	31.68	5	5	15.6751	30.43	5	6	27.3022	37.27	6	10	31.6221	38.51	7	11	30.3632	30.43	5	11	161	17.3691	5.05908
A0A2R5FRQ6	Phycobilisome linker polypeptide OS=Nostoc commune NIES-4072 OX=2005467 GN=NIES4072_51140 PE=3 SV=1 - [A0A2R5FRQ6_NOSCO]	38.04	1	8	8	43	14.7735	16.08	4	5	31.3851	38.04	8	10	23.3917	29.02	6	8	20.5723	25.1	5	6	23.749	25.1	5	7	22.7134	25.1	5	7	255	29.3663	9.0415
A0A2R5FPU8	Uncharacterized protein OS=Nostoc commune NIES-4072 OX=2005467 GN=NIES4072_19170 PE=4 SV=1 - [A0A2R5FPU8_NOSCO]	37.76	1	3	3	7					7.15277	28.57	2	2					5.88934	24.49	2	2	6.42727	24.49	2	2	3.8422	15.31	1	1	98	10.3622	4.56396
A0A2R5FXX9	Alkyl hydroperoxide reductase/ thiol specific antioxidant/ Mal allergen OS=Nostoc commune NIES-4072 OX=2005467 GN=NIES4072_42040 PE=4 SV=1 - [A0A2R5FXX9_NOSCO]	37.44	1	4	4	22	14.2015	18.23	2	3	23.2452	29.56	3	5	14.635	18.23	2	3	18.6094	18.23	2	4	10.1216	18.23	2	2	21.7069	26.11	3	5	203	22.5004	5.12256
B2ZWT8	60 kDa chaperonin (Fragment) OS=Nostoc cf. verrucosum OX=363806 GN=groEL PE=3 SV=1 - [B2ZWT8_9NOSO]	37	2	1	19	104	75.4096	28.2	13	21	6.1378	5.4	2	2	46.0303	24.8	10	13	73.0618	29.6	14	21	82.1506	34.4	15	24	80.2353	34.4	15	23	500	53.6728	5.38916
A0A2R5FIN2	ATP-dependent Clp protease proteolytic subunit OS=Nostoc commune NIES-4072 OX=2005467 GN=clpP PE=3 SV=1 - [A0A2R5FIN2_NOSCO]	36.95	1	5	6	37	2.79838	5.42	1	1	36.0097	33.5	5	9	16.1527	21.18	3	5	19.9193	24.63	4	6	26.473	35.47	5	8	30.8713	33.5	5	8	203	22.5435	5.80811
A0A2R5FFT6	Glutathione S-transferase domain-containing protein OS=Nostoc commune NIES-4072 OX=2005467 GN=NIES4072_10880 PE=4 SV=1 - [A0A2R5FFT6_NOSCO]	36.36	1	7	7	13	2.48885	3.79	1	1	25.6721	36.36	7	8	2.33442	3.79	1	1					2.04266	3.79	1	1	4.25365	6.06	2	2	264	29.4887	5.18604
A0A2R5FI52	Photosystem I protein PsaD OS=Nostoc commune NIES-4072 OX=2005467 GN=NIES4072_20240 PE=4 SV=1 - [A0A2R5FI52_NOSCO]	36.17	1	4	4	8					5.47854	15.6	2	2	3.41751	8.51	1	1	3.38346	8.51	1	1	3.43222	8.51	1	1	10.0755	29.08	3	3	141	15.5962	9.27588
A0A2R5FRQ9	Uncharacterized protein OS=Nostoc commune NIES-4072 OX=2005467 GN=NIES4072_51310 PE=4 SV=1 - [A0A2R5FRQ9_NOSCO]	36.03	1	3	3	13	11.9897	30.15	2	3	2.05394	7.35	1	1	11.5203	22.79	1	3	5.14742	22.79	1	1	7.37965	22.79	1	2	11.4738	28.68	2	3	136	15.026	4.33545
A0A2R5FLP7	6,7-dimethyl-8-ribityllumazine synthase OS=Nostoc commune NIES-4072 OX=2005467 GN=ribH PE=3 SV=1 - [A0A2R5FLP7_NOSCO]	35.94	1	4	4	5					5.70243	27.6	2	2					2.19146	4.69	1	1					5.25253	16.67	2	2	192	20.8305	5.51611
A0A2R5FGT6	Peptidyl-prolyl cis-trans isomerase OS=Nostoc commune NIES-4072 OX=2005467 GN=NIES4072_14720 PE=3 SV=1 - [A0A2R5FGT6_NOSCO]	35.45	1	5	5	16	3.135	5.29	1	1	16.0583	19.58	3	5	6.27369	5.29	1	2	7.65136	10.05	1	2	4.12611	10.05	1	1	16.9224	25.93	3	5	189	20.9976	6.80029
A0A2R5FH52	RNP-1 like RNA-binding protein OS=Nostoc commune NIES-4072 OX=2005467 GN=NIES4072_08280 PE=4 SV=1 - [A0A2R5FH52_NOSCO]	34.91	1	2	2	164					26.339	26.42	1	7	12.8385	26.42	1	3	116.959	34.91	2	46	153.277	34.91	2	64	121.759	34.91	2	44	106	11.4406	5.56689
A0A2R5FQJ1	Photosystem II manganese-stabilizing protein PsbO OS=Nostoc commune NIES-4072 OX=2005467 GN=NIES4072_34370 PE=4 SV=1 - [A0A2R5FQJ1_NOSCO]	34.53	1	8	8	75	35.5385	16.19	3	10	23.5631	16.19	3	7	57.0345	24.46	7	16	56.1467	34.53	8	15	49.8466	34.53	8	15	42.461	33.81	7	12	278	30.0724	5.16064
A0A2R5G323	Site-determining protein OS=Nostoc commune NIES-4072 OX=2005467 GN=NIES4072_59420 PE=3 SV=1 - [A0A2R5G323_NOSCO]	33.58	1	7	7	17	7.23608	8.58	2	2	23.3064	24.25	5	6	7.74787	8.58	2	2	9.04135	12.31	2	2	3.89338	4.1	1	1	17.0795	17.54	3	4	268	29.2939	8.104
A0A2R5FTR5	30S ribosomal protein S13 OS=Nostoc commune NIES-4072 OX=2005467 GN=rpsM PE=3 SV=1 - [A0A2R5FTR5_NOSCO]	33.33	1	4	4	25	9.70213	24.6	3	3	17.0276	24.6	3	5	12.5767	24.6	3	4	12.4274	33.33	4	4	12.0278	24.6	3	4	16.3781	33.33	4	5	126	14.1317	11.1655
A0A2R5FWQ6	Nuclear transport factor 2 OS=Nostoc commune NIES-4072 OX=2005467 GN=NIES4072_62100 PE=3 SV=1 - [A0A2R5FWQ6_NOSCO]	33.23	1	8	8	38	15.0541	13.17	3	4	26.4467	24.45	6	8	18.5535	13.17	3	5	20.3674	14.73	4	6	23.5035	14.73	4	7	28.1792	19.12	5	8	319	35.2929	5.35107
A0A2R5FQU5	Cyclase/dehydrase OS=Nostoc commune NIES-4072 OX=2005467 GN=NIES4072_16460 PE=4 SV=1 - [A0A2R5FQU5_NOSCO]	33.19	1	5	5	10	4.41781	9.48	1	1	14.9805	27.59	4	4	8.40735	17.67	2	2	2.76196	5.6	1	1	2.14411	5.6	1	1	2.64738	5.6	1	1	232	25.4048	5.14795
A0A2R5G114	Beta-Ig-H3/fasciclin OS=Nostoc commune NIES-4072 OX=2005467 GN=NIES4072_52610 PE=4 SV=1 - [A0A2R5G114_NOSCO]	33.08	1	4	4	24													13.9366	20.3	3	5	22.8627	14.29	2	10	24.4188	27.07	3	9	133	13.4992	4.95752
A0A2R5G243	30S ribosomal protein S17 OS=Nostoc commune NIES-4072 OX=2005467 GN=rpsQ PE=3 SV=1 - [A0A2R5G243_NOSCO]	32.93	1	3	3	7					2.61214	10.98	1	1					5.56521	23.17	2	2	2.17429	10.98	1	1	8.48712	32.93	3	3	82	9.49024	10.1108
A0A2R5FSV1	Photosystem II reaction center Psb28 protein OS=Nostoc commune NIES-4072 OX=2005467 GN=psb28 PE=3 SV=1 - [A0A2R5FSV1_NOSCO]	32.74	1	3	3	8	3.03304	9.73	1	1	6.65828	23.01	2	2	2.95294	9.73	1	1	2.26281	9.73	1	1	2.74803	9.73	1	1	4.66405	19.47	2	2	113	12.9214	4.80518
A0A2R5FGM0	Uncharacterized protein OS=Nostoc commune NIES-4072 OX=2005467 GN=NIES4072_14130 PE=4 SV=1 - [A0A2R5FGM0_NOSCO]	32.63	1	29	30	102	103.403	26.56	24	32	25.0026	10.3	9	9	74.2072	23.1	21	23	40.0782	13.28	13	13	39.5821	13.57	13	13	37.518	12.32	12	12	1039	116.135	5.24951
A0A2R5FIC9	60 kDa chaperonin OS=Nostoc commune NIES-4072 OX=2005467 GN=groL PE=3 SV=1 - [A0A2R5FIC9_NOSCO]	32.46	1	17	18	95	72.7796	24.56	14	20	2.6319	1.4	1	1	54.4373	20.7	12	16	70.9731	26.14	14	20	71.6091	26.32	13	19	67.1505	25.79	13	19	570	59.7998	4.95752
B2ZWU9	10 kDa chaperonin (Fragment) OS=Nostoc cf. commune KG-102 OX=449210 GN=groES PE=3 SV=1 - [B2ZWU9_NOSCO]	32	2	2	2	9					5.70335	32	2	2	2.97148	16	1	1	6.13362	32	2	2	5.27995	32	2	2	5.9041	32	2	2	75	8.08532	4.93213
A0A2R5FEB4	NAD-dependent epimerase/dehydratase OS=Nostoc commune NIES-4072 OX=2005467 GN=NIES4072_04130 PE=4 SV=1 - [A0A2R5FEB4_NOSCO]	31.96	1	9	9	48	13.3839	15.19	3	4	21.8039	12.66	4	8	24.6412	26.58	7	8	28.0966	23.1	6	9	24.8743	23.42	6	8	30.6546	28.8	8	11	316	36.0174	6.87354
A0A2R5FG60	LuxR family two component transcriptional regulator OS=Nostoc commune NIES-4072 OX=2005467 GN=NIES4072_12200 PE=4 SV=1 - [A0A2R5FG60_NOSCO]	31.56	1	6	6	21	6.44692	9.78	2	2	17.6232	31.56	6	6	6.99369	9.78	2	2	12.0542	19.56	4	4	9.9859	16.44	3	3	12.8788	19.56	4	4	225	25.571	5.17334
A0A2R5G105	30S ribosomal protein S11 OS=Nostoc commune NIES-4072 OX=2005467 GN=rpsK PE=3 SV=1 - [A0A2R5G105_NOSCO]	31.3	1	3	3	11					14.6877	31.3	3	4	3.09183	9.92	1	1	6.95353	21.37	2	2	2.9529	9.92	1	1	10.5378	21.37	2	3	131	13.9393	11.1948
A0A2R5FMD0	Hemerythrin HHE cation binding domain-containing protein OS=Nostoc commune NIES-4072 OX=2005467 GN=NIES4072_35950 PE=4 SV=1 - [A0A2R5FMD0_NOSCO]	31.14	1	9	9	42	37.4919	22.57	7	11	39.0256	24.29	7	11	44.0888	22.57	7	12	5.32125	5.71	2	2	8.77558	9.71	3	3	9.43476	9.71	3	3	350	39.2074	5.21143
A0A2R5FGS5	30S ribosomal protein S18 OS=Nostoc commune NIES-4072 OX=2005467 GN=rpsR PE=3 SV=1 - [A0A2R5FGS5_NOSCO]	30.99	1	2	2	6					2.97369	16.9	1	1					5.87184	30.99	2	2	2.51043	16.9	1	1	6.09474	30.99	2	2	71	8.26267	10.9165
A0A2R5FX20	Microcompartment protein OS=Nostoc commune NIES-4072 OX=2005467 GN=NIES4072_57140 PE=4 SV=1 - [A0A2R5FX20_NOSCO]	30.7	1	2	3	11	2.75252	7.89	1	1	9.90631	30.7	3	3	2.59529	7.89	1	1	4.45925	15.79	1	1	6.50702	23.68	2	2	9.86774	30.7	3	3	114	12.2965	7.43018
A0A2R5FVN4	RNA-binding S1 domain-containing protein OS=Nostoc commune NIES-4072 OX=2005467 GN=NIES4072_35600 PE=4 SV=1 - [A0A2R5FVN4_NOSCO]	30.58	1	11	11	43	12.9698	13.77	5	5					18.9849	17.08	6	7	31.8129	27	9	11	25.1789	20.94	8	9	32.6266	27.55	10	11	363	40.3045	4.62744
A0A2R5G033	Uncharacterized protein OS=Nostoc commune NIES-4072 OX=2005467 GN=NIES4072_51350 PE=4 SV=1 - [A0A2R5G033_NOSCO]	30.52	1	30	31	129	101.592	20.92	21	31	35.5215	9.4	9	12	60.627	16.99	17	19	75.6034	19.19	19	23	65.6181	17.37	16	20	76.4272	20.35	20	24	1042	117.235	4.86865
A0A2R5FTD6	Ribulose bisphosphate carboxylase small chain OS=Nostoc commune NIES-4072 OX=2005467 GN=NIES4072_57160 PE=4 SV=1 - [A0A2R5FTD6_NOSCO]	30.46	1	13	13	53	36.8473	21.25	9	11	9.86685	10.25	3	3	36.041	24.37	9	11	25.3387	18.13	7	8	33.8718	22.29	8	10	34.6009	23.48	9	10	673	73.101	7.25439
A0A2R5FYC6	Nucleoid-associated protein NIES4072_61790 OS=Nostoc commune NIES-4072 OX=2005467 GN=NIES4072_61790 PE=3 SV=1 - [A0A2R5FYC6_NOSCO]	30.43	1	3	3	7					2.37441	13.04	1	1					3.08032	13.04	1	1	2.95365	13.04	1	1	15.5835	30.43	3	4	115	12.3543	4.85596
A0A2Z6BB08	Dps family protein OS=Nostoc commune KU008 OX=2100478 PE=3 SV=1 - [A0A2Z6BB08_NOSCO]	30.43	2	4	4	7					14.5396	30.43	4	4	8.3515	17.39	2	2					3.24327	7.61	1	1					184	20.7623	5.19873
A0A2R5FUK1	Uncharacterized protein OS=Nostoc commune NIES-4072 OX=2005467 GN=NIES4072_35620 PE=4 SV=1 - [A0A2R5FUK1_NOSCO]	30.19	1	4	4	41	7.54032	6.13	1	2	13.4213	30.19	4	5	16.668	22.64	3	5	37.4705	18.4	2	10	26.9888	18.4	2	7	40.5972	18.4	2	12	212	22.6979	8.79248
A0A2R5FVU3	50S ribosomal protein L15 OS=Nostoc commune NIES-4072 OX=2005467 GN=rplO PE=3 SV=1 - [A0A2R5FVU3_NOSCO]	29.93	1	3	3	19					20.002	29.93	3	6	8.73266	17.69	2	3	10.7549	22.45	2	3	10.9358	22.45	2	3	15.4354	22.45	2	4	147	15.3315	10.9458
A0A2R5FM41	Uncharacterized protein OS=Nostoc commune NIES-4072 OX=2005467 GN=NIES4072_27460 PE=4 SV=1 - [A0A2R5FM41_NOSCO]	29.73	1	3	3	6	2.56278	6.08	1	1	13.8765	29.73	3	4	2.59533	6.08	1	1													148	16.2906	9.65674
A0A2R5FMK5	Transcriptional regulator AbrB OS=Nostoc commune NIES-4072 OX=2005467 GN=NIES4072_06690 PE=4 SV=1 - [A0A2R5FMK5_NOSCO]	28.97	1	4	4	23	7.29296	15.17	2	2	23.7169	28.97	4	6	11.1575	28.28	3	3	15.1986	28.97	3	4	15.7122	28.97	3	4	16.3741	28.97	3	4	145	16.1302	5.41455
A0A2R5FTQ9	50S ribosomal protein L6 OS=Nostoc commune NIES-4072 OX=2005467 GN=rplF PE=3 SV=1 - [A0A2R5FTQ9_NOSCO]	28.57	1	5	5	23	7.31907	15.38	2	2	28.8882	24.73	4	7	17.3774	28.02	4	5	5.63005	12.64	2	2	6.48681	12.64	2	2	17.8254	18.13	3	5	182	19.7857	10.5063
A0A2R5G270	Cysteine synthase OS=Nostoc commune NIES-4072 OX=2005467 GN=NIES4072_62840 PE=3 SV=1 - [A0A2R5G270_NOSCO]	28.53	2	6	7	44	23.7385	22.57	6	7	27.644	22.57	6	8	27.4175	22.57	6	8	25.3844	23.51	6	7	25.7345	23.51	6	7	26.7564	23.51	6	7	319	33.8289	6.15088
A0A2R5FJX6	ATP-dependent zinc metalloprotease FtsH OS=Nostoc commune NIES-4072 OX=2005467 GN=ftsH PE=3 SV=1 - [A0A2R5FJX6_NOSCO]	28.38	1	14	14	74	51.391	17.94	9	13	2.85022	2.45	1	1	37.4989	18.11	8	10	59.595	26.92	13	17	58.9572	26.26	13	16	66.8055	26.92	13	17	613	67.207	5.64307
A0A2R5FNQ5	CsbD family protein OS=Nostoc commune NIES-4072 OX=2005467 GN=NIES4072_27450 PE=3 SV=1 - [A0A2R5FNQ5_NOSCO]	28.33	1	2	2	6													8.26209	28.33	2	2	8.09391	28.33	2	2	7.75936	28.33	2	2	60	6.4293	6.06201
A0A2R5FTI8	ATPase OS=Nostoc commune NIES-4072 OX=2005467 GN=NIES4072_26590 PE=3 SV=1 - [A0A2R5FTI8_NOSCO]	28.22	1	18	20	122	91.7788	18.98	14	27	15.7139	4.87	3	4	64.8727	18.73	13	20	71.6479	19.34	14	22	81.3665	24.21	17	25	79.4224	22.14	16	24	822	91.1723	5.68115
A0A2R5FEC8	Uncharacterized protein OS=Nostoc commune NIES-4072 OX=2005467 GN=NIES4072_04330 PE=4 SV=1 - [A0A2R5FEC8_NOSCO]	28.2	1	6	6	24	2.42565	4.51	1	1	24.0958	24.06	5	7	14.667	18.8	4	5	11.8905	19.55	4	4	11.234	10.9	2	3	14.4327	15.04	3	4	266	29.7265	5.8208
A0A2R5FQZ6	Uncharacterized protein OS=Nostoc commune NIES-4072 OX=2005467 GN=NIES4072_48750 PE=4 SV=1 - [A0A2R5FQZ6_NOSCO]	28.15	1	5	5	20	4.04502	5.46	1	1	14.3083	21.85	3	4	6.83439	8.82	2	2	16.4457	15.13	4	5	8.72864	15.13	3	3	16.5687	15.13	4	5	238	25.1223	9.70068
A0A2R5FV21	Uncharacterized protein OS=Nostoc commune NIES-4072 OX=2005467 GN=NIES4072_49920 PE=4 SV=1 - [A0A2R5FV21_NOSCO]	28.13	1	6	6	28	8.12597	12.84	2	2	14.01	21.41	4	4	8.22268	6.42	1	2	27.8257	20.18	5	7	30.015	20.18	5	7	24.241	16.21	4	6	327	34.9482	5.71924
A0A2R5FEN5	Nitrogenase iron protein OS=Nostoc commune NIES-4072 OX=2005467 GN=nifH PE=3 SV=1 - [A0A2R5FEN5_NOSCO]	27.95	6	3	7	34	16.3544	11.45	2	4	17.3322	14.81	3	5	16.1867	9.09	2	4	21.9363	14.81	3	6	29.0385	15.82	4	8	24.0822	22.22	6	7	297	32.4844	5.03369
A0A2R5FEB0	Ribulose bisphosphate carboxylase large chain OS=Nostoc commune NIES-4072 OX=2005467 GN=cbbL PE=3 SV=1 - [A0A2R5FEB0_NOSCO]	27.94	3	16	16	124	63.4481	20.38	12	21	27.1757	16.81	8	9	57.4801	20.38	12	19	85.3085	21.22	12	26	71.4726	21.22	13	23	83.0985	23.95	13	26	476	53.0698	6.7124
A0A2R5G3S2	Glyceraldehyde-3-phosphate dehydrogenase OS=Nostoc commune NIES-4072 OX=2005467 GN=NIES4072_61750 PE=3 SV=1 - [A0A2R5G3S2_NOSCO]	27.89	1	8	8	40	15.6534	13.65	3	4	15.0989	13.65	3	4	26.214	21.07	5	8	19.1313	16.62	5	6	25.0828	16.62	5	8	29.4586	22.85	7	10	337	36.823	6.62451
A0A2R5FLX8	Uncharacterized protein OS=Nostoc commune NIES-4072 OX=2005467 GN=NIES4072_29420 PE=4 SV=1 - [A0A2R5FLX8_NOSCO]	27.82	1	3	3	7					5.29853	18.05	2	2	2.56307	9.02	1	1	5.54386	18.8	2	2	2.34713	9.02	1	1	3.02374	9.02	1	1	133	15.2903	5.24951
A0A2R5FNT8	Allophycocyanin, beta subunit ApcB OS=Nostoc commune NIES-4072 OX=2005467 GN=NIES4072_15750 PE=3 SV=1 - [A0A2R5FNT8_NOSCO]	27.81	1	4	4	16	3.03178	8.88	1	1	9.80701	23.08	3	3	6.4207	18.93	2	2	10.6327	23.08	3	3	10.3689	23.08	3	3	12.2405	27.81	4	4	169	18.7447	5.64307
A0A2R5FUU9	Alpha/beta hydrolase fold protein OS=Nostoc commune NIES-4072 OX=2005467 GN=NIES4072_32790 PE=4 SV=1 - [A0A2R5FUU9_NOSCO]	27.41	1	6	6	26	9.66051	13.55	4	4	11.9977	13.55	4	4	10.9606	13.55	4	4	19.0221	24.4	5	5	14.3676	16.27	4	4	17.5505	19.28	5	5	332	37.2521	5.99854
A0A2R5FHN5	Translation initiation factor IF-3 OS=Nostoc commune NIES-4072 OX=2005467 GN=NIES4072_13860 PE=3 SV=1 - [A0A2R5FHN5_NOSCO]	27.08	1	4	4	13					6.1604	15.28	2	2	6.13947	15.28	2	2	8.19695	22.22	3	3	8.46167	22.22	3	3	7.19197	18.06	3	3	144	16.1967	9.5249
A0A2R5FV33	30S ribosomal protein S8 OS=Nostoc commune NIES-4072 OX=2005467 GN=rpsH PE=3 SV=1 - [A0A2R5FV33_NOSCO]	27.07	1	2	2	2					4.47161	15.04	1	1													3.36396	12.03	1	1	133	14.824	10.2573
A0A2R5FRP0	Uncharacterized protein OS=Nostoc commune NIES-4072 OX=2005467 GN=NIES4072_38330 PE=4 SV=1 - [A0A2R5FRP0_NOSCO]	27.03	1	2	2	4					7.00541	27.03	2	2					3.16942	9.91	1	1					2.95163	9.91	1	1	111	12.5938	9.77393
A0A2R5FN28	Ribosome-recycling factor OS=Nostoc commune NIES-4072 OX=2005467 GN=frr PE=3 SV=1 - [A0A2R5FN28_NOSCO]	26.92	1	3	3	8					10.0764	26.92	3	3	7.56074	21.43	2	2	6.32498	15.93	2	2					3.30417	10.44	1	1	182	20.2136	8.26514
A0A2R5FIQ8	Nitrogen regulatory protein P-II, GlnB OS=Nostoc commune NIES-4072 OX=2005467 GN=NIES4072_09370 PE=3 SV=1 - [A0A2R5FIQ8_NOSCO]	26.79	1	3	3	10					4.98951	19.64	2	2					7.31507	16.96	2	2	3.68545	16.96	1	1	17.4893	26.79	3	5	112	12.4707	8.39697
A0A2R5FRE3	Phage shock protein A, PspA OS=Nostoc commune NIES-4072 OX=2005467 GN=NIES4072_50060 PE=4 SV=1 - [A0A2R5FRE3_NOSCO]	26.74	1	4	4	16	3.59315	5.04	1	1					8.6841	13.95	3	3	13.6872	26.74	4	4	13.1376	26.74	4	4	11.504	13.95	3	4	258	28.7817	5.16064
A0A2R5FLZ4	ATP synthase gamma chain OS=Nostoc commune NIES-4072 OX=2005467 GN=atpG PE=3 SV=1 - [A0A2R5FLZ4_NOSCO]	26.67	1	7	7	35	10.1819	10.79	3	3	20.5964	19.05	6	7	12.9231	14.29	4	4	24.1446	21.9	5	7	23.8691	26.03	6	7	24.3552	22.54	6	7	315	35.1047	8.54346
A0A2R5FM10	UspA domain-containing protein OS=Nostoc commune NIES-4072 OX=2005467 GN=NIES4072_04670 PE=4 SV=1 - [A0A2R5FM10_NOSCO]	26.62	1	3	3	11	3.78172	11.51	1	1	3.53025	11.51	1	1	4.31127	11.51	1	1	6.69006	19.42	2	2	8.84707	26.62	3	3	9.34631	26.62	3	3	139	14.8977	4.48779
A0A2R5FNE7	ATP-dependent zinc metalloprotease FtsH OS=Nostoc commune NIES-4072 OX=2005467 GN=ftsH PE=3 SV=1 - [A0A2R5FNE7_NOSCO]	26.27	1	12	13	47	26.917	11.62	6	8	2.9566	1.59	1	1	24.9943	13.38	5	7	33.7742	15.45	7	11	43.2422	21.02	8	13	24.4751	13.85	5	7	628	68.921	5.8335
A0A2R5FR61	Elongation factor Tu OS=Nostoc commune NIES-4072 OX=2005467 GN=tuf PE=3 SV=1 - [A0A2R5FR61_NOSCO]	26.16	1	10	10	62	38.4745	16.63	6	11	12.127	13.69	4	4	39.1828	19.32	7	11	32.8898	21.52	8	10	44.0624	22	9	13	41.6118	21.52	8	13	409	44.6409	5.65576
A0A2R5FEN0	GMP synthase [glutamine-hydrolyzing] OS=Nostoc commune NIES-4072 OX=2005467 GN=guaA PE=3 SV=1 - [A0A2R5FEN0_NOSCO]	25.97	1	12	12	55	36.2767	23.01	9	11	8.46111	6.86	3	3	27.3108	19.48	8	9	29.6343	21.34	9	10	38.7083	21.71	10	12	28.7223	21.15	9	10	539	60.6883	5.68115
A0A2R5FFZ2	Enoyl-[acyl-carrier-protein] reductase [NADH] OS=Nostoc commune NIES-4072 OX=2005467 GN=NIES4072_11360 PE=3 SV=1 - [A0A2R5FFZ2_NOSCO]	25.97	1	6	6	18	3.34006	4.65	1	1	12.6575	17.44	4	4	6.48803	8.53	2	2	11.4667	17.05	4	4	8.58358	13.18	3	3	12.1478	17.05	4	4	258	27.5642	5.87158
A0A2R5FPI2	Ribose-5-phosphate isomerase A OS=Nostoc commune NIES-4072 OX=2005467 GN=rpiA PE=3 SV=1 - [A0A2R5FPI2_NOSCO]	25.85	1	3	3	3					6.7495	16.95	2	2													3.28735	8.9	1	1	236	24.9374	5.18604
A0A2R5FGG6	DNA-directed RNA polymerase subunit beta OS=Nostoc commune NIES-4072 OX=2005467 GN=rpoB PE=3 SV=1 - [A0A2R5FGG6_NOSCO]	25.75	1	22	22	87	67.408	18.11	16	23	2.5242	1.18	1	1	32.0391	10.37	9	11	49.0093	16.74	14	17	52.8524	15.56	15	19	48.644	16.56	12	16	1099	123.126	5.5542
A0A2R5FUM5	Uncharacterized protein OS=Nostoc commune NIES-4072 OX=2005467 GN=NIES4072_30410 PE=4 SV=1 - [A0A2R5FUM5_NOSCO]	25.75	1	4	4	24	8.25847	18.56	2	2	30.2518	19.16	3	8	21.9146	18.56	2	5	11.3746	18.56	2	3	6.33088	18.56	2	2	16.1062	18.56	2	4	167	18.9579	9.51025
A0A2R5FTP2	Beta-Ig-H3/fasciclin OS=Nostoc commune NIES-4072 OX=2005467 GN=NIES4072_53630 PE=4 SV=1 - [A0A2R5FTP2_NOSCO]	25.53	1	6	7	33	11.8252	3.87	2	3	14.083	5.63	3	4	16.9175	5.63	3	5	26.0847	16.55	5	7	24.4705	16.55	5	7	26.0443	23.77	6	7	568	59.1015	5.2876
A0A2R5FVT3	50S ribosomal protein L16 OS=Nostoc commune NIES-4072 OX=2005467 GN=rplP PE=3 SV=1 - [A0A2R5FVT3_NOSCO]	25.53	1	2	2	13	2.77592	9.93	1	1	13.2376	25.53	2	3	8.99087	25.53	2	2	9.60228	15.6	1	2	9.41127	15.6	1	2	13.791	15.6	1	3	141	16.1826	11.4731
A0A2R5FHB7	Uncharacterized protein OS=Nostoc commune NIES-4072 OX=2005467 GN=NIES4072_17000 PE=4 SV=1 - [A0A2R5FHB7_NOSCO]	25.52	1	3	3	13					5.09838	18.62	2	2	2.21194	7.59	1	1	10.4374	25.52	3	4	5.73445	18.62	2	2	10.0142	25.52	3	4	145	16.0344	4.71631
A0A2R5FWL4	Biotin carboxyl carrier protein of acetyl-CoA carboxylase OS=Nostoc commune NIES-4072 OX=2005467 GN=NIES4072_61700 PE=4 SV=1 - [A0A2R5FWL4_NOSCO]	25.41	1	3	3	11					16.215	20.54	2	4	13.119	25.41	3	4	2.60937	7.57	1	1	2.64865	7.57	1	1	2.9511	7.57	1	1	185	19.7419	4.53857
A0A2R5FZ75	30S ribosomal protein S4 OS=Nostoc commune NIES-4072 OX=2005467 GN=rpsD PE=3 SV=1 - [A0A2R5FZ75_NOSCO]	25.25	1	5	5	17	2.86139	4.46	1	1	12.0327	21.78	4	4	7.67094	13.86	3	3	5.47714	9.9	2	2	10.1399	17.33	4	4	7.46145	13.86	3	3	202	23.1927	10.814
A0A2R5FVH5	Uncharacterized protein OS=Nostoc commune NIES-4072 OX=2005467 GN=NIES4072_51420 PE=4 SV=1 - [A0A2R5FVH5_NOSCO]	25	1	7	7	40	14.1242	9.64	3	4	15.2979	12.24	3	4	25.8493	17.97	5	7	29.786	25	7	9	26.9523	20.05	6	8	27.9092	20.05	6	8	384	41.4944	6.81494
A0A2R5FWV2	Uncharacterized protein OS=Nostoc commune NIES-4072 OX=2005467 GN=NIES4072_39980 PE=4 SV=1 - [A0A2R5FWV2_NOSCO]	25	1	2	2	3					6.86598	25	2	2	3.07585	10.34	1	1													116	12.5586	6.80029
A0A2R5FQW4	Uncharacterized protein OS=Nostoc commune NIES-4072 OX=2005467 GN=NIES4072_35670 PE=4 SV=1 - [A0A2R5FQW4_NOSCO]	24.75	1	5	5	72	2.57429	4.46	1	1	131.343	24.75	5	48	39.0078	21.29	4	14	7.9712	7.92	2	3	7.23524	4.46	1	3	7.76777	8.91	2	3	202	21.1731	10.0083
A0A2R5FQ45	NUDIX hydrolase OS=Nostoc commune NIES-4072 OX=2005467 GN=NIES4072_45580 PE=4 SV=1 - [A0A2R5FQ45_NOSCO]	24.73	1	3	3	10	12.1393	17.58	2	3	14.1787	24.73	3	4	13.8523	17.58	2	3													182	20.8979	4.84326
A0A2R5FJJ4	NAD(P)H-quinone oxidoreductase subunit H OS=Nostoc commune NIES-4072 OX=2005467 GN=ndhH PE=3 SV=1 - [A0A2R5FJJ4_NOSCO]	24.62	1	9	9	45	24.1683	16.5	6	7	14.0672	12.94	5	5	28.4745	20.81	8	9	22.1099	16.5	6	7	28.7145	18.78	7	9	26.5375	20.3	7	8	394	45.1429	6.27783
A0A2R5FR68	Glucose-1-phosphate adenylyltransferase OS=Nostoc commune NIES-4072 OX=2005467 GN=glgC PE=3 SV=1 - [A0A2R5FR68_NOSCO]	24.48	1	6	6	14	15.8175	12.12	3	4	7.83897	8.39	2	2	18.0029	16.55	3	4	2.09875	1.86	1	1	4.51451	4.2	2	2	2.31896	1.86	1	1	429	48.4069	5.5542
A0A2R5FNA8	50S ribosomal protein L1 OS=Nostoc commune NIES-4072 OX=2005467 GN=rplA PE=3 SV=1 - [A0A2R5FNA8_NOSCO]	24.47	1	6	6	19	2.25494	2.95	1	1	11.3431	15.61	4	4	2.34914	2.95	1	1	7.50248	11.39	3	3	12.4853	14.77	4	5	13.5624	20.25	5	5	237	25.7447	9.30518
A0A2R5FG35	Trigger factor OS=Nostoc commune NIES-4072 OX=2005467 GN=tig PE=3 SV=1 - [A0A2R5FG35_NOSCO]	24.43	1	9	9	28	13.4789	10.23	4	4					12.3291	10.44	4	4	17.8529	13.99	6	6	15.8766	12.94	5	5	27.5879	24.43	9	9	479	53.5275	4.41162
A0A2R5FST5	DNA-directed RNA polymerase subunit omega OS=Nostoc commune NIES-4072 OX=2005467 GN=rpoZ PE=3 SV=1 - [A0A2R5FST5_NOSCO]	24.36	1	2	2	7					4.20123	14.1	1	1					5.3356	24.36	2	2	5.52208	24.36	2	2	5.77466	24.36	2	2	78	9.20969	7.26904
A0A2R5FPA0	D-3-phosphoglycerate dehydrogenase OS=Nostoc commune NIES-4072 OX=2005467 GN=NIES4072_29550 PE=3 SV=1 - [A0A2R5FPA0_NOSCO]	24.33	1	11	11	46	23.9442	13.12	5	7	3.34147	2.85	1	1	25.9083	13.12	5	7	34.6776	20.91	9	11	35.1006	21.1	9	11	32.6509	17.11	7	9	526	55.85	6.01123
A0A2R5FKP3	Uncharacterized protein OS=Nostoc commune NIES-4072 OX=2005467 GN=NIES4072_30170 PE=4 SV=1 - [A0A2R5FKP3_NOSCO]	24.12	1	2	2	5					16.2354	24.12	2	4	3.97352	14.12	1	1													170	17.2796	4.88135
A0A2R5G0U9	Uncharacterized protein OS=Nostoc commune NIES-4072 OX=2005467 GN=NIES4072_53990 PE=4 SV=1 - [A0A2R5G0U9_NOSCO]	23.91	1	1	1	1													2.42523	23.91	1	1									46	5.44479	4.94482
A0A2R5FXR9	Ketol-acid reductoisomerase (NADP(+)) OS=Nostoc commune NIES-4072 OX=2005467 GN=ilvC PE=3 SV=1 - [A0A2R5FXR9_NOSCO]	23.87	1	8	8	40	22.1793	19.34	5	6	24.2362	22.36	6	7	29.6764	22.96	6	8	21.3846	12.08	5	6	22.7655	16.62	6	6	25.1647	16.62	6	7	331	35.8683	5.36377
A0A2R5FZ73	Fructose-1,6-bisphosphatase class 1 OS=Nostoc commune NIES-4072 OX=2005467 GN=fbp PE=3 SV=1 - [A0A2R5FZ73_NOSCO]	23.78	1	5	5	34	21.3346	14.33	3	7	16.5684	17.19	3	4	20.8558	21.2	4	5	20.61	21.2	4	5	22.3322	21.2	4	6	28.1168	21.2	4	7	349	38.6947	5.84619
A0A2R5FMQ2	Uncharacterized protein OS=Nostoc commune NIES-4072 OX=2005467 GN=NIES4072_32330 PE=4 SV=1 - [A0A2R5FMQ2_NOSCO]	23.7	1	2	2	5					2.58007	6.36	1	1	2.40132	6.36	1	1	7.21134	23.7	2	2					2.31955	6.36	1	1	173	18.7571	10.1548
A0A2R5FU65	Rhodanese domain-containing protein OS=Nostoc commune NIES-4072 OX=2005467 GN=NIES4072_28810 PE=4 SV=1 - [A0A2R5FU65_NOSCO]	23.67	1	5	5	17	11.2441	9.66	1	2	25.4696	23.67	5	6	15.2237	16.43	2	3	4.1775	6.76	1	1	3.96004	6.76	1	1	14.1337	13.04	3	4	207	22.1541	4.93213
A0A2R5FJE9	Phycobilisome protein OS=Nostoc commune NIES-4072 OX=2005467 GN=NIES4072_12280 PE=3 SV=1 - [A0A2R5FJE9_NOSCO]	23.6	1	3	3	8					4.49238	10.56	2	2					2.19035	4.35	1	1	2.34458	4.35	1	1	10.2477	23.6	3	4	161	17.8753	5.37646
A0A2R5FNU5	Alkyl hydroperoxide reductase/ thiol specific antioxidant/ Mal allergen OS=Nostoc commune NIES-4072 OX=2005467 GN=NIES4072_33880 PE=4 SV=1 - [A0A2R5FNU5_NOSCO]	23.45	1	3	3	4					2.34945	7.59	1	1	2.56254	7.59	1	1	2.37329	6.9	1	1					3.55921	8.97	1	1	145	15.5128	5.26221
A0A2R5FFE2	DevH transcriptional regulator OS=Nostoc commune NIES-4072 OX=2005467 GN=NIES4072_08790 PE=4 SV=1 - [A0A2R5FFE2_NOSCO]	23.43	1	4	4	18					20.3497	23.43	4	6	9.98089	19.25	3	3	14.3044	23.43	4	4					17.9861	15.48	3	5	239	27.278	9.24658
A0A2R5FHX2	RNA-binding S1 domain-containing protein OS=Nostoc commune NIES-4072 OX=2005467 GN=NIES4072_11790 PE=4 SV=1 - [A0A2R5FHX2_NOSCO]	23.33	1	4	4	20	3.75987	4.67	1	1	11.4329	8.67	2	3	7.07	4.67	1	2	20.8218	16.33	3	5	21.9149	23.33	3	5	17.8023	12.33	2	4	300	33.2823	5.71924
A0A2R5FUP6	Nitrogenase iron protein OS=Nostoc commune NIES-4072 OX=2005467 GN=nifH PE=3 SV=1 - [A0A2R5FUP6_NOSCO]	23.23	6	2	6	36	16.2469	11.45	2	4	26.4331	15.15	4	7	28.6554	14.81	3	7	21.9363	14.81	3	6	25.9476	14.81	3	7	18.1284	17.17	4	5	297	32.3583	5.0083
A0A2R5FU11	Aldo/keto reductase OS=Nostoc commune NIES-4072 OX=2005467 GN=NIES4072_51950 PE=4 SV=1 - [A0A2R5FU11_NOSCO]	23.17	1	6	6	13	6.32107	9.52	2	2	18.5321	17.78	5	6	10.5818	14.29	3	3	2.41194	2.86	1	1					2.235	2.86	1	1	315	34.8702	7.34229
A0A2R5G2U5	DNA-directed RNA polymerase subunit alpha OS=Nostoc commune NIES-4072 OX=2005467 GN=rpoA PE=3 SV=1 - [A0A2R5G2U5_NOSCO]	23.17	1	7	7	29	8.09827	8.25	2	2	3.71048	4.76	1	1	19.402	17.14	5	6	22.7073	17.78	5	7	20.949	13.97	4	6	22.8172	20.63	6	7	315	34.888	4.88135
A0A2R5FQU7	Transaldolase OS=Nostoc commune NIES-4072 OX=2005467 GN=tal PE=3 SV=1 - [A0A2R5FQU7_NOSCO]	23.1	1	7	7	14	7.49361	11.81	3	3	3.70221	2.89	1	1	16.4613	21.26	6	6	4.13291	2.89	1	1	4.42465	6.56	1	1	6.95006	6.56	1	2	381	42.357	5.021
A0A2R5FDI8	DNA-directed RNA polymerase subunit beta' OS=Nostoc commune NIES-4072 OX=2005467 GN=rpoC2 PE=3 SV=1 - [A0A2R5FDI8_NOSCO]	23.07	2	22	22	106	78.448	19.96	17	22	6.60116	1.93	2	2	50.1507	11.72	12	14	73.0237	16.1	16	20	102.131	20.99	20	28	73.1228	18.77	16	20	1348	146.861	4.86865
A0A2R5FT03	Glycogen synthase OS=Nostoc commune NIES-4072 OX=2005467 GN=glgA PE=3 SV=1 - [A0A2R5FT03_NOSCO]	22.92	1	9	9	43	19.4606	9.58	4	6	3.21007	2.71	1	1	14.984	7.92	3	4	34.2947	20.21	8	11	37.3172	17.5	7	11	35.557	17.5	7	10	480	55.1185	5.52881
A0A2R5FRG8	Glucose-6-phosphate isomerase OS=Nostoc commune NIES-4072 OX=2005467 GN=pgi PE=3 SV=1 - [A0A2R5FRG8_NOSCO]	22.92	1	9	9	34	29.8248	14.2	5	8					19.7428	10.04	4	6	17.8355	9.09	3	5	23.7371	12.88	5	8	23.6775	13.45	5	7	528	57.8518	5.64307
A0A2R5FZG9	30S ribosomal protein S10 OS=Nostoc commune NIES-4072 OX=2005467 GN=rpsJ PE=3 SV=1 - [A0A2R5FZG9_NOSCO]	22.86	1	2	2	5					2.997	9.52	1	1	2.28476	9.52	1	1	2.86632	9.52	1	1					5.94879	22.86	2	2	105	12.1175	9.71533
A0A2R5FVS6	Cell division protein FtsZ OS=Nostoc commune NIES-4072 OX=2005467 GN=ftsZ PE=3 SV=1 - [A0A2R5FVS6_NOSCO]	22.83	1	7	7	20	5.15047	3.42	2	2					4.9086	5.02	2	2	9.65359	9.82	4	4	18.2219	19.63	6	6	16.7693	19.63	6	6	438	45.6856	5.2876
A0A2R5FQ26	NADPH-dependent FMN reductase OS=Nostoc commune NIES-4072 OX=2005467 GN=NIES4072_19970 PE=4 SV=1 - [A0A2R5FQ26_NOSCO]	22.82	1	3	3	8					12.2894	18.45	2	3	8.71345	10.68	1	2	3.18706	7.77	1	1					5.7625	12.14	2	2	206	22.0691	9.11475
A0A2R5FYS2	Uncharacterized protein OS=Nostoc commune NIES-4072 OX=2005467 GN=NIES4072_44860 PE=4 SV=1 - [A0A2R5FYS2_NOSCO]	22.75	1	3	3	11					12.7273	22.75	3	4					6.40669	18.56	2	2	6.71196	18.56	2	2	10.8477	18.56	2	3	167	18.5355	5.79541
B5BNZ0	Ferredoxin--NADP reductase OS=Nostoc commune OX=1178 GN=petH PE=3 SV=1 - [B5BNZ0_NOSCO]	22.71	16	2	8	38	34.7245	17.2	6	9	14.2948	11.24	4	4	27.6608	19.04	7	8	17.4827	11.01	5	5	23.6533	11.01	5	7	17.2172	11.01	5	5	436	48.3192	7.00537
A0A2Z6BB28	Dps family protein (Fragment) OS=Nostoc commune KU002 OX=450202 PE=3 SV=1 - [A0A2Z6BB28_NOSCO]	22.54	5	3	3	7					9.29253	22.54	3	3					3.46614	6.36	1	1	3.20241	6.36	1	1	5.93929	6.36	1	2	173	19.4598	5.22412
A0A2R5FG94	Peptidase T2 asparaginase 2 OS=Nostoc commune NIES-4072 OX=2005467 GN=NIES4072_12730 PE=4 SV=1 - [A0A2R5FG94_NOSCO]	22.4	1	6	6	23	2.86118	3.79	1	1	17.4009	22.4	6	6	9.88872	13.25	3	3	12.9144	17.03	4	4	9.19158	13.25	3	3	18.2607	22.4	6	6	317	33.5417	5.13525
A0A2R5FN97	Uncharacterized protein OS=Nostoc commune NIES-4072 OX=2005467 GN=NIES4072_13940 PE=4 SV=1 - [A0A2R5FN97_NOSCO]	22.18	1	5	5	22	4.96765	3.52	1	2	11.5343	17.96	4	4	6.28031	10.92	2	2	11.8266	7.75	2	4	9.58248	3.52	1	4	15.7451	7.75	2	6	284	29.9856	6.18896
A0A2R5FKB2	High light inducible protein OS=Nostoc commune NIES-4072 OX=2005467 GN=NIES4072_21140 PE=4 SV=1 - [A0A2R5FKB2_NOSCO]	22.03	1	1	1	2													3.06343	22.03	1	1					2.86237	22.03	1	1	59	6.50628	5.8335
A0A2R5FJT6	Uncharacterized protein OS=Nostoc commune NIES-4072 OX=2005467 GN=NIES4072_19430 PE=4 SV=1 - [A0A2R5FJT6_NOSCO]	22.01	1	2	2	6	3.27847	7.55	1	1	5.74175	22.01	2	2	2.91662	7.55	1	1					2.74002	7.55	1	1	3.08885	7.55	1	1	159	17.6528	4.27197
A0A2R5FEC5	Phosphoglycerate kinase OS=Nostoc commune NIES-4072 OX=2005467 GN=pgk PE=3 SV=1 - [A0A2R5FEC5_NOSCO]	22	1	9	9	35	17.2965	8.25	3	5	7.93157	5.5	2	2	35.3958	21.5	7	10	13.5058	11	4	4	29.7911	11.5	6	8	19.8201	11.5	5	6	400	42.4593	5.2876
A0A2R5FRJ7	Uncharacterized protein OS=Nostoc commune NIES-4072 OX=2005467 GN=NIES4072_50540 PE=4 SV=1 - [A0A2R5FRJ7_NOSCO]	21.88	1	3	3	10	2.97721	8.13	1	1	7.06114	21.88	3	3	4.9327	14.37	2	2	2.93747	8.13	1	1	2.60453	8.13	1	1	4.75309	14.37	2	2	160	17.2068	9.70068
A0A2R5FEQ8	Phycobilisome linker polypeptide ApcE OS=Nostoc commune NIES-4072 OX=2005467 GN=NIES4072_06290 PE=3 SV=1 - [A0A2R5FEQ8_NOSCO]	21.81	1	22	22	86	36.3916	10.63	9	13	7.71253	2.2	3	3	26.279	9.99	8	8	64.2562	13.93	13	20	60.1315	13.38	12	19	69.2977	18.52	18	23	1091	122.053	8.80713
A0A2R5FTP5	ATP synthase subunit b OS=Nostoc commune NIES-4072 OX=2005467 GN=atpF PE=3 SV=1 - [A0A2R5FTP5_NOSCO]	21.58	1	3	3	5	2.31302	6.84	1	1	8.81338	21.58	3	3	2.66465	6.84	1	1													190	20.4148	5.23682
P14563	DNA-directed RNA polymerase subunit gamma OS=Nostoc commune OX=1178 GN=rpoC1 PE=3 SV=1 - [RPOC1_NOSCO]	21.42	2	10	10	43	34.0415	19	8	9	2.69724	1.77	1	1	17.5942	10.31	5	5	24.9998	11.92	6	7	38.5132	20.29	9	11	31.9039	21.42	9	10	621	69.8085	6.62451
A0A2R5FF84	50S ribosomal protein L25 OS=Nostoc commune NIES-4072 OX=2005467 GN=rplY PE=3 SV=1 - [A0A2R5FF84_NOSCO]	21.39	1	2	2	3					5.4095	8.96	1	1													6.18969	21.39	2	2	201	21.5484	5.40186
A0A2R5FJZ5	Uncharacterized protein OS=Nostoc commune NIES-4072 OX=2005467 GN=NIES4072_27470 PE=4 SV=1 - [A0A2R5FJZ5_NOSCO]	21.39	1	2	2	4					12.6719	21.39	2	3	2.63069	6.36	1	1													173	19.689	6.62451
A0A2R5FLH7	High light inducible protein OS=Nostoc commune NIES-4072 OX=2005467 GN=NIES4072_33010 PE=4 SV=1 - [A0A2R5FLH7_NOSCO]	21.31	1	1	1	2					2.75675	21.31	1	1													2.43597	21.31	1	1	61	6.87755	7.25439
A0A2R5FMV1	Phosphate import ATP-binding protein PstB OS=Nostoc commune NIES-4072 OX=2005467 GN=pstB PE=3 SV=1 - [A0A2R5FMV1_NOSCO]	21.27	1	5	5	17	9.34741	11.94	3	3	11.777	17.16	4	4	9.20629	11.94	3	3	3.42949	4.85	1	1	7.05826	13.81	3	3	8.0817	14.18	3	3	268	30.3584	6.59521
A0A2R5FXF5	30S ribosomal protein S3 OS=Nostoc commune NIES-4072 OX=2005467 GN=rpsC PE=3 SV=1 - [A0A2R5FXF5_NOSCO]	21.15	1	6	6	23	10.5227	14.23	4	4	11.2578	13.46	4	4	12.2042	15.38	4	4	11.2246	15.38	4	4	10.7717	15	4	4	9.72216	11.92	3	3	260	30.058	10.2573
A0A2R5FP70	Uncharacterized protein OS=Nostoc commune NIES-4072 OX=2005467 GN=NIES4072_37340 PE=4 SV=1 - [A0A2R5FP70_NOSCO]	21.15	1	2	2	6					3.35315	9.62	1	1	2.85306	9.62	1	1	2.71077	9.62	1	1	3.4137	9.62	1	1	5.69155	21.15	2	2	104	11.9641	9.99365
A0A2R5FZA4	30S ribosomal protein S14 OS=Nostoc commune NIES-4072 OX=2005467 GN=rpsN PE=3 SV=1 - [A0A2R5FZA4_NOSCO]	21	1	2	2	7	2.41481	8	1	1	2.28707	8	1	1	2.29125	8	1	1	2.10307	8	1	1	2.11191	8	1	1	5.83581	21	2	2	100	11.8204	10.7261
A0A2R5FWL2	Uncharacterized protein OS=Nostoc commune NIES-4072 OX=2005467 GN=NIES4072_55570 PE=4 SV=1 - [A0A2R5FWL2_NOSCO]	20.98	1	2	2	18	7.43548	9.09	1	2	10.3805	20.98	2	3	7.52139	9.09	1	2	11.6496	20.98	2	3	11.3199	20.98	2	3	17.0892	20.98	2	5	143	15.5811	8.93896
A0A2R5FNS9	FMN-dependent NADH-azoreductase OS=Nostoc commune NIES-4072 OX=2005467 GN=azoR PE=3 SV=1 - [A0A2R5FNS9_NOSCO]	20.98	1	4	4	12	5.73207	8.78	2	2	10.2964	15.61	3	3	9.96145	15.61	3	3	3.01848	3.9	1	1	2.72427	3.9	1	1	4.86689	9.27	2	2	205	22.8816	5.26221
A0A2R5FFW3	Uncharacterized protein OS=Nostoc commune NIES-4072 OX=2005467 GN=NIES4072_10960 PE=4 SV=1 - [A0A2R5FFW3_NOSCO]	20.95	1	3	3	102	15.0171	4.73	1	7	63.9202	13.51	2	27	23.49	13.51	2	10	46.6292	4.73	1	21	44.0965	4.73	1	20	37.5135	12.16	2	17	148	16.2653	9.43701
A0A2R5FKD1	von Willebrand factor type A OS=Nostoc commune NIES-4072 OX=2005467 GN=NIES4072_24100 PE=4 SV=1 - [A0A2R5FKD1_NOSCO]	20.9	1	3	3	3					2.15103	5.97	1	1									2.27405	4.48	1	1	4.82751	10.45	1	1	201	22.2721	4.75439
A0A2R5FJU1	ATP synthase subunit alpha OS=Nostoc commune NIES-4072 OX=2005467 GN=atpA PE=3 SV=1 - [A0A2R5FJU1_NOSCO]	20.75	1	8	8	45	29.7689	14.43	6	9	6.81921	5.53	2	2	29.6139	15.02	6	9	23.034	14.82	5	7	34.1052	17	6	10	28.2439	14.82	5	8	506	54.4435	5.13525
A0A387LAE8	Catalase (Fragment) OS=Nostoc commune OX=1178 GN=ecmncat PE=4 SV=1 - [A0A387LAE8_NOSCO]	20.75	5	3	3	32					14.4492	17.45	2	4	3.08253	12.74	1	1	20.1414	4.72	1	8	17.2066	4.72	1	7	27.7793	8.02	2	12	212	23.5007	5.05908
A0A2R5FTL3	Triosephosphate isomerase OS=Nostoc commune NIES-4072 OX=2005467 GN=tpiA PE=3 SV=1 - [A0A2R5FTL3_NOSCO]	20.69	1	4	4	11	6.14638	8.62	2	2	5.65734	11.21	2	2	3.36332	5.6	1	1	6.49981	9.48	2	2	6.1018	9.48	2	2	6.87588	9.48	2	2	232	25.49	4.729
A0A2R5FPP9	50S ribosomal protein L11 OS=Nostoc commune NIES-4072 OX=2005467 GN=rplK PE=3 SV=1 - [A0A2R5FPP9_NOSCO]	20.57	1	2	2	8					6.14554	13.48	1	2					3.7972	13.48	1	1	3.3186	13.48	1	1	13.3595	20.57	2	4	141	14.876	9.59814
A0A2R5FP10	PfpI family intracellular peptidase OS=Nostoc commune NIES-4072 OX=2005467 GN=NIES4072_16450 PE=4 SV=1 - [A0A2R5FP10_NOSCO]	20.55	1	6	6	21	9.86483	11.23	3	3	5.72335	6.85	2	2	13.8415	14.52	4	4	12.1985	13.42	4	4	11.8949	13.42	4	4	10.7086	12.88	4	4	365	39.6874	5.80811
A0A2Z6DD89	Photosystem II D2 protein OS=Nostoc commune HK-02 OX=1137087 GN=psbD PE=3 SV=1 - [A0A2Z6DD89_NOSCO]	20.51	2	5	5	29	9.1561	9.12	3	3	9.26619	12.82	3	3	12.7557	15.38	4	4	18.7439	20.51	5	5	21.2038	20.51	5	6	27.9978	20.51	5	8	351	39.1828	6.13818
A0A2R5FSL1	RNA-binding S4 domain-containing protein OS=Nostoc commune NIES-4072 OX=2005467 GN=NIES4072_23190 PE=4 SV=1 - [A0A2R5FSL1_NOSCO]	20.46	1	4	4	5					10.8363	16.6	3	3	4.52227	5.02	1	1	2.72522	3.86	1	1									259	28.8815	6.32861
A0A2R5FPC2	Uncharacterized protein OS=Nostoc commune NIES-4072 OX=2005467 GN=NIES4072_42970 PE=4 SV=1 - [A0A2R5FPC2_NOSCO]	20.42	1	4	4	9	4.0299	7.33	1	1	8.86353	17.28	3	3	4.57045	7.33	1	1	4.46202	7.33	1	1	4.57682	7.33	1	1	7.2448	10.47	2	2	191	22.3514	6.03662
A0A2R5FTA6	Phosphoribulokinase/uridine kinase OS=Nostoc commune NIES-4072 OX=2005467 GN=NIES4072_57020 PE=4 SV=1 - [A0A2R5FTA6_NOSCO]	20.36	1	5	5	30	14.2899	14.67	4	4	2.20071	3.59	1	1	18.2755	14.67	4	5	23.6532	20.36	5	7	23.7965	20.36	5	7	20.8335	20.36	5	6	334	38.4335	5.61768
A0A2R5FDV6	Uncharacterized protein OS=Nostoc commune NIES-4072 OX=2005467 GN=NIES4072_01820 PE=4 SV=1 - [A0A2R5FDV6_NOSCO]	20.3	1	3	3	65					64.4215	18.05	2	28	13.2234	18.05	2	5	6.86403	20.3	2	2	6.28999	20.3	2	2	65.1914	20.3	3	28	133	14.4185	8.99756
A0A2R5FGT9	Peptidoglycan binding domain-containing protein OS=Nostoc commune NIES-4072 OX=2005467 GN=NIES4072_10310 PE=4 SV=1 - [A0A2R5FGT9_NOSCO]	20.3	1	4	4	10					7.24219	13.13	2	2	3.77356	5.37	1	1	6.76168	9.85	2	2	7.44943	9.85	2	2	10.2775	12.54	3	3	335	36.1121	10.8433
A0A2R5FMP2	Bicarbonate transport system substrate-binding protein OS=Nostoc commune NIES-4072 OX=2005467 GN=NIES4072_32230 PE=4 SV=1 - [A0A2R5FMP2_NOSCO]	20.22	1	5	5	16	7.62019	6.52	2	2					7.33065	6.52	2	2	11.9332	13.48	3	3	17.0959	16.74	4	4	21.1043	16.96	4	5	460	50.7168	7.12256
A0A2R5FR11	Transketolase central region OS=Nostoc commune NIES-4072 OX=2005467 GN=NIES4072_48830 PE=4 SV=1 - [A0A2R5FR11_NOSCO]	20.18	1	5	5	15	6.08513	8.26	2	2	12.1683	15.6	4	4	6.90622	8.26	2	2	6.45934	8.26	2	2	7.04722	8.26	2	2	10.1306	12.84	3	3	327	36.2938	5.36377
A0A2R5FS00	N-acetylmuramic acid 6-phosphate etherase OS=Nostoc commune NIES-4072 OX=2005467 GN=murQ PE=3 SV=1 - [A0A2R5FS00_NOSCO]	20.13	1	5	5	18	7.15661	9.42	2	2	19.4196	17.21	4	5	5.7279	7.47	2	2	8.85204	10.39	2	2	10.9532	12.34	3	3	14.1064	15.91	4	4	308	32.8323	6.0874
A0A2R5FUD3	Uncharacterized protein OS=Nostoc commune NIES-4072 OX=2005467 GN=NIES4072_29510 PE=4 SV=1 - [A0A2R5FUD3_NOSCO]	20	1	4	4	9	5.5465	8.18	2	2	5.733	11.36	2	2	16.2395	20	4	5													220	24.3053	4.85596
A0A2R5FEM7	Uncharacterized protein OS=Nostoc commune NIES-4072 OX=2005467 GN=NIES4072_05880 PE=4 SV=1 - [A0A2R5FEM7_NOSCO]	20	1	1	1	1																					3.17284	20	1	1	60	6.8705	8.19189
A0A2R5FHZ3	Uncharacterized protein OS=Nostoc commune NIES-4072 OX=2005467 GN=NIES4072_06250 PE=4 SV=1 - [A0A2R5FHZ3_NOSCO]	19.84	1	2	2	4					2.22945	9.52	1	1					2.55909	10.32	1	1					5.75682	19.84	2	2	126	14.0128	4.99561
A0A2R5G0Y5	50S ribosomal protein L4 OS=Nostoc commune NIES-4072 OX=2005467 GN=rplD PE=3 SV=1 - [A0A2R5G0Y5_NOSCO]	19.81	1	3	3	5					8.01253	16.04	2	2	3.86832	7.08	1	1									5.38391	10.85	2	2	212	23.6698	10.0815
A0A2R5FU83	Short-chain dehydrogenase/reductase SDR OS=Nostoc commune NIES-4072 OX=2005467 GN=NIES4072_60150 PE=4 SV=1 - [A0A2R5FU83_NOSCO]	19.8	1	3	3	5	6.85157	17.06	2	2					11.2265	19.8	3	3													293	31.7323	5.98584
A0A2R5FQV5	Fructose-1,6-bisphosphate aldolase OS=Nostoc commune NIES-4072 OX=2005467 GN=NIES4072_40870 PE=3 SV=1 - [A0A2R5FQV5_NOSCO]	19.78	2	7	7	31	13.8442	13.65	4	4	8.78633	8.91	3	3	25.0717	19.78	7	8	16.6571	13.65	4	5	16.7729	15.88	5	5	19.3282	15.88	5	6	359	38.7288	5.74463
A0A2R5FNG6	Malic enzyme, NAD-binding protein OS=Nostoc commune NIES-4072 OX=2005467 GN=NIES4072_39940 PE=3 SV=1 - [A0A2R5FNG6_NOSCO]	19.65	1	6	6	22	10.9796	10.15	3	3					13.7459	10.15	3	4	18.0256	13.39	4	5	19.4501	13.39	4	5	18.6324	12.96	4	5	463	49.433	5.79541
A0A2R5FT33	Chorismate mutase AroH OS=Nostoc commune NIES-4072 OX=2005467 GN=NIES4072_56060 PE=4 SV=1 - [A0A2R5FT33_NOSCO]	19.55	1	2	2	3					5.41171	19.55	2	2													3.62878	9.02	1	1	133	14.9086	6.93213
A0A2R5FUS2	Uncharacterized protein OS=Nostoc commune NIES-4072 OX=2005467 GN=NIES4072_57410 PE=4 SV=1 - [A0A2R5FUS2_NOSCO]	19.39	1	4	4	10					8.68147	13.31	3	3	2.74505	6.46	1	1	6.39906	12.55	2	2	4.19447	6.08	1	1	10.632	16.73	3	3	263	28.5176	5.66846
A0A2R5FIV3	Rho termination factor domain-containing protein OS=Nostoc commune NIES-4072 OX=2005467 GN=NIES4072_23320 PE=4 SV=1 - [A0A2R5FIV3_NOSCO]	19.29	1	5	5	14	8.62628	11.19	3	3					9.55781	11.19	3	3	2.36706	2.14	1	1	11.9622	12.86	4	4	7.68261	6.9	3	3	420	46.5785	5.0083
A0A2R5FVB0	30S ribosomal protein S15 OS=Nostoc commune NIES-4072 OX=2005467 GN=rpsO PE=3 SV=1 - [A0A2R5FVB0_NOSCO]	19.1	1	2	2	5													5.33497	19.1	2	2	2.49433	11.24	1	1	5.5509	19.1	2	2	89	10.2376	10.2573
A0A2R5FRF0	Protein-serine/threonine phosphatase OS=Nostoc commune NIES-4072 OX=2005467 GN=NIES4072_20560 PE=4 SV=1 - [A0A2R5FRF0_NOSCO]	19.09	1	3	3	11	3.92169	5.81	1	1	4.21965	5.81	1	1	3.71862	5.81	1	1	11.5043	19.09	3	3	7.75671	13.69	2	2	12.8414	19.09	3	3	241	26.6762	5.03369
A0A2R5FU63	FeS assembly ATPase SufC OS=Nostoc commune NIES-4072 OX=2005467 GN=NIES4072_34220 PE=4 SV=1 - [A0A2R5FU63_NOSCO]	19.01	1	4	4	13					7.15589	11.41	2	2					10.5253	15.59	3	3	12.8347	19.01	4	4	13.4344	19.01	4	4	263	28.8319	4.64014
A0A2R5G0C2	Pyruvate kinase OS=Nostoc commune NIES-4072 OX=2005467 GN=NIES4072_56120 PE=3 SV=1 - [A0A2R5G0C2_NOSCO]	18.85	1	8	8	37	22.1707	9	4	6					15.3269	7.3	3	4	28.6432	15.96	7	8	36.8064	18.85	8	10	33.7822	15.96	7	9	589	62.9994	6.65381
A0A2R5FFG6	Ribulose bisphosphate carboxylase small chain OS=Nostoc commune NIES-4072 OX=2005467 GN=NIES4072_04410 PE=4 SV=1 - [A0A2R5FFG6_NOSCO]	18.63	1	4	4	24	21.0009	18.63	4	6	2.08046	1.65	1	1	13.6204	8.96	3	4	9.33672	8.96	3	3	19.5344	18.63	4	5	16.4726	8.96	3	5	424	47.6684	6.91748
A0A2R5FI93	PRC-barrel domain-containing protein OS=Nostoc commune NIES-4072 OX=2005467 GN=NIES4072_07370 PE=4 SV=1 - [A0A2R5FI93_NOSCO]	18.57	1	6	6	25	9.42771	10.36	3	4	12.7532	18.57	5	5	15.7609	18.57	6	6	4.28318	2.86	1	2	6.41533	2.86	1	3	11.633	3.21	2	5	280	32.1263	4.99561
A0A2R5G0G2	Peptidyl-prolyl cis-trans isomerase OS=Nostoc commune NIES-4072 OX=2005467 GN=NIES4072_52580 PE=3 SV=1 - [A0A2R5G0G2_NOSCO]	18.5	1	2	2	3					5.11786	18.5	2	2	2.48962	5.78	1	1													173	17.9964	5.94775
A0A2R5FS86	ATP synthase subunit delta OS=Nostoc commune NIES-4072 OX=2005467 GN=atpH PE=3 SV=1 - [A0A2R5FS86_NOSCO]	18.48	1	3	3	8					3.26681	5.98	1	1	2.55354	5.98	1	1	2.83539	6.52	1	1	5.05583	12.5	2	2	8.84378	18.48	3	3	184	20.4142	9.30518
A0A2R5FN13	PT repeat-containing protein OS=Nostoc commune NIES-4072 OX=2005467 GN=NIES4072_38410 PE=4 SV=1 - [A0A2R5FN13_NOSCO]	18.45	1	4	4	9	2.83949	5.15	1	1					2.63393	5.15	1	1	8.59756	13.3	3	3	2.99607	4.29	1	1	6.25726	7.3	2	3	233	24.6849	9.87646
A0A2R5FDR5	Adenosylhomocysteinase OS=Nostoc commune NIES-4072 OX=2005467 GN=ahcY PE=3 SV=1 - [A0A2R5FDR5_NOSCO]	18.35	1	6	6	33	15.7326	11.53	4	5	3.25058	3.06	1	1	22.6446	18.35	6	7	20.8643	18.35	6	7	19.5238	16.24	5	6	21.2055	16.24	5	7	425	46.0781	6.3667
A0A2R5FS84	Uncharacterized protein OS=Nostoc commune NIES-4072 OX=2005467 GN=NIES4072_53140 PE=4 SV=1 - [A0A2R5FS84_NOSCO]	18.31	1	1	1	4					3.49708	18.31	1	1					3.76063	18.31	1	1	3.18226	18.31	1	1	3.49537	18.31	1	1	71	8.15702	4.52588
A0A2R5FYH7	Arsenite-activated ATPase ArsA OS=Nostoc commune NIES-4072 OX=2005467 GN=NIES4072_45830 PE=4 SV=1 - [A0A2R5FYH7_NOSCO]	18.23	1	6	6	22	8.36254	8.35	3	3					5.50588	5.06	2	2	13.7494	12.66	5	5	19.5648	15.7	5	6	18.557	18.23	6	6	395	44.7462	5.36377
A0A2R5FQM3	ATP-dependent Clp protease proteolytic subunit OS=Nostoc commune NIES-4072 OX=2005467 GN=clpP PE=3 SV=1 - [A0A2R5FQM3_NOSCO]	18.23	1	3	3	8					9.86992	12.81	2	3	3.93352	7.39	1	1	3.25642	7.39	1	1	3.74876	7.39	1	1	5.78399	12.81	2	2	203	22.7316	5.46533
A0A2R5FNJ7	Elongation factor Ts OS=Nostoc commune NIES-4072 OX=2005467 GN=tsf PE=3 SV=1 - [A0A2R5FNJ7_NOSCO]	18.15	1	4	4	17	5.79313	5.41	1	2	2.87731	4.14	1	1	11.0042	10.51	2	3	11.1679	9.24	2	3	12.7054	12.74	3	4	15.6263	9.24	2	4	314	34.4088	4.99561
A0A2R5FFP2	ATPase central domain-containing protein OS=Nostoc commune NIES-4072 OX=2005467 GN=NIES4072_02350 PE=4 SV=1 - [A0A2R5FFP2_NOSCO]	18.09	1	8	8	44	47.3388	11.73	5	17					23.7606	7.36	3	8	14.2547	7.36	3	5	18.4289	8.55	4	6	23.2202	13.92	6	8	503	56.9658	6.29053
A0A2R5FPM8	Ribose-phosphate pyrophosphokinase OS=Nostoc commune NIES-4072 OX=2005467 GN=prs PE=3 SV=1 - [A0A2R5FPM8_NOSCO]	18.05	1	4	4	17	6.36157	8.28	2	2	8.23052	12.13	3	3	3.04281	3.25	1	1	9.04181	12.13	3	3	11.9718	14.2	3	4	13.4346	18.05	4	4	338	36.9801	6.99072
A0A2R5G317	Peptidyl-prolyl cis-trans isomerase cyclophilin type peptidyl-prolyl cis-trans isomerase OS=Nostoc commune NIES-4072 OX=2005467 GN=NIES4072_61720 PE=4 SV=1 - [A0A2R5G317_NOSCO]	18.03	1	4	4	20	16.9881	18.03	4	5	2.89061	2.82	1	1	16.363	18.03	4	5	10.1946	13.8	3	3	10.6967	6.76	2	3	10.7	13.8	3	3	355	38.7892	4.99561
A0A2R5FQ75	Glutaredoxin family protein OS=Nostoc commune NIES-4072 OX=2005467 GN=NIES4072_45940 PE=4 SV=1 - [A0A2R5FQ75_NOSCO]	18.03	1	3	3	7					3.42378	6.56	1	1					2.85902	3.69	1	1	10.4585	11.48	2	3	5.77117	11.48	2	2	244	27.0385	5.13525
A0A2R5FGB1	Uncharacterized protein OS=Nostoc commune NIES-4072 OX=2005467 GN=NIES4072_12930 PE=4 SV=1 - [A0A2R5FGB1_NOSCO]	17.92	1	3	3	7					5.91761	13.29	2	2	2.45674	6.94	1	1	2.56115	6.94	1	1	2.71064	6.94	1	1	4.84792	11.56	2	2	173	20.237	5.17334
A0A2R5FR85	Pentapeptide repeat-containing protein OS=Nostoc commune NIES-4072 OX=2005467 GN=NIES4072_49440 PE=4 SV=1 - [A0A2R5FR85_NOSCO]	17.92	1	2	2	9					5.44328	8.96	1	1	4.92802	8.96	1	1	11.1158	17.92	2	2	10.1161	17.92	2	2	16.3414	17.92	2	3	212	21.6722	4.79248
A0A2R5FR29	Uncharacterized protein OS=Nostoc commune NIES-4072 OX=2005467 GN=NIES4072_19350 PE=4 SV=1 - [A0A2R5FR29_NOSCO]	17.8	1	2	2	3													2.98592	11.86	1	1					5.75115	17.8	2	2	118	13.4742	5.56689
A0A2R5FR00	Uncharacterized protein OS=Nostoc commune NIES-4072 OX=2005467 GN=NIES4072_23180 PE=4 SV=1 - [A0A2R5FR00_NOSCO]	17.75	1	2	2	2					2.88445	7.69	1	1													2.07132	10.06	1	1	169	17.8782	5.21143
A0A2R5G234	NAD(P)H-quinone oxidoreductase subunit N OS=Nostoc commune NIES-4072 OX=2005467 GN=ndhN PE=3 SV=1 - [A0A2R5G234_NOSCO]	17.72	1	2	2	7					7.94207	17.72	2	2	7.46032	17.72	2	2	3.41168	10.76	1	1	3.47795	10.76	1	1	3.78348	10.76	1	1	158	17.4294	9.5542
A0A2R5FNI7	Photosystem II oxygen evolving complex protein PsbP OS=Nostoc commune NIES-4072 OX=2005467 GN=NIES4072_40070 PE=4 SV=1 - [A0A2R5FNI7_NOSCO]	17.68	1	3	3	9	3.72805	5.52	1	1	11.3365	17.68	3	4	3.62167	5.52	1	1	3.71681	5.52	1	1	3.97048	5.52	1	1	3.79082	5.52	1	1	181	20.0086	6.58057
A0A2R5FTD1	Microcompartment protein OS=Nostoc commune NIES-4072 OX=2005467 GN=NIES4072_57130 PE=4 SV=1 - [A0A2R5FTD1_NOSCO]	17.65	1	2	3	12	6.45905	9.8	2	2	5.51713	17.65	2	2	3.09091	9.8	1	1	6.33336	9.8	2	2	6.25708	9.8	2	2	7.71222	17.65	3	3	102	10.9038	6.53662
A0A1L5SMA2	6-phosphogluconate dehydrogenase, decarboxylating OS=Nostoc commune var. flagelliforme NX-09 OX=1928915 PE=3 SV=1 - [A0A1L5SMA2_9NOSO]	17.65	2	10	10	40	11.8688	8.61	4	4	5.68446	4.62	2	2	23.1086	13.24	6	8	19.3411	15.34	7	7	25.3128	17.44	8	9	29.6693	17.23	9	10	476	52.3249	6.02393
A0A2R5FS05	Carbohydrate-selective porin OprB OS=Nostoc commune NIES-4072 OX=2005467 GN=NIES4072_52340 PE=3 SV=1 - [A0A2R5FS05_NOSCO]	17.64	4	4	8	55	34.0389	7.71	4	10	15.4644	5.82	4	5	27.368	13.18	5	8	35.1717	10.27	5	10	40.425	10.62	6	12	36.3558	10.62	6	10	584	61.1002	4.88135
A0A2R5FZD2	Uncharacterized protein OS=Nostoc commune NIES-4072 OX=2005467 GN=NIES4072_52900 PE=4 SV=1 - [A0A2R5FZD2_NOSCO]	17.62	1	3	3	5	7.23087	12.3	2	2	11.3965	17.62	3	3																	244	27.2871	4.81787
A0A2R5FP75	Glutamate-1-semialdehyde 2,1-aminomutase OS=Nostoc commune NIES-4072 OX=2005467 GN=hemL PE=3 SV=1 - [A0A2R5FP75_NOSCO]	17.59	1	5	5	21	3.03908	2.55	1	1					9.47439	8.56	3	3	13.1999	15.05	4	5	19.0116	17.59	5	7	17.3052	15.51	4	5	432	45.9414	5.93506
A0A2R5FM91	Ribulose-phosphate 3-epimerase OS=Nostoc commune NIES-4072 OX=2005467 GN=NIES4072_27960 PE=3 SV=1 - [A0A2R5FM91_NOSCO]	17.45	1	3	3	6	2.02904	4.26	1	1	9.51456	17.45	3	3					3.16872	4.26	1	1					3.24645	4.26	1	1	235	25.4004	6.04932
A0A2R5FN55	Cyclase/dehydrase OS=Nostoc commune NIES-4072 OX=2005467 GN=NIES4072_25530 PE=4 SV=1 - [A0A2R5FN55_NOSCO]	17.45	1	2	2	2					5.71173	17.45	2	2																	149	17.3508	7.18115
B5BNY2	Ferredoxin--NADP reductase OS=Nostoc commune IAM M-13 OX=374435 GN=petH PE=3 SV=1 - [B5BNY2_NOSCO]	17.37	5	1	7	32	25.9825	11.14	5	7	14.2948	10.91	4	4	23.506	17.37	7	7	12.9366	7.13	4	4	18.9897	7.13	4	6	12.8311	7.13	4	4	449	49.7082	6.87354
A0A2R5FFH5	Chaperone protein DnaK OS=Nostoc commune NIES-4072 OX=2005467 GN=dnaK PE=2 SV=1 - [A0A2R5FFH5_NOSCO]	17.19	1	8	9	39	26.4371	11.36	5	8					8.59921	6.62	3	3	21.5377	10.41	5	7	33.0031	14.98	8	11	28.3763	13.09	7	10	634	67.8511	4.95752
A0A2R5FG21	NmrA family protein OS=Nostoc commune NIES-4072 OX=2005467 GN=NIES4072_11760 PE=4 SV=1 - [A0A2R5FG21_NOSCO]	17.18	1	4	4	17	7.02525	8.59	2	2	10.7933	13.4	3	3	10.3387	13.4	3	3	9.09108	12.71	3	3	8.97879	12.71	3	3	9.68456	12.71	3	3	291	32.4805	8.55811
A0A2R5FER6	Uncharacterized protein OS=Nostoc commune NIES-4072 OX=2005467 GN=NIES4072_01510 PE=4 SV=1 - [A0A2R5FER6_NOSCO]	17.12	1	3	3	7					12.392	17.12	3	4	4.79144	9.46	2	2									2.25054	4.5	1	1	222	24.0704	6.20166
A0A2R5FME9	OstA family protein OS=Nostoc commune NIES-4072 OX=2005467 GN=NIES4072_36090 PE=4 SV=1 - [A0A2R5FME9_NOSCO]	16.97	1	3	3	11					7.40475	16.97	3	3	5.01928	11.52	2	2	2.72805	6.06	1	1	2.6295	6.06	1	1	10.3218	16.97	3	4	165	18.3714	9.33447
A0A2R5FDT9	Pentapeptide repeat-containing protein OS=Nostoc commune NIES-4072 OX=2005467 GN=NIES4072_02080 PE=4 SV=1 - [A0A2R5FDT9_NOSCO]	16.97	1	2	2	4					5.48765	16.97	2	2					3.64549	9.7	1	1					4.51645	9.7	1	1	165	17.851	5.31299
A0A2R5FRL9	Uncharacterized protein OS=Nostoc commune NIES-4072 OX=2005467 GN=NIES4072_50860 PE=4 SV=1 - [A0A2R5FRL9_NOSCO]	16.95	1	1	1	1																					2.06084	16.95	1	1	59	6.73514	8.26514
A0A2R5FED5	Peptidase U62 modulator of DNA gyrase OS=Nostoc commune NIES-4072 OX=2005467 GN=NIES4072_04220 PE=4 SV=1 - [A0A2R5FED5_NOSCO]	16.94	1	7	7	31	21.2385	13.27	5	6	2.45745	2.24	1	1	10.8906	9.39	3	3	15.4204	12.45	5	5	26.0719	13.27	5	8	25.7359	16.94	7	8	490	53.2317	5.93506
A0A2R5FQN0	Glutamine synthetase OS=Nostoc commune NIES-4072 OX=2005467 GN=glnA PE=3 SV=1 - [A0A2R5FQN0_NOSCO]	16.88	1	4	4	9	4.14736	4.85	1	1					7.83446	4.85	1	2	9.59317	9.49	3	3	6.73288	12.24	2	2	3.88229	4.85	1	1	474	53.1216	5.61768
A0A2R5FN05	Uncharacterized protein OS=Nostoc commune NIES-4072 OX=2005467 GN=NIES4072_38310 PE=4 SV=1 - [A0A2R5FN05_NOSCO]	16.84	1	8	8	25	8.4383	6.56	3	3	8.46713	6.74	3	3	18.8457	12.23	6	7	12.1097	8.51	4	4	10.8657	6.74	3	3	16.9307	8.51	4	5	564	59.7039	9.26123
A0A2R5FFE8	Peptidase U62 modulator of DNA gyrase OS=Nostoc commune NIES-4072 OX=2005467 GN=NIES4072_04210 PE=4 SV=1 - [A0A2R5FFE8_NOSCO]	16.82	1	6	6	26	11.7133	7.4	2	3					13.2708	10.54	3	4	20.7768	13	4	6	23.0997	13	5	7	20.8673	16.82	5	6	446	48.1646	5.12256
A0A2R5FLA5	ATP synthase subunit b' OS=Nostoc commune NIES-4072 OX=2005467 GN=atpG PE=3 SV=1 - [A0A2R5FLA5_NOSCO]	16.78	1	2	2	5	2.87751	9.09	1	1	6.70782	16.78	2	2	6.5534	16.78	2	2													143	16.2606	5.08447
A0A2R5FSN9	Phosphate acyltransferase OS=Nostoc commune NIES-4072 OX=2005467 GN=plsX PE=3 SV=1 - [A0A2R5FSN9_NOSCO]	16.76	1	4	4	11	3.13059	4.12	1	1					4.05902	4.12	1	1	7.09298	9.71	2	2	12.9509	16.76	4	4	10.1615	12.65	3	3	340	36.2021	6.44287
A0A2R5FG48	Deoxyribose-phosphate aldolase/phospho-2-dehydro-3-deoxyheptonate aldolase OS=Nostoc commune NIES-4072 OX=2005467 GN=NIES4072_07140 PE=4 SV=1 - [A0A2R5FG48_NOSCO]	16.67	1	5	5	20	12.5055	13.89	4	4					13.3303	13.89	4	4	12.9684	14.44	4	4	12.9938	14.44	4	4	12.5183	14.44	4	4	360	39.4915	7.06396
A0A2R5FK56	Uncharacterized protein OS=Nostoc commune NIES-4072 OX=2005467 GN=NIES4072_20540 PE=4 SV=1 - [A0A2R5FK56_NOSCO]	16.67	1	2	2	5	2.43238	8.33	1	1	2.67569	8.33	1	1	2.40075	8.33	1	1	2.37974	8.33	1	1					2.27859	8.33	1	1	108	11.6878	4.64014
A0A2R5FFG2	Uncharacterized protein OS=Nostoc commune NIES-4072 OX=2005467 GN=NIES4072_09210 PE=4 SV=1 - [A0A2R5FFG2_NOSCO]	16.56	1	4	4	15	2.35372	2.65	1	1	9.34438	13.91	3	3	5.78191	7.95	2	2	8.94073	13.91	3	3	4.82753	7.95	2	2	11.0859	16.56	4	4	302	34.3722	8.92432
A0A2R5FUX2	RNA polymerase sigma factor SigA OS=Nostoc commune NIES-4072 OX=2005467 GN=sigA PE=3 SV=1 - [A0A2R5FUX2_NOSCO]	16.45	2	5	5	14	10.2392	10.8	3	3					11.336	10.8	3	3	6.47585	6.17	2	2	11.8296	11.83	4	4	6.8438	6.17	2	2	389	45.573	5.80811
A0A2R5FUR5	Nitrogenase molybdenum-iron protein subunit alpha OS=Nostoc commune NIES-4072 OX=2005467 GN=NIES4072_61980 PE=3 SV=1 - [A0A2R5FUR5_NOSCO]	16.29	2	4	4	12	7.05225	7.03	2	2	2.95813	2.88	1	1	3.02051	2.88	1	1	7.36067	7.03	2	2	10.4928	13.74	3	3	9.03954	9.58	3	3	313	35.0246	7.15186
A0A2R5FXM9	Carbohydrate-selective porin OprB OS=Nostoc commune NIES-4072 OX=2005467 GN=NIES4072_59260 PE=3 SV=1 - [A0A2R5FXM9_NOSCO]	16.25	4	4	7	51	35.9459	9.29	4	10	10.1973	5.54	2	3	26.0265	8.04	3	7	37.5314	11.79	5	10	50.4868	11.79	5	13	31.8216	11.79	5	8	560	59.6734	5.14795
A0A2R5FMF2	Quinoprotein glucose dehydrogenase B OS=Nostoc commune NIES-4072 OX=2005467 GN=gdhB PE=4 SV=1 - [A0A2R5FMF2_NOSCO]	16.12	1	4	4	18	25.9488	16.12	4	6	11.3522	8.06	2	3	30.0759	16.12	4	7	3.08733	4.55	1	1					2.22485	4.55	1	1	484	53.0451	8.92432
A0A2R5FSD9	CpcD phycobilisome linker domain-containing protein OS=Nostoc commune NIES-4072 OX=2005467 GN=NIES4072_46210 PE=4 SV=1 - [A0A2R5FSD9_NOSCO]	16.09	1	2	2	74					12.6432	16.09	2	6					49.7993	16.09	2	23	19.715	8.05	1	9	78.7856	16.09	2	36	87	9.8779	7.60596
A0A2R5FV71	L-asparaginase II OS=Nostoc commune NIES-4072 OX=2005467 GN=NIES4072_58930 PE=4 SV=1 - [A0A2R5FV71_NOSCO]	16.09	1	5	5	16					6.93793	7.26	2	2	5.86134	7.57	2	2	12.3424	13.56	4	4	11.4666	13.56	4	4	12.7111	13.56	4	4	317	34.9721	7.75244
A0A2R5FNK0	Uncharacterized protein OS=Nostoc commune NIES-4072 OX=2005467 GN=NIES4072_32870 PE=4 SV=1 - [A0A2R5FNK0_NOSCO]	15.94	1	1	1	2	2.1636	15.94	1	1	2.49991	15.94	1	1																	69	8.20892	5.26221
A0A2R5FP73	ATP-dependent zinc metalloprotease FtsH OS=Nostoc commune NIES-4072 OX=2005467 GN=ftsH PE=3 SV=1 - [A0A2R5FP73_NOSCO]	15.94	1	7	7	26	15.1163	6.44	3	4									27.5539	14.01	6	7	28.8202	12.56	5	7	31.4288	14.01	6	8	621	67.1764	5.43994
A0A2R5FY42	Glucose-6-phosphate 1-dehydrogenase OS=Nostoc commune NIES-4072 OX=2005467 GN=zwf PE=3 SV=1 - [A0A2R5FY42_NOSCO]	15.91	1	6	6	26	15.6032	10.81	4	5	3.2276	2.36	1	1	22.4649	14.15	5	6	14.1224	10.81	4	4	15.3695	12.57	5	5	14.3252	12.57	5	5	509	58.1803	6.75635
A0A2R5FMK6	Uncharacterized protein OS=Nostoc commune NIES-4072 OX=2005467 GN=NIES4072_36860 PE=4 SV=1 - [A0A2R5FMK6_NOSCO]	15.82	1	2	2	3					3.81738	8.47	1	1	3.70855	8.47	1	1									3.65839	7.34	1	1	177	19.2139	5.57959
A0A2R5FU73	50S ribosomal protein L9 OS=Nostoc commune NIES-4072 OX=2005467 GN=rplI PE=3 SV=1 - [A0A2R5FU73_NOSCO]	15.79	1	2	2	7					5.37815	15.79	2	2	3.77458	8.55	1	1	7.05977	15.79	2	2					6.40054	15.79	2	2	152	16.828	7.25439
A0A1S6LXY3	Two component transcriptional regulator OS=Nostoc commune var. flagelliforme QSY 1 OX=1962687 GN=orrA PE=4 SV=1 - [A0A1S6LXY3_9NOSO]	15.77	2	2	2	2					7.91288	15.77	2	2																	241	26.0287	6.07471
A0A2R5FG09	Uridylate kinase OS=Nostoc commune NIES-4072 OX=2005467 GN=pyrH PE=3 SV=1 - [A0A2R5FG09_NOSCO]	15.7	1	2	2	5					10.2252	15.7	2	2					3.32723	6.61	1	1					8.62826	15.7	2	2	242	25.9295	6.93213
A0A2R5FYF7	Band 7 protein OS=Nostoc commune NIES-4072 OX=2005467 GN=NIES4072_45630 PE=4 SV=1 - [A0A2R5FYF7_NOSCO]	15.6	1	5	5	16	4.96704	4.26	1	2	3.80598	4.26	1	1	3.30827	4.26	1	1	8.01224	7.09	2	3	9.27144	4.96	2	3	17.0786	12.77	4	6	282	30.8416	8.23584
A0A2R5FHG0	UDP-glucose 6-dehydrogenase OS=Nostoc commune NIES-4072 OX=2005467 GN=NIES4072_04140 PE=3 SV=1 - [A0A2R5FHG0_NOSCO]	15.55	1	7	7	37	27.8786	10.37	5	10	6.89177	4.97	2	2	28.662	10.8	5	9	13.3388	4.32	2	5	19.1732	5.83	3	7	12.0894	7.34	3	4	463	49.8561	5.79541
A0A2R5FRU6	UspA domain-containing protein OS=Nostoc commune NIES-4072 OX=2005467 GN=NIES4072_20380 PE=4 SV=1 - [A0A2R5FRU6_NOSCO]	15.55	1	3	3	17	2.87458	3.89	1	1	3.32324	3.89	1	1	6.16835	8.13	2	2	14.7596	15.55	3	4	15.6104	15.55	3	4	21.0937	11.31	2	5	283	30.6044	7.69385
A0A2Z6E9I3	Water stress protein OS=Nostoc commune OX=1178 GN=wspA PE=4 SV=1 - [A0A2Z6E9I3_NOSCO]	15.5	1	3	4	191	35.2463	15.5	3	9	8.62628	7.6	1	2	66.4106	15.5	4	17	201.431	15.5	4	53	254.423	15.5	4	67	168.265	15.5	4	43	329	33.926	4.4624
A0A2R5FRG7	RNP-1 like RNA-binding protein OS=Nostoc commune NIES-4072 OX=2005467 GN=NIES4072_50240 PE=4 SV=1 - [A0A2R5FRG7_NOSCO]	15.48	1	2	2	4					2.50645	11.31	1	1					2.39421	4.17	1	1	2.35886	4.17	1	1	2.15548	4.17	1	1	168	18.5104	8.92432
A0A2R5FGT3	NAD-dependent epimerase/dehydratase OS=Nostoc commune NIES-4072 OX=2005467 GN=NIES4072_01540 PE=4 SV=1 - [A0A2R5FGT3_NOSCO]	15.44	1	3	3	12					7.00452	12.13	2	2	4.11972	5.88	1	1	9.31033	15.44	3	3	10.4214	15.44	3	3	10.0961	15.44	3	3	272	29.3334	8.646
A0A2R5FJ35	Uncharacterized protein OS=Nostoc commune NIES-4072 OX=2005467 GN=NIES4072_16410 PE=3 SV=1 - [A0A2R5FJ35_NOSCO]	15.34	1	2	2	2					4.34099	8.59	1	1													2.23597	6.75	1	1	163	18.2581	4.56396
A0A2R5FPU2	Photosystem II protein D1 OS=Nostoc commune NIES-4072 OX=2005467 GN=psbA PE=3 SV=1 - [A0A2R5FPU2_NOSCO]	15.28	3	5	5	16	6.68699	6.67	2	2	12.0139	13.06	4	4	6.15657	6.67	2	2	7.94134	8.33	3	3	3.25957	3.06	1	1	12.8331	8.33	3	4	360	39.6397	5.66846
A0A2R5FSN1	Uncharacterized protein OS=Nostoc commune NIES-4072 OX=2005467 GN=NIES4072_54660 PE=4 SV=1 - [A0A2R5FSN1_NOSCO]	15.24	1	3	3	8	2.49473	4.76	1	1	4.74034	10.95	2	2	2.34435	6.19	1	1	4.75641	10.48	2	2	2.14964	6.19	1	1	2.85594	6.19	1	1	210	23.7391	5.0083
A0A2R5FTP0	50S ribosomal protein L3 OS=Nostoc commune NIES-4072 OX=2005467 GN=rplC PE=3 SV=1 - [A0A2R5FTP0_NOSCO]	15.24	1	2	2	10					3.35596	6.19	1	1	2.77909	6.19	1	1	8.30665	15.24	2	2	7.63432	15.24	2	2	15.4725	15.24	2	4	210	21.9319	10.521
A0A2R5FT65	Acetyl-coenzyme A carboxylase carboxyl transferase subunit beta OS=Nostoc commune NIES-4072 OX=2005467 GN=accD PE=3 SV=1 - [A0A2R5FT65_NOSCO]	15.19	1	4	4	8					2.2997	4.11	1	1	2.38688	4.11	1	1	2.63485	4.11	1	1	4.8148	6.33	2	2	10.6464	12.97	3	3	316	35.4532	7.81104
A0A2R5FE85	Iron-sulfur cluster carrier protein OS=Nostoc commune NIES-4072 OX=2005467 GN=NIES4072_04080 PE=3 SV=1 - [A0A2R5FE85_NOSCO]	15.15	1	3	3	10	6.18673	7.71	2	2	2.8894	5.51	1	1	6.61979	7.71	2	2	2.4768	2.2	1	1	7.69882	9.64	2	2	7.89063	9.64	2	2	363	38.2772	5.13525
A0A2R5FRK3	ROK family protein OS=Nostoc commune NIES-4072 OX=2005467 GN=NIES4072_37920 PE=4 SV=1 - [A0A2R5FRK3_NOSCO]	15.13	1	3	3	6	2.71745	5.88	1	1	6.19768	10.08	2	2	3.89466	5.88	1	1									4.67313	9.24	2	2	238	25.7636	6.53662
A0A2R5FRJ1	D-tyrosyl-tRNA(Tyr) deacylase OS=Nostoc commune NIES-4072 OX=2005467 GN=NIES4072_50700 PE=3 SV=1 - [A0A2R5FRJ1_NOSCO]	15.12	1	1	1	1					2.85503	15.12	1	1																	86	9.63089	8.90967
A0A2R5FIV8	PRC-barrel domain-containing protein OS=Nostoc commune NIES-4072 OX=2005467 GN=NIES4072_10040 PE=4 SV=1 - [A0A2R5FIV8_NOSCO]	15.11	1	5	5	14	7.44219	9.67	3	3	2.49463	3.02	1	1	5.45401	6.65	2	2	5.52945	6.34	2	2	11.7087	8.76	3	4	6.42021	6.34	2	2	331	38.018	4.42432
A0A2R5FQL9	30S ribosomal protein S2 OS=Nostoc commune NIES-4072 OX=2005467 GN=rpsB PE=3 SV=1 - [A0A2R5FQL9_NOSCO]	15.05	1	4	4	15	5.31843	6.45	2	2	7.34319	10.39	3	3	5.02898	7.17	2	2	7.80248	11.83	3	3	5.09849	7.17	2	2	7.69513	11.83	3	3	279	31.9019	5.47803
A0A2R5FI28	WD40-like beta propeller OS=Nostoc commune NIES-4072 OX=2005467 GN=NIES4072_06660 PE=4 SV=1 - [A0A2R5FI28_NOSCO]	15.05	1	2	2	2					2.15694	8.06	1	1									2.3342	6.99	1	1					186	20.7165	6.12549
A0A2R5FQR9	Ribosome hibernation promoting factor OS=Nostoc commune NIES-4072 OX=2005467 GN=hpf PE=3 SV=1 - [A0A2R5FQR9_NOSCO]	14.95	1	3	3	9	2.49024	6.07	1	1	6.14641	10.75	2	2	3.19433	6.07	1	1	5.06274	8.88	2	2	2.87073	4.67	1	1	4.98043	8.88	2	2	214	24.3065	7.40088
A0A2R5FEC4	Oxygen-dependent coproporphyrinogen-III oxidase OS=Nostoc commune NIES-4072 OX=2005467 GN=hemF PE=3 SV=1 - [A0A2R5FEC4_NOSCO]	14.86	1	3	3	5	4.31832	5.14	1	1					4.23976	5.14	1	1					9.02411	11.14	2	2	2.39289	3.71	1	1	350	39.9014	5.88428
A0A2R5FW00	Thioredoxin OS=Nostoc commune NIES-4072 OX=2005467 GN=NIES4072_40910 PE=3 SV=1 - [A0A2R5FW00_NOSCO]	14.81	1	1	1	7	4.28989	14.81	1	1	7.84257	14.81	1	2	4.60955	14.81	1	1	4.81797	14.81	1	1	4.61615	14.81	1	1	5.05732	14.81	1	1	108	11.887	4.66553
A0A2R5FKP1	Uncharacterized protein OS=Nostoc commune NIES-4072 OX=2005467 GN=NIES4072_16710 PE=4 SV=1 - [A0A2R5FKP1_NOSCO]	14.8	1	4	4	8													10.4538	10.71	3	3	7.65059	8.42	2	2	9.5138	10.71	3	3	392	43.0633	9.46631
A0A2R5FVH3	Aspartate--tRNA(Asp/Asn) ligase OS=Nostoc commune NIES-4072 OX=2005467 GN=aspS PE=3 SV=1 - [A0A2R5FVH3_NOSCO]	14.79	1	8	8	28	14.3733	7.39	4	5					13.7052	7.39	4	5	17.0402	11.93	6	6	17.402	11.93	6	6	18.0812	12.27	6	6	595	67.658	5.61768
A0A2R5FNP3	Uncharacterized protein OS=Nostoc commune NIES-4072 OX=2005467 GN=NIES4072_35640 PE=4 SV=1 - [A0A2R5FNP3_NOSCO]	14.76	1	3	3	37	8.14421	7.62	1	2	15.2956	7.62	1	4	11.0287	7.62	1	3	19.4902	7.14	2	9	18.0033	7.14	2	8	24.1427	7.14	2	11	210	22.4096	7.75244
A0A2R5FTL5	Nitrate ABC transporter, ATPase subunits C and D OS=Nostoc commune NIES-4072 OX=2005467 GN=NIES4072_32210 PE=4 SV=1 - [A0A2R5FTL5_NOSCO]	14.74	2	9	9	30	14.7232	6.86	4	4					15.1763	6.86	4	4	21.7753	11.53	7	7	22.6505	12.12	7	7	25.0671	12.99	8	8	685	76.4894	6.7417
A0A2R5FGN0	Phycobilisome 7.8 kDa linker polypeptide, allophycocyanin-associated, core OS=Nostoc commune NIES-4072 OX=2005467 GN=NIES4072_06260 PE=3 SV=1 - [A0A2R5FGN0_NOSCO]	14.71	1	1	1	4					2.34881	14.71	1	1					2.65305	14.71	1	1	2.77401	14.71	1	1	2.80383	14.71	1	1	68	7.85226	10.6528
A0A2R5FTR7	50S ribosomal protein L29 OS=Nostoc commune NIES-4072 OX=2005467 GN=rpmC PE=3 SV=1 - [A0A2R5FTR7_NOSCO]	14.67	1	1	1	4					2.54738	14.67	1	1					2.74061	14.67	1	1	2.52205	14.67	1	1	3.45256	14.67	1	1	75	8.89895	10.1987
A0A2R5FK57	Uncharacterized protein OS=Nostoc commune NIES-4072 OX=2005467 GN=NIES4072_28170 PE=4 SV=1 - [A0A2R5FK57_NOSCO]	14.62	1	2	2	4					4.93624	14.62	2	2	2.51876	6.92	1	1									2.34882	6.92	1	1	130	14.629	9.62744
A0A2R5FPX8	Uncharacterized protein OS=Nostoc commune NIES-4072 OX=2005467 GN=NIES4072_15130 PE=4 SV=1 - [A0A2R5FPX8_NOSCO]	14.5	1	3	3	5					5.3121	8.78	2	2					2.45852	4.2	1	1					5.74829	9.92	2	2	262	30.7174	5.45264
A0A2R5FLR0	ABC transporter-related protein OS=Nostoc commune NIES-4072 OX=2005467 GN=NIES4072_33850 PE=4 SV=1 - [A0A2R5FLR0_NOSCO]	14.45	1	3	3	8					2.37638	2.36	1	1	5.01853	6.19	2	2	6.75931	10.62	2	2	3.11165	2.36	1	1	6.81295	10.62	2	2	339	36.6658	6.40479
A0A2R5FJP8	Uncharacterized protein OS=Nostoc commune NIES-4072 OX=2005467 GN=NIES4072_26670 PE=4 SV=1 - [A0A2R5FJP8_NOSCO]	14.44	1	1	1	3	2.71347	14.44	1	1	3.26515	14.44	1	1	3.55758	14.44	1	1													90	10.5872	5.12256
A0A2R5FKM0	Aspartyl/glutamyl-tRNA(Asn/Gln) amidotransferase subunit B OS=Nostoc commune NIES-4072 OX=2005467 GN=gatB PE=3 SV=1 - [A0A2R5FKM0_NOSCO]	14.43	1	6	6	26	20.9837	12.83	5	6					20.8238	11.82	5	6	12.0529	6.21	3	4	15.8115	9.82	4	5	15.1405	8.82	4	5	499	55.4375	5.40186
A0A2R5FEI8	NADPH-dependent FMN reductase OS=Nostoc commune NIES-4072 OX=2005467 GN=NIES4072_05130 PE=4 SV=1 - [A0A2R5FEI8_NOSCO]	14.36	1	2	2	4					6.58052	14.36	2	2	5.4542	14.36	2	2													188	20.4191	5.80811
A0A2R5G2A2	Chaperone protein ClpB OS=Nostoc commune NIES-4072 OX=2005467 GN=clpB PE=3 SV=1 - [A0A2R5G2A2_NOSCO]	14.33	1	7	9	25	35.9215	11.47	7	10					11.5797	4.93	3	3	10.4286	5.85	3	3	14.8781	4.7	3	4	19.2225	9.29	5	5	872	98.4586	5.69385
A0A2R5FH70	Uncharacterized protein OS=Nostoc commune NIES-4072 OX=2005467 GN=NIES4072_16480 PE=4 SV=1 - [A0A2R5FH70_NOSCO]	14.29	1	3	3	10	2.20281	7.14	1	1	7.39557	14.29	3	3	5.68761	8.73	2	2	2.57477	7.14	1	1	2.98263	7.14	1	1	5.68295	8.73	2	2	126	14.3805	9.40771
A0A2R5FLS0	Cyclase/dehydrase OS=Nostoc commune NIES-4072 OX=2005467 GN=NIES4072_33950 PE=4 SV=1 - [A0A2R5FLS0_NOSCO]	14.29	1	2	2	6					3.86996	8.16	1	1					6.1432	14.29	2	2	3.50394	8.16	1	1	6.52366	14.29	2	2	147	17.0589	5.56689
A0A2R5G3L9	Single-stranded DNA-binding protein OS=Nostoc commune NIES-4072 OX=2005467 GN=NIES4072_63630 PE=3 SV=1 - [A0A2R5G3L9_NOSCO]	14.29	1	2	2	3																	2.05498	5.88	1	1	4.76769	14.29	2	2	119	13.1837	8.14795
A0A2R5FLT2	Uncharacterized protein OS=Nostoc commune NIES-4072 OX=2005467 GN=NIES4072_02400 PE=4 SV=1 - [A0A2R5FLT2_NOSCO]	14.2	1	2	2	5					4.36977	7.69	1	1	2.79456	6.51	1	1	3.26672	6.51	1	1	3.47685	6.51	1	1	3.46613	6.51	1	1	169	19.0701	6.58057
A0A2R5FT92	Elongation factor G OS=Nostoc commune NIES-4072 OX=2005467 GN=fusA PE=3 SV=1 - [A0A2R5FT92_NOSCO]	14.16	1	7	7	26	19.7027	8.82	5	6					7.92445	4.77	2	2	24.9194	8.09	4	7	29.5848	9.97	5	8	13.2579	5.35	2	3	692	75.984	5.23682
A0A2R5FMA1	Photosystem II CP47 reaction center protein OS=Nostoc commune NIES-4072 OX=2005467 GN=psbB PE=3 SV=1 - [A0A2R5FMA1_NOSCO]	14.15	1	6	6	23	12.2602	5.7	3	5	6.10806	6.09	2	2	9.90605	7.86	4	4	9.99141	7.86	4	4	12.1302	10.02	5	5	7.44772	5.89	3	3	509	56.3365	6.53662
A0A2R5FZT0	Chaperone protein DnaJ OS=Nostoc commune NIES-4072 OX=2005467 GN=dnaJ PE=3 SV=1 - [A0A2R5FZT0_NOSCO]	14.13	1	5	5	296	233.817	8.27	3	92	5.61713	5.6	2	2	205.696	10.93	4	80	126.059	5.6	2	51	166.492	11.47	4	68	9.20802	8.8	3	3	375	41.0107	6.15088
A0A2R5FR18	Phosphoribosylformylglycinamidine synthase subunit PurS OS=Nostoc commune NIES-4072 OX=2005467 GN=purS PE=3 SV=1 - [A0A2R5FR18_NOSCO]	14.13	1	1	1	1					2.64524	14.13	1	1																	92	10.4484	5.14795
A0A2R5FE55	FAD-dependent pyridine nucleotide-disulfide oxidoreductase OS=Nostoc commune NIES-4072 OX=2005467 GN=NIES4072_03120 PE=4 SV=1 - [A0A2R5FE55_NOSCO]	14.11	1	4	4	15	8.34818	6.3	1	2	3.42946	2.52	1	1	16.6868	11.59	3	4	5.47741	5.29	2	2	5.02546	5.29	2	2	10.6584	5.29	2	4	397	44.2863	5.05908
A0A2R5FJP7	Chorismate synthase OS=Nostoc commune NIES-4072 OX=2005467 GN=aroC PE=3 SV=1 - [A0A2R5FJP7_NOSCO]	14.09	1	3	3	11	3.23244	2.76	1	1					8.01111	7.46	2	2	7.39119	7.46	2	2	11.5252	14.09	3	3	11.7573	14.09	3	3	362	39.3243	6.37939
A0A2R5FRZ9	Uncharacterized protein OS=Nostoc commune NIES-4072 OX=2005467 GN=NIES4072_39450 PE=4 SV=1 - [A0A2R5FRZ9_NOSCO]	14.09	1	3	3	6					7.99571	14.09	3	3					2.77337	7.38	1	1	2.94589	7.38	1	1	2.85767	7.38	1	1	149	17.2761	4.85596
A0A2R5FJ21	von Willebrand factor type A OS=Nostoc commune NIES-4072 OX=2005467 GN=NIES4072_24110 PE=4 SV=1 - [A0A2R5FJ21_NOSCO]	13.93	1	2	2	4					10.4697	13.93	2	3													2.55206	6.47	1	1	201	22.1511	4.62744
A0A2R5FI81	Uncharacterized protein OS=Nostoc commune NIES-4072 OX=2005467 GN=NIES4072_20870 PE=4 SV=1 - [A0A2R5FI81_NOSCO]	13.89	1	1	1	2					3.3889	13.89	1	1	3.51489	13.89	1	1													72	7.92611	8.47021
A0A2R5FN52	Phosphonate ABC transporter, periplasmic phosphonate-binding protein OS=Nostoc commune NIES-4072 OX=2005467 GN=NIES4072_38820 PE=4 SV=1 - [A0A2R5FN52_NOSCO]	13.89	1	3	3	4													3.72244	4.01	1	1					9.21422	13.89	3	3	324	34.8428	9.83252
A0A2Z6E9H8	Water stress protein OS=Nostoc commune OX=1178 GN=wspA PE=4 SV=1 - [A0A2Z6E9H8_NOSCO]	13.84	1	1	2	173	91.4849	13.84	2	28	71.8926	13.84	2	22	84.8336	13.84	2	30	69.3631	13.84	2	28	81.31	13.84	2	34	72.7304	13.84	2	31	318	32.4352	4.28467
A0A2R5FEM2	Carbohydrate-selective porin OprB OS=Nostoc commune NIES-4072 OX=2005467 GN=NIES4072_05320 PE=3 SV=1 - [A0A2R5FEM2_NOSCO]	13.78	4	1	5	65	32.5272	11.26	4	9	7.01464	2.18	1	2	24.4558	11.26	4	7	65.9523	13.78	5	18	57.3492	13.78	5	15	53.9164	13.78	5	14	595	62.9694	5.13525
A0A2R5FMU1	Transaldolase OS=Nostoc commune NIES-4072 OX=2005467 GN=tal PE=3 SV=1 - [A0A2R5FMU1_NOSCO]	13.77	1	5	5	14	8.65968	9.88	3	3	2.21587	4.79	1	1	8.77959	9.58	3	3	7.50294	6.59	3	3	5.06487	4.49	2	2	5.25004	4.79	2	2	334	36.3553	5.64307
A0A2R5FX40	Nitrilase/cyanide hydratase and apolipoprotein N-acyltransferase OS=Nostoc commune NIES-4072 OX=2005467 GN=NIES4072_40890 PE=4 SV=1 - [A0A2R5FX40_NOSCO]	13.7	1	2	2	7	6.79564	7.41	1	2	6.8413	7.41	1	2	7.22299	7.41	1	2									4.26164	6.3	1	1	270	29.8666	6.65381
A0A2R5G3J9	Cyanophycinase OS=Nostoc commune NIES-4072 OX=2005467 GN=NIES4072_63430 PE=3 SV=1 - [A0A2R5G3J9_NOSCO]	13.57	1	2	2	6	3.43577	4.64	1	1	6.20895	13.57	2	2	6.49345	13.57	2	2									3.29037	8.93	1	1	280	29.9153	4.86865
A0A2R5FQZ1	Uncharacterized protein OS=Nostoc commune NIES-4072 OX=2005467 GN=NIES4072_18950 PE=4 SV=1 - [A0A2R5FQZ1_NOSCO]	13.49	1	4	4	24	18.0028	13.49	4	5	8.01418	7.38	2	2	10.988	7.38	2	3	9.78886	10.43	3	3	13.1093	10.43	3	4	25.2886	10.43	3	7	393	41.1739	4.97021
A0A2R5FVD8	Outer membrane efflux protein OS=Nostoc commune NIES-4072 OX=2005467 GN=NIES4072_33130 PE=4 SV=1 - [A0A2R5FVD8_NOSCO]	13.4	1	4	4	11	2.66155	1.91	1	1									9.35481	6.6	3	3	13.3744	13.4	4	4	8.96453	6.6	3	3	470	51.5276	9.26123
A0A2R5FMV4	TPR repeat-containing protein OS=Nostoc commune NIES-4072 OX=2005467 GN=NIES4072_37800 PE=4 SV=1 - [A0A2R5FMV4_NOSCO]	13.38	1	1	1	2													4.18832	13.38	1	1					4.86951	13.38	1	1	157	17.7585	9.17334
A0A2R5FMW0	Glutathione reductase OS=Nostoc commune NIES-4072 OX=2005467 GN=NIES4072_12640 PE=3 SV=1 - [A0A2R5FMW0_NOSCO]	13.32	1	4	4	12													15.5326	13.32	4	5	9.23455	7.21	3	3	12.6963	11.35	3	4	458	49.5534	5.73193
A0A2R5FEY1	NAD-dependent epimerase/dehydratase OS=Nostoc commune NIES-4072 OX=2005467 GN=NIES4072_02310 PE=4 SV=1 - [A0A2R5FEY1_NOSCO]	13.28	1	4	4	13	3.84891	3.13	1	1					8.44045	6.51	2	2	7.2024	6.51	2	2	16.0394	11.72	3	4	12.3833	13.28	4	4	384	43.3931	6.43018
A0A2R5FW15	Pyridoxal-5'-phosphate-dependent enzyme, beta subunit OS=Nostoc commune NIES-4072 OX=2005467 GN=NIES4072_53460 PE=4 SV=1 - [A0A2R5FW15_NOSCO]	13.27	1	2	2	8													12.9084	13.27	2	3	12.883	13.27	2	3	8.77372	13.27	2	2	324	34.2895	5.12256
A0A2R5FMC3	Uncharacterized protein OS=Nostoc commune NIES-4072 OX=2005467 GN=NIES4072_28360 PE=4 SV=1 - [A0A2R5FMC3_NOSCO]	13.15	1	2	2	7					2.5159	4.23	1	1					7.61775	13.15	2	2	2.58291	4.23	1	1	11.3286	13.15	2	3	213	23.6424	9.59814
A0A2R5FVQ6	Probable 30S ribosomal protein PSRP-3 OS=Nostoc commune NIES-4072 OX=2005467 GN=NIES4072_58150 PE=3 SV=1 - [A0A2R5FVQ6_NOSCO]	13.13	1	1	1	2													2.31365	13.13	1	1					3.08657	13.13	1	1	99	11.577	5.23682
A0A2R5FVE9	Ethanolamine utilization protein EutN/carboxysome structural protein Ccml OS=Nostoc commune NIES-4072 OX=2005467 GN=NIES4072_57150 PE=4 SV=1 - [A0A2R5FVE9_NOSCO]	13	1	1	1	1																					3.26228	13	1	1	100	11.0039	5.47803
A0A2R5FZS9	OpcA protein OS=Nostoc commune NIES-4072 OX=2005467 GN=NIES4072_48270 PE=4 SV=1 - [A0A2R5FZS9_NOSCO]	12.99	1	5	5	15	9.0753	7.36	3	3					12.0656	10.61	4	4	8.42958	7.36	3	3	9.4317	7.36	3	3	5.3241	4.98	2	2	462	50.1934	4.90674
A0A2R5FV43	50S ribosomal protein L17 OS=Nostoc commune NIES-4072 OX=2005467 GN=rplQ PE=3 SV=1 - [A0A2R5FV43_NOSCO]	12.93	1	2	2	6					4.51894	12.93	2	2	2.18763	6.9	1	1	2.58402	6.9	1	1	2.18669	6.9	1	1	2.23583	6.9	1	1	116	13.2524	11.1216
A0A2R5FF04	30S ribosomal protein S21 OS=Nostoc commune NIES-4072 OX=2005467 GN=rpsU PE=3 SV=1 - [A0A2R5FF04_NOSCO]	12.9	2	1	1	1																					2.03649	12.9	1	1	62	7.52406	11.2241
A0A2R5FLG9	Nitrite and sulphite reductase 4Fe-4S subunit NirA OS=Nostoc commune NIES-4072 OX=2005467 GN=NIES4072_27820 PE=3 SV=1 - [A0A2R5FLG9_NOSCO]	12.89	1	4	4	5	7.00027	5.44	2	2									2.10866	2.9	1	1	5.94317	7.44	2	2					551	61.1844	6.56592
A0A2R5FTY6	Transketolase OS=Nostoc commune NIES-4072 OX=2005467 GN=NIES4072_59180 PE=3 SV=1 - [A0A2R5FTY6_NOSCO]	12.89	1	7	7	28	15.7087	6.81	4	5	8.85988	6.22	3	3	12.473	8.15	4	4	15.2638	9.19	5	5	13.9487	4.89	3	4	22.9464	10.96	6	7	675	72.579	6.01123
A0A2R5FM95	Ferritin Dps family protein OS=Nostoc commune NIES-4072 OX=2005467 GN=NIES4072_35860 PE=3 SV=1 - [A0A2R5FM95_NOSCO]	12.88	1	1	1	3					8.5645	12.88	1	2	3.96764	12.88	1	1													163	18.2234	5.32568
A0A2R5FMF5	Beta-Ig-H3/fasciclin OS=Nostoc commune NIES-4072 OX=2005467 GN=NIES4072_10890 PE=4 SV=1 - [A0A2R5FMF5_NOSCO]	12.87	1	3	3	6													5.07661	10.29	2	2	2.45694	5.51	1	1	7.44748	12.87	3	3	272	28.344	8.68994
A0A2R5FYY3	Dihydroxy-acid dehydratase OS=Nostoc commune NIES-4072 OX=2005467 GN=ilvD PE=3 SV=1 - [A0A2R5FYY3_NOSCO]	12.85	2	5	5	22	14.0079	6.69	2	3	3.11269	2.29	1	1	9.43896	6.69	2	2	21.7086	11.27	4	5	22.381	11.27	4	5	23.1719	12.85	5	6	568	59.7427	6.22705
A0A2R5G004	Uncharacterized protein OS=Nostoc commune NIES-4072 OX=2005467 GN=NIES4072_51050 PE=4 SV=1 - [A0A2R5G004_NOSCO]	12.82	1	5	5	13	2.43723	1.91	1	1	2.06441	1.91	1	1	2.49375	1.91	1	1	9.91226	8.49	4	4	8.31931	8.67	3	3	8.22364	6.93	3	3	577	64.5326	5.45264
A0A2R5G1Q5	Enolase OS=Nostoc commune NIES-4072 OX=2005467 GN=eno PE=3 SV=1 - [A0A2R5G1Q5_NOSCO]	12.82	1	6	6	33	22.4845	10.02	4	6	9.46247	7.46	2	2	26.1159	10.02	4	7	21.5199	10.02	4	6	19.453	12.82	4	5	24.6007	12.82	6	7	429	45.798	5.21143
A0A2R5FNN1	Protein RecA OS=Nostoc commune NIES-4072 OX=2005467 GN=recA PE=3 SV=1 - [A0A2R5FNN1_NOSCO]	12.81	1	4	4	13	10.628	10.86	3	3					12.3933	12.81	4	4	5.72896	6.13	2	2	5.77697	6.13	2	2	5.92868	6.13	2	2	359	38.4792	5.2749
A0A2R5FPT2	Light-independent protochlorophyllide reductase subunit B OS=Nostoc commune NIES-4072 OX=2005467 GN=chlB PE=3 SV=1 - [A0A2R5FPT2_NOSCO]	12.8	1	5	5	15	9.53334	8.86	3	3					5.69037	4.33	2	2	8.41546	8.66	3	3	16.0385	10.24	4	5	6.37708	6.3	2	2	508	57.0067	5.80811
A0A2R5FUQ1	Uncharacterized protein OS=Nostoc commune NIES-4072 OX=2005467 GN=NIES4072_48710 PE=4 SV=1 - [A0A2R5FUQ1_NOSCO]	12.8	1	1	1	5					3.15293	12.8	1	1	2.11076	12.8	1	1	3.28169	12.8	1	1	3.37283	12.8	1	1	3.60351	12.8	1	1	125	14.5697	9.80322
A0A2R5FWD5	TetR family transcriptional regulator OS=Nostoc commune NIES-4072 OX=2005467 GN=NIES4072_54770 PE=4 SV=1 - [A0A2R5FWD5_NOSCO]	12.75	1	2	2	6									2.93839	6.37	1	1	2.97597	6.37	1	1	5.30989	12.75	2	2	6.07695	12.75	2	2	204	22.8265	6.59521
A0A2Z6E9H7	Water stress protein OS=Nostoc commune OX=1178 GN=wspA PE=4 SV=1 - [A0A2Z6E9H7_NOSCO]	12.73	1	1	3	156	43.9464	7.14	2	18	29.9173	2.48	1	13	62.5447	7.14	2	25	72.1319	12.73	3	29	94.8251	12.73	3	38	79.2028	7.14	2	33	322	33.2587	4.4624
A0A2R5FQE4	YcfA family protein OS=Nostoc commune NIES-4072 OX=2005467 GN=NIES4072_39350 PE=4 SV=1 - [A0A2R5FQE4_NOSCO]	12.66	1	1	1	1					2.44116	12.66	1	1																	79	8.75363	9.24658
A0A2R5FKM2	Uncharacterized protein OS=Nostoc commune NIES-4072 OX=2005467 GN=NIES4072_16500 PE=4 SV=1 - [A0A2R5FKM2_NOSCO]	12.64	1	1	1	2					2.94621	12.64	1	1	2.83214	12.64	1	1													87	9.65697	6.53662
A0A2R5G0D8	Delta-aminolevulinic acid dehydratase OS=Nostoc commune NIES-4072 OX=2005467 GN=NIES4072_50280 PE=3 SV=1 - [A0A2R5G0D8_NOSCO]	12.58	1	3	3	17	4.95981	6.44	2	2					2.4846	3.07	1	1	20.7116	12.58	3	8	10.2771	12.58	3	3	10.5333	12.58	3	3	326	35.6221	5.45264
A0A2R5FH85	Glutamyl-tRNA(Gln) amidotransferase subunit A OS=Nostoc commune NIES-4072 OX=2005467 GN=gatA PE=3 SV=1 - [A0A2R5FH85_NOSCO]	12.55	1	4	4	10	4.01561	2.47	1	1					6.47226	5.14	2	2	10.0703	9.88	3	3	7.01292	5.76	2	2	6.50159	5.76	2	2	486	52.1137	5.84619
A0A2R5FVV3	50S ribosomal protein L31 OS=Nostoc commune NIES-4072 OX=2005467 GN=rpmE PE=3 SV=1 - [A0A2R5FVV3_NOSCO]	12.5	1	1	1	1													2.19768	12.5	1	1									80	9.08446	8.70459
A0A2R5FNQ4	Aldose 1-epimerase OS=Nostoc commune NIES-4072 OX=2005467 GN=NIES4072_40840 PE=4 SV=1 - [A0A2R5FNQ4_NOSCO]	12.46	1	2	2	6	2.88387	4.5	1	1	3.59014	4.5	1	1	3.40498	4.5	1	1	4.2139	7.96	1	1	3.2807	7.96	1	1	4.14977	7.96	1	1	289	32.9262	5.14795
A0A2R5FKI3	MotA/TolQ/ExbB proton channel OS=Nostoc commune NIES-4072 OX=2005467 GN=NIES4072_03990 PE=3 SV=1 - [A0A2R5FKI3_NOSCO]	12.4	1	2	2	8													11.2806	12.4	2	4	6.12127	12.4	2	2	6.26239	12.4	2	2	242	26.7974	8.38232
A0A2R5FS99	Uncharacterized protein OS=Nostoc commune NIES-4072 OX=2005467 GN=NIES4072_21990 PE=4 SV=1 - [A0A2R5FS99_NOSCO]	12.4	1	1	1	1																					3.49929	12.4	1	1	129	14.2755	4.79248
A0A2R5FX24	Uncharacterized protein OS=Nostoc commune NIES-4072 OX=2005467 GN=NIES4072_44650 PE=4 SV=1 - [A0A2R5FX24_NOSCO]	12.39	1	7	7	22	20.3941	11.18	6	6					7.93635	5.29	3	3	13.6613	7.1	4	4	15.8181	8.31	5	5	13.6029	7.1	4	4	662	74.7918	6.50732
A0A2R5FK72	Uncharacterized protein OS=Nostoc commune NIES-4072 OX=2005467 GN=NIES4072_28390 PE=4 SV=1 - [A0A2R5FK72_NOSCO]	12.33	1	2	2	4	3.38819	6.39	1	1	6.70611	12.33	2	2	3.60847	6.39	1	1													219	23.8956	8.04541
A0A2R5FT36	Alpha-glucan phosphorylase OS=Nostoc commune NIES-4072 OX=2005467 GN=NIES4072_30200 PE=4 SV=1 - [A0A2R5FT36_NOSCO]	12.3	1	10	10	37	35.7273	7.73	7	12	6.94745	2.93	2	2	29.2865	7.73	7	9	10.0866	4.22	4	4	19.0181	9.72	7	7	7.56648	3.28	3	3	854	97.0869	5.70654
A0A2R5FQ66	RpoD family RNA polymerase sigma factor OS=Nostoc commune NIES-4072 OX=2005467 GN=NIES4072_38640 PE=3 SV=1 - [A0A2R5FQ66_NOSCO]	12.26	1	3	3	11	5.9231	6.92	2	2					11.6855	12.26	3	3	5.71014	6.92	2	2	6.79566	6.92	2	2	7.01006	6.92	2	2	318	36.2753	8.89502
A0A2R5FR02	GTP-binding protein TypA OS=Nostoc commune NIES-4072 OX=2005467 GN=NIES4072_35970 PE=4 SV=1 - [A0A2R5FR02_NOSCO]	12.25	1	5	5	29	25.7654	6.54	2	6	2.8484	3.36	1	1	15.9509	6.54	2	4	20.1963	9.06	4	6	17.8641	6.54	3	5	24.3756	9.06	4	7	596	66.07	5.31299
A0A2R5FS90	Uncharacterized protein OS=Nostoc commune NIES-4072 OX=2005467 GN=NIES4072_21890 PE=4 SV=1 - [A0A2R5FS90_NOSCO]	12.22	1	4	4	18	25.8634	12.22	4	7	10.169	7.41	3	3	30.4464	12.22	4	8													499	51.9558	4.33545
A0A2R5FUZ4	Inositol-1-monophosphatase OS=Nostoc commune NIES-4072 OX=2005467 GN=NIES4072_62980 PE=3 SV=1 - [A0A2R5FUZ4_NOSCO]	12.22	1	2	2	3									2.15966	2.59	1	1									5.33766	12.22	2	2	270	29.3912	5.22412
A0A2R5FRM3	Uncharacterized protein OS=Nostoc commune NIES-4072 OX=2005467 GN=NIES4072_43710 PE=4 SV=1 - [A0A2R5FRM3_NOSCO]	12.2	1	3	3	4	2.73481	3.25	1	1					7.28283	12.2	3	3													246	26.8357	4.41162
A0A2R5FMU4	Uncharacterized protein OS=Nostoc commune NIES-4072 OX=2005467 GN=NIES4072_07500 PE=4 SV=1 - [A0A2R5FMU4_NOSCO]	12.17	1	3	3	9					4.57213	6.58	1	1					10.0467	9.87	2	3	3.57924	6.58	1	1	11.4811	12.17	3	4	304	34.6718	9.65674
A0A2R5FVJ7	RNP-1 like RNA-binding protein OS=Nostoc commune NIES-4072 OX=2005467 GN=NIES4072_39180 PE=4 SV=1 - [A0A2R5FVJ7_NOSCO]	12.15	1	1	1	12					7.40361	12.15	1	2	3.43372	12.15	1	1	12.0962	12.15	1	3	11.6111	12.15	1	3	12.6693	12.15	1	3	107	11.4326	5.57959
A0A2R5FI99	Anti-sigma factor antagonist OS=Nostoc commune NIES-4072 OX=2005467 GN=NIES4072_21070 PE=3 SV=1 - [A0A2R5FI99_NOSCO]	12.07	1	1	1	5					3.73755	12.07	1	1	3.49775	12.07	1	1	3.2175	12.07	1	1	3.43679	12.07	1	1	3.50335	12.07	1	1	116	12.846	8.1626
A0A2R5FKI2	Malto-oligosyltrehalose synthase OS=Nostoc commune NIES-4072 OX=2005467 GN=NIES4072_29440 PE=4 SV=1 - [A0A2R5FKI2_NOSCO]	12.02	1	8	8	42	28.3613	10.62	7	9					11.8824	4.51	3	4	27.4616	9.33	6	8	34.3976	10.62	7	10	37.2826	12.02	8	11	932	106.537	5.17334
A0A2R5G1T7	PhoH family protein OS=Nostoc commune NIES-4072 OX=2005467 GN=NIES4072_55230 PE=4 SV=1 - [A0A2R5G1T7_NOSCO]	11.99	1	4	4	11					2.23338	2.84	1	1					6.91202	8.83	3	3	8.26048	9.78	3	3	10.5198	11.99	4	4	317	35.1077	8.08936
A0A2R5FGZ8	Uncharacterized protein OS=Nostoc commune NIES-4072 OX=2005467 GN=NIES4072_02340 PE=4 SV=1 - [A0A2R5FGZ8_NOSCO]	11.97	1	1	1	1					2.40208	11.97	1	1																	117	13.0584	4.65283
A0A2R5G161	Uncharacterized protein OS=Nostoc commune NIES-4072 OX=2005467 GN=NIES4072_59210 PE=4 SV=1 - [A0A2R5G161_NOSCO]	11.94	1	1	1	3													4.12573	11.94	1	1	4.04713	11.94	1	1	4.74978	11.94	1	1	134	13.2041	11.6489
A0A2R5FL98	Nitrate ABC transporter, ATPase subunits C and D OS=Nostoc commune NIES-4072 OX=2005467 GN=NIES4072_32200 PE=4 SV=1 - [A0A2R5FL98_NOSCO]	11.93	1	3	3	17	8.90428	7.37	2	3	5.94383	8.07	2	2	9.15868	7.37	2	3	8.99887	7.37	2	3	9.55139	7.37	2	3	10.2452	7.37	2	3	285	32.0565	7.88428
A0A2R5FVC6	Transcription termination/antitermination protein NusA OS=Nostoc commune NIES-4072 OX=2005467 GN=nusA PE=3 SV=1 - [A0A2R5FVC6_NOSCO]	11.92	1	4	4	17	7.64874	7.94	3	3					2.42826	1.87	1	1	15.0708	11.92	4	5	12.4375	10.05	3	4	13.6348	10.05	3	4	428	48.4225	4.66553
A0A2R5FQ82	NAD(P)H-quinone oxidoreductase subunit I OS=Nostoc commune NIES-4072 OX=2005467 GN=ndhI PE=3 SV=1 - [A0A2R5FQ82_NOSCO]	11.86	1	2	2	12	3.21597	5.67	1	1	6.12931	11.86	2	2	5.17418	11.86	2	2	6.3361	11.86	2	2	6.45009	11.86	2	2	8.46998	11.86	2	3	194	22.3242	6.66846
A0A2R5FNK6	Phosphate-binding protein OS=Nostoc commune NIES-4072 OX=2005467 GN=NIES4072_15050 PE=3 SV=1 - [A0A2R5FNK6_NOSCO]	11.82	1	3	3	10	3.69479	3.75	1	1	9.43493	11.82	3	3	3.60124	3.75	1	1	8.33061	8.65	2	2	7.86672	8.65	2	2	3.65067	3.75	1	1	347	37.0695	9.80322
A0A2R5FNM5	Ycf48-like protein OS=Nostoc commune NIES-4072 OX=2005467 GN=NIES4072_40540 PE=3 SV=1 - [A0A2R5FNM5_NOSCO]	11.8	1	4	4	9	3.44243	4.72	1	1	4.21848	4.72	1	1	3.77794	4.72	1	1	2.43164	2.36	1	1	6.28297	7.08	3	3	4.71349	5.01	2	2	339	37.2928	5.05908
A0A2R5FK59	Uncharacterized protein OS=Nostoc commune NIES-4072 OX=2005467 GN=NIES4072_28190 PE=4 SV=1 - [A0A2R5FK59_NOSCO]	11.76	1	2	2	6					3.62778	7.06	1	1	3.24466	7.06	1	1	3.89235	7.06	1	1	4.39314	7.06	1	1	6.00167	11.76	2	2	170	18.9461	9.56885
A0A2R5FHU0	Phospho-2-dehydro-3-deoxyheptonate aldolase OS=Nostoc commune NIES-4072 OX=2005467 GN=NIES4072_19060 PE=4 SV=1 - [A0A2R5FHU0_NOSCO]	11.75	1	3	3	14	6.9529	8.47	2	2	3.36507	3.28	1	1	11.008	11.75	3	3	9.14223	9.02	2	2	13.2402	9.02	2	3	13.0412	9.02	2	3	366	39.6627	6.45557
A0A2R5G333	Photosystem I assembly protein Ycf4 OS=Nostoc commune NIES-4072 OX=2005467 GN=ycf4 PE=3 SV=1 - [A0A2R5G333_NOSCO]	11.71	1	2	2	7	2.17188	3.9	1	1									6.13653	11.71	2	2	5.79658	11.71	2	2	5.90135	11.71	2	2	205	22.5091	9.70068
A0A2R5FQF1	AMP-dependent synthetase and ligase OS=Nostoc commune NIES-4072 OX=2005467 GN=NIES4072_39460 PE=4 SV=1 - [A0A2R5FQF1_NOSCO]	11.7	1	7	7	25	9.56004	5.32	3	3					6.49489	3.8	2	2	19.3584	10.18	6	6	22.1458	10.18	6	7	22.233	10.18	6	7	658	73.5847	7.60596
A0A2R5FU20	Photosystem II CP43 reaction center protein OS=Nostoc commune NIES-4072 OX=2005467 GN=psbC PE=3 SV=1 - [A0A2R5FU20_NOSCO]	11.66	1	4	4	30	17.833	9.72	3	5	13.4058	11.66	4	4	14.7952	9.72	3	4	18.388	9.72	3	5	20.869	11.66	4	6	21.4181	11.66	4	6	463	50.5048	6.59521
A0A2R5FU26	Acetyl-coenzyme A carboxylase carboxyl transferase subunit alpha OS=Nostoc commune NIES-4072 OX=2005467 GN=accA PE=3 SV=1 - [A0A2R5FU26_NOSCO]	11.66	1	3	3	10	3.97493	4.6	1	1	3.95	4.6	1	1	3.94399	4.6	1	1	6.95841	8.28	2	2	6.75174	8.28	2	2	9.29217	11.66	3	3	326	35.8705	6.62451
A0A2R5FLA9	Tryptophan synthase alpha chain OS=Nostoc commune NIES-4072 OX=2005467 GN=trpA PE=3 SV=1 - [A0A2R5FLA9_NOSCO]	11.64	1	1	1	2					4.88835	11.64	1	1													4.46248	11.64	1	1	275	29.4847	5.08447
A0A2R5G291	Cytochrome b6 OS=Nostoc commune NIES-4072 OX=2005467 GN=petB PE=3 SV=1 - [A0A2R5G291_NOSCO]	11.63	1	2	2	11	3.01383	6.05	1	1	7.46368	11.63	2	2					9.19725	11.63	2	3	10.9852	11.63	2	3	6.94675	11.63	2	2	215	24.2266	8.01611
A0A2R5FX00	NADPH-protochlorophyllide oxidoreductase OS=Nostoc commune NIES-4072 OX=2005467 GN=NIES4072_56940 PE=3 SV=1 - [A0A2R5FX00_NOSCO]	11.56	1	2	2	3	4.91614	6.88	1	1													3.03541	4.69	1	1	4.987	6.88	1	1	320	35.4771	8.07471
A0A1L5SM82	1,4-alpha-glucan branching enzyme GlgB OS=Nostoc commune var. flagelliforme NX-09 OX=1928915 GN=glgB PE=3 SV=1 - [A0A1L5SM82_9NOSO]	11.53	2	7	7	31	18.6135	7.6	5	6					18.5025	9.83	6	6	19.1147	8.65	5	6	21.9458	8.65	5	6	23.2318	8.65	5	7	763	88.465	6.02393
A0A2R5FR23	Photosystem I reaction center protein PsaF subunit III OS=Nostoc commune NIES-4072 OX=2005467 GN=NIES4072_49000 PE=4 SV=1 - [A0A2R5FR23_NOSCO]	11.52	1	2	2	9	2.96347	5.45	1	1	2.31662	5.45	1	1	2.71707	5.45	1	1	4.43749	11.52	2	2	4.45265	11.52	2	2	4.34379	11.52	2	2	165	18.0954	7.23975
A0A2R5FT68	Ferric uptake regulator family protein OS=Nostoc commune NIES-4072 OX=2005467 GN=NIES4072_30600 PE=3 SV=1 - [A0A2R5FT68_NOSCO]	11.49	1	1	1	1					2.35312	11.49	1	1																	148	17.2156	5.21143
A0A2R5FVQ9	Uncharacterized protein OS=Nostoc commune NIES-4072 OX=2005467 GN=NIES4072_39900 PE=4 SV=1 - [A0A2R5FVQ9_NOSCO]	11.48	1	1	1	1					3.72901	11.48	1	1																	122	12.9166	5.40186
A0A2R5FX39	RimK domain-containing protein ATP-grasp OS=Nostoc commune NIES-4072 OX=2005467 GN=NIES4072_63410 PE=4 SV=1 - [A0A2R5FX39_NOSCO]	11.46	1	7	7	20	13.7675	7.54	4	5	8.5881	5.34	3	3	10.8484	7.22	4	4	7.73831	5.18	3	3	7.11438	5.18	3	3	5.97419	4.08	2	2	637	71.7759	5.36377
A0A2R5G254	Uncharacterized protein OS=Nostoc commune NIES-4072 OX=2005467 GN=NIES4072_56330 PE=4 SV=1 - [A0A2R5G254_NOSCO]	11.43	1	1	1	1					3.47426	11.43	1	1																	140	14.8926	5.68115
A0A2R5FHR9	CAB/ELIP/HLIP superfamily protein OS=Nostoc commune NIES-4072 OX=2005467 GN=NIES4072_14160 PE=4 SV=1 - [A0A2R5FHR9_NOSCO]	11.43	1	1	1	2																	2.3661	11.43	1	1	2.20872	11.43	1	1	70	7.96704	4.88135
A0A2R5FKM9	Na-Ca exchanger/integrin-beta4 OS=Nostoc commune NIES-4072 OX=2005467 GN=NIES4072_22340 PE=4 SV=1 - [A0A2R5FKM9_NOSCO]	11.4	1	1	1	3	2.27878	11.4	1	1	2.49372	11.4	1	1	2.6371	11.4	1	1													351	37.274	4.33545
A0A2R5FXS1	Recombination protein RecR OS=Nostoc commune NIES-4072 OX=2005467 GN=recR PE=3 SV=1 - [A0A2R5FXS1_NOSCO]	11.35	1	1	1	1					3.14916	11.35	1	1																	185	20.2739	7.75244
A0A2R5FUN2	Elongation factor P OS=Nostoc commune NIES-4072 OX=2005467 GN=efp PE=3 SV=1 - [A0A2R5FUN2_NOSCO]	11.35	1	1	1	4					3.92775	11.35	1	1													8.73612	11.35	1	3	185	20.5615	5.32568
A0A2R5FLN5	Uncharacterized protein OS=Nostoc commune NIES-4072 OX=2005467 GN=NIES4072_28520 PE=4 SV=1 - [A0A2R5FLN5_NOSCO]	11.34	1	2	2	12	20.1812	11.34	2	5	17.9971	11.34	2	4	12.3452	11.34	2	3													388	39.0868	9.87646
A0A2R5FYQ7	NAD(P)H-quinone oxidoreductase subunit O OS=Nostoc commune NIES-4072 OX=2005467 GN=ndhO PE=3 SV=1 - [A0A2R5FYQ7_NOSCO]	11.27	1	1	1	2																	2.18804	11.27	1	1	2.16738	11.27	1	1	71	8.1243	8.41162
A0A2R5FVK2	NAD-dependent epimerase/dehydratase OS=Nostoc commune NIES-4072 OX=2005467 GN=NIES4072_60330 PE=4 SV=1 - [A0A2R5FVK2_NOSCO]	11.22	1	3	3	15	8.71103	11.22	3	3	6.33534	6.73	2	2	6.44632	6.73	2	2	8.36375	11.22	3	3	9.42623	11.22	3	3	6.36748	6.73	2	2	312	35.118	6.1001
A0A2R5FU22	Anion-transporting ATPase OS=Nostoc commune NIES-4072 OX=2005467 GN=NIES4072_52050 PE=4 SV=1 - [A0A2R5FU22_NOSCO]	11.2	1	3	3	19	13.1084	7.65	2	3	4.67787	4.92	1	1	13.3305	7.65	2	3	15.0721	11.2	3	4	17.1076	11.2	3	4	14.8013	11.2	3	4	366	39.9103	5.60498
A0A2R5FG89	Phosphate-binding protein OS=Nostoc commune NIES-4072 OX=2005467 GN=NIES4072_12500 PE=3 SV=1 - [A0A2R5FG89_NOSCO]	11.17	1	4	4	21	8.06762	5.58	2	3	4.55201	5.58	2	2	8.6254	5.58	2	3	14.0298	8.63	3	5	12.6206	6.35	2	4	12.7931	8.63	3	4	394	41.2594	8.32373
A0A2R5G134	Peptidase S1 and S6 chymotrypsin/Hap OS=Nostoc commune NIES-4072 OX=2005467 GN=NIES4072_52810 PE=4 SV=1 - [A0A2R5G134_NOSCO]	11.14	1	3	3	6	4.48304	3.96	1	1	6.72456	7.92	2	2	9.37343	11.14	3	3													404	42.7748	9.33447
A0A2R5FHL3	Photosystem I iron-sulfur center OS=Nostoc commune NIES-4072 OX=2005467 GN=psaC PE=3 SV=1 - [A0A2R5FHL3_NOSCO]	11.11	1	1	1	5	2.55603	11.11	1	1					2.06838	11.11	1	1	2.14564	11.11	1	1	2.48884	11.11	1	1	2.16708	11.11	1	1	81	8.82407	5.94775
A0A2R5FEM1	Uncharacterized protein OS=Nostoc commune NIES-4072 OX=2005467 GN=NIES4072_05530 PE=4 SV=1 - [A0A2R5FEM1_NOSCO]	11.11	1	1	1	7	4.95414	11.11	1	2	2.44235	11.11	1	1	2.23817	11.11	1	1	2.33854	11.11	1	1	2.80667	11.11	1	1	2.26774	11.11	1	1	81	9.13915	4.37354
A0A2R5FJS1	Chaperone protein DnaK OS=Nostoc commune NIES-4072 OX=2005467 GN=dnaK PE=2 SV=1 - [A0A2R5FJS1_NOSCO]	11.11	1	4	5	26	19.5481	11.11	5	6					9.6404	5.63	3	3	17.8426	8.8	4	6	15.6292	8.8	4	5	19.3075	9.24	4	6	693	77.3485	5.13525
A0A2R5FTT5	50S ribosomal protein L13 OS=Nostoc commune NIES-4072 OX=2005467 GN=rplM PE=3 SV=1 - [A0A2R5FTT5_NOSCO]	11.11	1	2	2	7					3.85126	6.54	1	1	2.074	4.58	1	1	4.15999	6.54	1	1	6.48833	11.11	2	2	6.16825	11.11	2	2	153	17.2684	9.92041
A0A2R5FEU2	MotA/TolQ/ExbB proton channel OS=Nostoc commune NIES-4072 OX=2005467 GN=NIES4072_06230 PE=3 SV=1 - [A0A2R5FEU2_NOSCO]	11.06	1	2	2	6					4.32227	7.83	1	1					6.81823	11.06	2	2	3.95115	7.83	1	1	6.51795	11.06	2	2	217	23.9551	9.02686
A0A2R5FSI6	NAD(P) transhydrogenase subunit alpha OS=Nostoc commune NIES-4072 OX=2005467 GN=NIES4072_28200 PE=4 SV=1 - [A0A2R5FSI6_NOSCO]	11.03	1	4	4	9	9.53579	10.51	3	3					10.5947	8.46	3	3	3.21436	2.56	1	1	2.24768	2.56	1	1	2.311	2.56	1	1	390	41.5658	5.31299
A0A2R5FKN3	Nucleotidyl transferase OS=Nostoc commune NIES-4072 OX=2005467 GN=NIES4072_30070 PE=4 SV=1 - [A0A2R5FKN3_NOSCO]	11.02	1	3	3	12	4.97828	5.93	2	2					5.99594	8.19	2	2	4.77898	5.93	2	2	8.73187	11.02	3	3	7.67897	11.02	3	3	354	39.3524	5.08447
A0A2R5FHV0	Glutamate--tRNA ligase OS=Nostoc commune NIES-4072 OX=2005467 GN=gltX PE=3 SV=1 - [A0A2R5FHV0_NOSCO]	11.02	1	5	5	25	9.44101	7.35	3	3	2.69342	1.63	1	1	12.2638	7.35	3	4	16.2534	11.02	5	6	16.924	11.02	5	6	14.383	11.02	5	5	490	55.3496	5.93506
A0A1S6LXY9	Desmethyl-4-deoxygadusol synthase OS=Nostoc commune var. flagelliforme QSY 1 OX=1962687 GN=mylA PE=4 SV=1 - [A0A1S6LXY9_9NOSO]	11	2	3	3	8	5.81553	4.65	2	2					5.98081	4.65	2	2					9.98118	6.36	1	2	7.54104	8.07	2	2	409	45.4366	6.1001
A0A2R5FN17	Uncharacterized protein OS=Nostoc commune NIES-4072 OX=2005467 GN=NIES4072_38420 PE=4 SV=1 - [A0A2R5FN17_NOSCO]	10.97	1	3	3	14	3.44137	3.87	1	1	9.01194	10.97	3	3	6.46814	8.06	2	2	6.1692	6.77	2	2	9.77171	10.97	3	3	8.9089	10.97	3	3	310	35.0507	6.55127
A0A2R5G1B7	Nitrogenase iron protein OS=Nostoc commune NIES-4072 OX=2005467 GN=nifH PE=3 SV=1 - [A0A2R5G1B7_NOSCO]	10.9	2	2	4	28	4.37663	5.3	1	1	3.00609	3.12	1	1	6.94432	8.41	2	2	30.4256	8.72	3	8	27.2906	8.72	3	7	34.5506	10.9	4	9	321	34.7426	4.94482
A0A2R5FRP7	Chromophore lyase CpcS/CpeS OS=Nostoc commune NIES-4072 OX=2005467 GN=cpcS PE=3 SV=1 - [A0A2R5FRP7_NOSCO]	10.89	1	2	2	2					2.51074	4.46	1	1									2.18146	6.44	1	1					202	23.0102	5.61768
A0A2R5FGX5	Squalene/phytoene synthase OS=Nostoc commune NIES-4072 OX=2005467 GN=NIES4072_15220 PE=4 SV=1 - [A0A2R5FGX5_NOSCO]	10.87	1	2	2	2																					7.27469	10.87	2	2	276	30.8437	4.89404
A0A2R5FG04	Uncharacterized protein OS=Nostoc commune NIES-4072 OX=2005467 GN=NIES4072_11560 PE=4 SV=1 - [A0A2R5FG04_NOSCO]	10.81	1	4	4	12	5.53747	7.81	2	2					9.07344	10.81	3	3	3.82769	6.61	1	1	8.26126	10.81	3	3	7.66629	10.81	3	3	333	37.7837	4.99561
A0A2R5FUI1	Isochorismatase hydrolase OS=Nostoc commune NIES-4072 OX=2005467 GN=NIES4072_53670 PE=4 SV=1 - [A0A2R5FUI1_NOSCO]	10.81	1	2	2	6					5.80744	10.81	2	2	3.02407	5.41	1	1	3.61273	5.41	1	1	3.61691	5.41	1	1	3.61922	5.41	1	1	259	28.2743	4.729
A0A2R5FKQ0	Peptidoglycan binding domain-containing protein OS=Nostoc commune NIES-4072 OX=2005467 GN=NIES4072_16820 PE=4 SV=1 - [A0A2R5FKQ0_NOSCO]	10.81	1	2	2	6									3.87112	7.84	1	1	2.76588	2.97	1	1	5.96018	10.81	2	2	5.99261	10.81	2	2	370	40.334	9.61279
A0A2R5FT21	Uncharacterized protein OS=Nostoc commune NIES-4072 OX=2005467 GN=NIES4072_56010 PE=4 SV=1 - [A0A2R5FT21_NOSCO]	10.77	1	4	4	8	6.81545	5.85	2	2					4.22076	2.81	1	1	4.2219	2.81	1	1	6.51965	5.15	2	2	7.02179	5.39	2	2	427	47.9564	4.88135
A0A2R5FQ05	Uncharacterized protein OS=Nostoc commune NIES-4072 OX=2005467 GN=NIES4072_15430 PE=4 SV=1 - [A0A2R5FQ05_NOSCO]	10.77	1	3	3	3					2.17694	3.59	1	1	2.31442	3.59	1	1									2.28313	3.59	1	1	195	22.1015	7.32764
B5BNZ1	Ferredoxin--NADP reductase OS=Nostoc commune OX=1178 GN=petH PE=3 SV=1 - [B5BNZ1_NOSCO]	10.76	5	1	5	25	12.4839	4.93	3	4	5.53719	4.71	2	2	11.5251	6.73	4	4	13.1239	8.97	4	4	24.3151	8.97	4	7	14.0871	8.97	4	4	446	49.2509	6.32861
A0A2R5FXH4	Argininosuccinate synthase OS=Nostoc commune NIES-4072 OX=2005467 GN=argG PE=3 SV=1 - [A0A2R5FXH4_NOSCO]	10.75	1	3	3	9	7.54276	5	2	3					5.88265	9	2	2	2.96291	3.25	1	1	3.54646	3.25	1	1	5.58859	5	2	2	400	43.9346	5.21143
A0A2R5FLB6	Phosphoribosylaminoimidazole-succinocarboxamide synthase OS=Nostoc commune NIES-4072 OX=2005467 GN=purC PE=3 SV=1 - [A0A2R5FLB6_NOSCO]	10.61	1	2	2	10	4.7354	6.12	1	1	3.88286	6.12	1	1	5.1736	6.12	1	1	4.53255	6.12	1	1	12.0893	10.61	2	3	12.2315	10.61	2	3	245	27.8505	5.96045
A0A2R5FMS9	Uncharacterized protein OS=Nostoc commune NIES-4072 OX=2005467 GN=NIES4072_30060 PE=4 SV=1 - [A0A2R5FMS9_NOSCO]	10.56	1	7	7	19	7.65759	3.24	2	3					12.5879	8.01	5	5	9.39566	5.96	4	4	11.6437	7.67	5	5	5.70268	3.24	2	2	587	66.1212	6.81494
A0A2R5FWT8	Sucrose synthase OS=Nostoc commune NIES-4072 OX=2005467 GN=NIES4072_37880 PE=4 SV=1 - [A0A2R5FWT8_NOSCO]	10.55	1	7	7	23	14.9707	8.81	5	5					5.47676	3.47	2	2	13.9183	7.07	4	4	23.9039	7.32	5	7	15.1912	8.93	5	5	806	93.5689	5.32568
A0A2R5FII5	ATP-dependent Clp protease proteolytic subunit OS=Nostoc commune NIES-4072 OX=2005467 GN=clpP PE=3 SV=1 - [A0A2R5FII5_NOSCO]	10.45	1	2	2	7	4.11625	5.91	1	1	3.79199	5.91	1	1	3.76537	5.91	1	1	4.39535	5.91	1	1	4.26193	5.91	1	1	6.09831	10.45	2	2	220	24.2477	6.20166
A0A2R5FXQ3	Alcohol dehydrogenase OS=Nostoc commune NIES-4072 OX=2005467 GN=NIES4072_43020 PE=4 SV=1 - [A0A2R5FXQ3_NOSCO]	10.45	1	3	3	6	4.51647	5.97	2	2					5.57079	8.21	2	2	2.2119	3.73	1	1					2.19705	3.73	1	1	268	28.6611	6.81494
A0A2R5FNN8	Photosystem II lipoprotein Psb27 OS=Nostoc commune NIES-4072 OX=2005467 GN=psb27 PE=3 SV=1 - [A0A2R5FNN8_NOSCO]	10.45	1	1	1	2					3.3064	10.45	1	1													2.98754	10.45	1	1	134	14.8226	9.70068
A0A2R5FHY1	ATP-dependent Clp protease proteolytic subunit OS=Nostoc commune NIES-4072 OX=2005467 GN=clpP PE=3 SV=1 - [A0A2R5FHY1_NOSCO]	10.45	1	1	2	4					2.73811	6.97	1	1					2.19674	3.48	1	1	2.05517	3.48	1	1	3.1853	6.97	1	1	201	22.0753	4.85596
A0A2R5FPU9	Uncharacterized protein OS=Nostoc commune NIES-4072 OX=2005467 GN=NIES4072_37280 PE=4 SV=1 - [A0A2R5FPU9_NOSCO]	10.43	2	1	2	162	39.6343	2.45	1	17	29.9173	2.45	1	13	61.8845	10.43	2	25	82.1611	10.43	2	32	104.807	10.43	2	41	81.6037	10.43	2	34	326	33.6238	4.50049
A0A2R5FJD5	Glycosyl transferase family protein OS=Nostoc commune NIES-4072 OX=2005467 GN=NIES4072_20600 PE=4 SV=1 - [A0A2R5FJD5_NOSCO]	10.39	1	3	3	8									2.68686	3.26	1	1	9.56212	10.39	3	3	2.3916	2.97	1	1	9.27167	10.39	3	3	337	38.883	6.59521
A0A2R5FRT0	Phycobilisome protein OS=Nostoc commune NIES-4072 OX=2005467 GN=NIES4072_25780 PE=3 SV=1 - [A0A2R5FRT0_NOSCO]	10.37	1	1	1	1					2.91077	10.37	1	1																	164	17.5889	7.12256
A0A2R5FXM1	IMP dehydrogenase family protein OS=Nostoc commune NIES-4072 OX=2005467 GN=NIES4072_40920 PE=4 SV=1 - [A0A2R5FXM1_NOSCO]	10.34	1	3	3	15	10.0279	10.34	3	3	6.42027	7.75	2	2	10.0036	10.34	3	3	7.30457	7.75	2	2	11.068	7.75	2	3	7.42061	7.75	2	2	387	40.3681	5.77002
A0A2R5FX10	Homoserine dehydrogenase OS=Nostoc commune NIES-4072 OX=2005467 GN=NIES4072_57040 PE=3 SV=1 - [A0A2R5FX10_NOSCO]	10.28	1	2	2	8	7.04574	10.28	2	2					9.16157	10.28	2	2	3.80234	2.8	1	1	8.24946	10.28	2	2	3.86893	2.8	1	1	428	45.2069	5.24951
A0A2R5FLU2	RNP-1 like RNA-binding protein OS=Nostoc commune NIES-4072 OX=2005467 GN=NIES4072_02500 PE=4 SV=1 - [A0A2R5FLU2_NOSCO]	10.28	1	1	1	8					2.03528	10.28	1	1	2.30329	10.28	1	1	2.00403	10.28	1	1					11.036	10.28	1	5	107	11.4195	5.2749
A0A2R5FFZ3	Polyphosphate kinase OS=Nostoc commune NIES-4072 OX=2005467 GN=ppk PE=3 SV=1 - [A0A2R5FFZ3_NOSCO]	10.27	1	7	7	21	18.4759	8.93	6	6					9.1386	4.53	3	3	13.374	6.4	4	4	9.08453	4.53	3	3	14.726	7.73	5	5	750	85.9778	6.21436
A0A2R5FWN4	Uncharacterized protein OS=Nostoc commune NIES-4072 OX=2005467 GN=NIES4072_64070 PE=4 SV=1 - [A0A2R5FWN4_NOSCO]	10.26	1	1	1	1					2.10631	10.26	1	1																	156	17.3442	9.99365
A0A2R5FSQ1	50S ribosomal protein L28 OS=Nostoc commune NIES-4072 OX=2005467 GN=rpmB PE=3 SV=1 - [A0A2R5FSQ1_NOSCO]	10.26	1	1	1	3													2.45616	10.26	1	1	2.28952	10.26	1	1	2.14287	10.26	1	1	78	8.99182	11.0923
A0A2R5FQJ0	Type 11 methyltransferase OS=Nostoc commune NIES-4072 OX=2005467 GN=NIES4072_39860 PE=4 SV=1 - [A0A2R5FQJ0_NOSCO]	10.25	1	2	2	4													3.04918	3.73	1	1	6.94592	10.25	2	2	3.24793	3.73	1	1	322	35.1065	5.0083
A0A2R5FP36	Tryptophan synthase beta chain OS=Nostoc commune NIES-4072 OX=2005467 GN=trpB PE=3 SV=1 - [A0A2R5FP36_NOSCO]	10.22	1	3	3	11	5.23255	4.14	1	1					9.91568	4.14	1	2	10.2172	10.22	3	3	11.3023	10.22	3	3	9.17227	7.54	2	2	411	44.8677	6.23975
A0A2R5G0X3	Probable 2-phosphosulfolactate phosphatase OS=Nostoc commune NIES-4072 OX=2005467 GN=comB PE=3 SV=1 - [A0A2R5G0X3_NOSCO]	10.16	1	2	2	5					3.63241	6.1	1	1					4.35129	6.1	1	1	3.68164	6.1	1	1	6.61352	10.16	2	2	246	26.7029	5.60498
A0A2R5FQH8	Short-chain dehydrogenase/reductase SDR OS=Nostoc commune NIES-4072 OX=2005467 GN=NIES4072_42360 PE=3 SV=1 - [A0A2R5FQH8_NOSCO]	10.12	1	2	2	6					2.06928	3.5	1	1	3.60306	6.61	1	1	3.64391	6.61	1	1	3.38702	6.61	1	1	8.15274	6.61	1	2	257	27.8894	6.06201
A0A2R5FFG8	VacB/RNase II family 3'-5' exoribonuclease OS=Nostoc commune NIES-4072 OX=2005467 GN=NIES4072_09090 PE=3 SV=1 - [A0A2R5FFG8_NOSCO]	10.09	1	7	7	27	14.1786	7.15	5	5					11.0352	5.87	4	4	18.4345	10.09	7	7	17.1342	8.68	6	6	14.3229	7.41	5	5	783	87.498	5.30029
T1SWJ9	Water stress protein OS=Nostoc commune NCV-WSP1 OX=1387637 GN=wsp PE=4 SV=1 - [T1SWJ9_NOSCO]	10.09	1	2	3	161	54.307	7.12	2	21	44.575	7.12	2	17	80.8969	7.12	2	30	66.7186	5.34	2	29	78.8717	5.34	2	34	68.2853	2.37	1	30	337	34.7342	4.48779
A0A2R5FQG5	Aminotransferase class I and II OS=Nostoc commune NIES-4072 OX=2005467 GN=NIES4072_46780 PE=4 SV=1 - [A0A2R5FQG5_NOSCO]	10.07	1	3	3	5	6.20893	5.62	2	2					5.87208	5.62	2	2									4.28297	4.45	1	1	427	46.9459	5.26221
A0A2R5FPU7	Valine--tRNA ligase OS=Nostoc commune NIES-4072 OX=2005467 GN=valS PE=3 SV=1 - [A0A2R5FPU7_NOSCO]	10.07	1	8	8	29	26.7365	10.07	8	9					13.2085	4.89	5	5	12.7583	4.79	5	5	12.9248	4.79	5	5	12.5852	4.79	5	5	1003	113.555	5.50342
A0A2R5FR67	RNA-binding S1 domain-containing protein OS=Nostoc commune NIES-4072 OX=2005467 GN=NIES4072_49310 PE=4 SV=1 - [A0A2R5FR67_NOSCO]	10.06	1	8	8	28	20.9946	7.68	6	7					15.0186	7.82	5	5	15.1637	5.17	4	5	15.5542	4.05	4	5	17.7913	5.17	5	6	716	79.564	5.98584
A0A2R5FHT7	Glutamine amidotransferase of anthranilate synthase OS=Nostoc commune NIES-4072 OX=2005467 GN=NIES4072_14360 PE=4 SV=1 - [A0A2R5FHT7_NOSCO]	10.05	1	2	2	3					2.37814	5.03	1	1					3.00272	5.03	1	1					3.1572	5.03	1	1	199	22.0085	5.74463
A0A2R5FFQ0	LuxR family two component transcriptional regulator OS=Nostoc commune NIES-4072 OX=2005467 GN=NIES4072_02450 PE=4 SV=1 - [A0A2R5FFQ0_NOSCO]	10.04	1	2	2	3					5.61293	10.04	2	2													2.89165	5.02	1	1	239	26.1917	5.24951
A0A2R5FY29	RNA polymerase sigma factor OS=Nostoc commune NIES-4072 OX=2005467 GN=NIES4072_44330 PE=3 SV=1 - [A0A2R5FY29_NOSCO]	10.03	1	2	2	4	3.70347	5.01	1	1					8.02451	10.03	2	2					4.66299	5.01	1	1					339	38.8726	7.06396
A0A2R5FQ57	Histidine kinase OS=Nostoc commune NIES-4072 OX=2005467 GN=NIES4072_41030 PE=4 SV=1 - [A0A2R5FQ57_NOSCO]	10	1	3	3	3	2.87015	2.5	1	1					6.52002	7.5	2	2													400	44.9016	4.94482
A0A2R5FQ81	Uncharacterized protein OS=Nostoc commune NIES-4072 OX=2005467 GN=NIES4072_14450 PE=4 SV=1 - [A0A2R5FQ81_NOSCO]	10	1	1	1	1					2.62156	10	1	1																	150	16.1639	4.4624
A0A2R5FK45	ATPase central domain-containing protein OS=Nostoc commune NIES-4072 OX=2005467 GN=NIES4072_28130 PE=4 SV=1 - [A0A2R5FK45_NOSCO]	9.94	2	4	4	16	5.3925	4.17	2	2					5.49822	4.17	2	2	10.661	7.55	3	3	14.458	7.55	3	4	16.6823	9.94	4	5	503	56.5509	6.56592
A0A2R5FHA2	Ferric uptake regulator family protein OS=Nostoc commune NIES-4072 OX=2005467 GN=NIES4072_16810 PE=3 SV=1 - [A0A2R5FHA2_NOSCO]	9.93	1	1	1	1					3.18366	9.93	1	1																	151	17.4709	7.34229
A0A2R5FTC5	Microcompartment protein OS=Nostoc commune NIES-4072 OX=2005467 GN=NIES4072_57180 PE=4 SV=1 - [A0A2R5FTC5_NOSCO]	9.92	1	2	2	5					5.67975	9.92	2	2					3.91009	4.58	1	1	3.71676	4.58	1	1	3.72712	4.58	1	1	262	28.2356	4.77979
A0A2R5G1A4	Kelch repeat-containing protein OS=Nostoc commune NIES-4072 OX=2005467 GN=NIES4072_55500 PE=4 SV=1 - [A0A2R5G1A4_NOSCO]	9.9	1	4	4	20	6.01605	2.22	1	2					7.69795	3.64	2	3	18.5723	8.48	3	5	18.5068	8.48	3	5	19.0676	8.48	3	5	495	54.3646	7.40088
A0A2R5FT23	Signal peptide peptidase SppA, 36K type OS=Nostoc commune NIES-4072 OX=2005467 GN=NIES4072_56050 PE=4 SV=1 - [A0A2R5FT23_NOSCO]	9.89	1	2	2	8					7.27557	9.89	2	2	3.97799	5.49	1	1	6.99509	9.89	2	2	3.53574	4.4	1	1	8.55588	9.89	2	2	273	30.2572	8.83643
A0A2R5FQE1	GTPase Der OS=Nostoc commune NIES-4072 OX=2005467 GN=der PE=3 SV=1 - [A0A2R5FQE1_NOSCO]	9.87	1	4	4	13	7.81559	8.11	3	3					2.45882	2.41	1	1	11.8378	7.89	3	4	7.93664	8.11	3	3	6.19882	6.14	2	2	456	50.6715	6.30322
A0A2R5FVL4	Photosystem II 12 kDa extrinsic protein OS=Nostoc commune NIES-4072 OX=2005467 GN=psbU PE=3 SV=1 - [A0A2R5FVL4_NOSCO]	9.86	1	1	1	1					3.12714	9.86	1	1																	142	15.9443	8.67529
A0A2R5FDH2	Peptidylprolyl isomerase OS=Nostoc commune NIES-4072 OX=2005467 GN=NIES4072_00030 PE=4 SV=1 - [A0A2R5FDH2_NOSCO]	9.85	1	2	2	4					10.5002	9.85	2	3													3.74845	4.92	1	1	264	30.1206	5.14795
A0A2R5FXK4	von Willebrand factor type A OS=Nostoc commune NIES-4072 OX=2005467 GN=NIES4072_42520 PE=4 SV=1 - [A0A2R5FXK4_NOSCO]	9.82	1	2	2	8	3.31723	6.25	1	1	3.02465	6.25	1	1	2.83652	6.25	1	1	2.15797	3.57	1	1	5.73369	9.82	2	2	7.28544	6.25	1	2	224	24.7626	4.75439
A0A2R5FV96	Cytochrome c-550 OS=Nostoc commune NIES-4072 OX=2005467 GN=psbV PE=3 SV=1 - [A0A2R5FV96_NOSCO]	9.82	1	1	1	1					3.24229	9.82	1	1																	163	17.7864	5.88428
A0A2R5FX07	NAD(P)H-quinone oxidoreductase subunit K OS=Nostoc commune NIES-4072 OX=2005467 GN=ndhK PE=3 SV=1 - [A0A2R5FX07_NOSCO]	9.8	2	3	3	31	2.25278	3.67	1	1	21.1988	9.8	3	9	8.51123	3.67	1	4	10.4715	3.67	1	4	13.3672	3.67	1	6	16.0179	7.35	2	7	245	27.3663	7.76709
A0A2R5G3Y1	Nitrogenase molybdenum-iron protein beta chain OS=Nostoc commune NIES-4072 OX=2005467 GN=NIES4072_62250 PE=3 SV=1 - [A0A2R5G3Y1_NOSCO]	9.78	1	4	4	13	14.4171	8.22	3	4					13.333	8.22	3	4	2.94959	1.76	1	1	8.04411	6.26	3	3	2.74035	1.76	1	1	511	57.5405	5.73193
A0A2R5FUR3	Phosphoglycerate mutase OS=Nostoc commune NIES-4072 OX=2005467 GN=NIES4072_36220 PE=3 SV=1 - [A0A2R5FUR3_NOSCO]	9.78	1	3	3	20	12.0161	9.78	3	4					15.3144	9.78	3	5	8.49002	9.78	3	3	12.5514	9.78	3	4	11.889	9.78	3	4	450	50.2929	6.11279
A0A2R5FNY9	Type 11 methyltransferase OS=Nostoc commune NIES-4072 OX=2005467 GN=NIES4072_16250 PE=4 SV=1 - [A0A2R5FNY9_NOSCO]	9.77	1	1	1	5	4.00522	9.77	1	1	3.99953	9.77	1	1	4.81994	9.77	1	1	3.99969	9.77	1	1					4.40501	9.77	1	1	256	28.3104	6.01123
A0A2R5FFC1	Transglutaminase domain-containing protein OS=Nostoc commune NIES-4072 OX=2005467 GN=NIES4072_08550 PE=4 SV=1 - [A0A2R5FFC1_NOSCO]	9.76	1	4	4	9	10.2342	7.32	3	3					7.02604	5.4	2	2	3.14394	1.92	1	1	5.8524	4.36	2	2	3.08879	1.92	1	1	574	65.34	5.07178
A0A2R5FQ25	Single-stranded nucleic acid binding R3H domain-containing protein OS=Nostoc commune NIES-4072 OX=2005467 GN=NIES4072_45440 PE=4 SV=1 - [A0A2R5FQ25_NOSCO]	9.74	1	4	4	6	5.79656	3.47	2	2									2.1043	2.48	1	1	7.36425	6.27	2	2	2.77931	2.48	1	1	606	67.2084	6.354
A0A2R5FS16	Uncharacterized protein OS=Nostoc commune NIES-4072 OX=2005467 GN=NIES4072_52440 PE=4 SV=1 - [A0A2R5FS16_NOSCO]	9.68	1	1	1	1																					2.06821	9.68	1	1	124	13.6072	5.24951
A0A2R5FJR6	Uncharacterized protein OS=Nostoc commune NIES-4072 OX=2005467 GN=NIES4072_01290 PE=4 SV=1 - [A0A2R5FJR6_NOSCO]	9.66	1	1	1	6	3.68227	9.66	1	1	3.82086	9.66	1	1	3.98482	9.66	1	1	4.04064	9.66	1	1	4.22692	9.66	1	1	3.86598	9.66	1	1	145	15.7192	9.01221
A0A2R5FTW1	Protein GrpE OS=Nostoc commune NIES-4072 OX=2005467 GN=grpE PE=3 SV=1 - [A0A2R5FTW1_NOSCO]	9.64	1	2	2	11	6.92061	9.64	2	2	5.37635	9.64	2	2	6.74109	9.64	2	2	6.96961	9.64	2	2	6.72068	9.64	2	2	3.5806	6.02	1	1	249	27.8736	4.91943
A0A2R5FSZ0	Endo-1,4-beta-xylanase A OS=Nostoc commune NIES-4072 OX=2005467 GN=xlnA PE=4 SV=1 - [A0A2R5FSZ0_NOSCO]	9.62	1	2	2	3					6.47128	9.62	2	2	3.15743	4.81	1	1													208	22.5632	7.50342
A0A2R5FJ15	Uncharacterized protein OS=Nostoc commune NIES-4072 OX=2005467 GN=NIES4072_19290 PE=4 SV=1 - [A0A2R5FJ15_NOSCO]	9.62	1	3	3	5					5.61417	6.41	2	2	2.54388	2.88	1	1	2.46294	3.21	1	1					2.51503	3.21	1	1	312	34.5752	9.67139
A0A2R5G2R7	50S ribosomal protein L23 OS=Nostoc commune NIES-4072 OX=2005467 GN=rplW PE=3 SV=1 - [A0A2R5G2R7_NOSCO]	9.62	1	1	1	2													2.6365	9.62	1	1					3.43583	9.62	1	1	104	11.9336	9.89111
A0A2R5FMP7	Uncharacterized protein OS=Nostoc commune NIES-4072 OX=2005467 GN=NIES4072_37110 PE=4 SV=1 - [A0A2R5FMP7_NOSCO]	9.62	1	2	2	5													12.8469	9.62	2	3	2.84239	2.92	1	1	3.02898	2.92	1	1	343	38.8058	5.71924
A0A2R5FII3	Uncharacterized protein OS=Nostoc commune NIES-4072 OX=2005467 GN=NIES4072_21850 PE=4 SV=1 - [A0A2R5FII3_NOSCO]	9.6	1	3	3	6													2.61073	3.39	1	1	7.82882	9.6	3	3	4.64375	6.78	2	2	354	39.8791	5.30029
A0A2R5FNB9	Glutathione synthetase OS=Nostoc commune NIES-4072 OX=2005467 GN=gshB PE=3 SV=1 - [A0A2R5FNB9_NOSCO]	9.57	1	2	2	7					3.88269	5.25	1	1					8.49718	9.57	2	2	9.3825	5.25	1	2	7.93991	9.57	2	2	324	35.8908	5.5415
A0A2R5FWH1	Uncharacterized protein OS=Nostoc commune NIES-4072 OX=2005467 GN=NIES4072_55170 PE=4 SV=1 - [A0A2R5FWH1_NOSCO]	9.55	1	1	1	6	2.83967	9.55	1	1	3.35778	9.55	1	1	3.08076	9.55	1	1	3.2106	9.55	1	1	3.02548	9.55	1	1	3.7634	9.55	1	1	157	17.589	9.77393
A0A2R5FNZ8	Serine acetyltransferase OS=Nostoc commune NIES-4072 OX=2005467 GN=NIES4072_41760 PE=3 SV=1 - [A0A2R5FNZ8_NOSCO]	9.54	2	2	2	2																					5.04819	9.54	2	2	241	26.1908	6.15088
A0A2R5FHB4	Uncharacterized protein OS=Nostoc commune NIES-4072 OX=2005467 GN=NIES4072_09080 PE=4 SV=1 - [A0A2R5FHB4_NOSCO]	9.49	1	2	2	6	2.63153	6.1	1	1					2.08704	3.39	1	1					6.54097	9.49	2	2	5.82493	9.49	2	2	295	32.3213	4.89404
A0A2R5FMA0	Uncharacterized protein OS=Nostoc commune NIES-4072 OX=2005467 GN=NIES4072_35650 PE=4 SV=1 - [A0A2R5FMA0_NOSCO]	9.48	2	2	2	6	2.16685	4.27	1	1	4.24167	4.27	1	2	2.38619	4.27	1	1									4.50286	9.48	2	2	211	22.2954	9.12939
A0A2R5FXY9	GDP-mannose 4,6-dehydratase OS=Nostoc commune NIES-4072 OX=2005467 GN=gmd PE=3 SV=1 - [A0A2R5FXY9_NOSCO]	9.47	1	2	2	11	8.04927	9.47	2	2	3.60568	5.29	1	1	3.78303	5.29	1	1	8.74705	9.47	2	2	10.9984	9.47	2	3	8.77174	9.47	2	2	359	41.0537	6.1001
A0A2R5FNW6	Acetyl-coenzyme A synthetase OS=Nostoc commune NIES-4072 OX=2005467 GN=acsA PE=3 SV=1 - [A0A2R5FNW6_NOSCO]	9.44	1	5	5	11	17.7112	9.44	5	5					7.11279	3.65	2	2	2.81112	1.83	1	1	4.92975	2.89	2	2	3.13281	1.83	1	1	657	72.9617	5.99854
A0A2R5FLA0	Arginine biosynthesis bifunctional protein ArgJ OS=Nostoc commune NIES-4072 OX=2005467 GN=argJ PE=3 SV=1 - [A0A2R5FLA0_NOSCO]	9.44	1	2	2	4					2.51438	6.3	1	1					2.61944	3.15	1	1					6.9975	9.44	2	2	413	43.016	5.93506
A0A2R5FUS8	Peptidase M16 domain-containing protein OS=Nostoc commune NIES-4072 OX=2005467 GN=NIES4072_54780 PE=3 SV=1 - [A0A2R5FUS8_NOSCO]	9.44	1	4	4	9													10.9813	7.44	3	3	10.6514	7.99	3	3	11.1945	7.44	3	3	551	62.4013	9.0708
A0A2R5FRC0	Uncharacterized protein OS=Nostoc commune NIES-4072 OX=2005467 GN=NIES4072_24180 PE=4 SV=1 - [A0A2R5FRC0_NOSCO]	9.41	1	2	2	16	8.41269	6.27	1	2	15.9243	9.41	2	5	11.2722	6.27	1	3	7.24689	6.27	1	2	6.56398	6.27	1	2	6.87472	6.27	1	2	255	27.5751	5.14795
A0A2R5G0Z5	50S ribosomal protein L24 OS=Nostoc commune NIES-4072 OX=2005467 GN=rplX PE=3 SV=1 - [A0A2R5G0Z5_NOSCO]	9.4	1	1	1	1																					2.92363	9.4	1	1	117	12.9371	10.0376
A0A2R5FII8	Phosphoribosylformylglycinamidine synthase subunit PurQ OS=Nostoc commune NIES-4072 OX=2005467 GN=purQ PE=3 SV=1 - [A0A2R5FII8_NOSCO]	9.38	1	2	2	9	3.34279	5.8	1	1	7.90889	9.38	2	3	5.22124	9.38	2	2	2.87993	5.8	1	1	3.59553	5.8	1	1	2.66814	5.8	1	1	224	24.4773	5.38916
A0A2R5FER8	Flavin reductase domain-containing protein OS=Nostoc commune NIES-4072 OX=2005467 GN=NIES4072_06390 PE=3 SV=1 - [A0A2R5FER8_NOSCO]	9.33	1	3	3	7	3.25945	2.42	1	1									3.4563	2.76	1	1	5.63214	5.18	2	2	11.371	9.33	3	3	579	64.2347	6.03662
A0A2R5FGR8	UDP-N-acetylglucosamine 2-epimerase OS=Nostoc commune NIES-4072 OX=2005467 GN=NIES4072_01340 PE=3 SV=1 - [A0A2R5FGR8_NOSCO]	9.31	1	2	2	9	9.39822	9.31	2	2	4.77638	4.79	1	1	8.85298	9.31	2	2	4.78614	4.79	1	1	5.56011	4.79	1	1	8.84107	4.79	1	2	376	41.1345	5.32568
A0A2R5FNQ9	Pyruvate dehydrogenase E1 component subunit alpha OS=Nostoc commune NIES-4072 OX=2005467 GN=pdhA PE=4 SV=1 - [A0A2R5FNQ9_NOSCO]	9.3	1	3	3	24	16.2624	9.3	3	6	5.75921	6.69	2	2	18.1118	9.3	3	7	5.58407	6.69	2	2	14.4018	6.69	2	6	3.7861	4.07	1	1	344	38.2309	5.40186
A0A2R5FRI2	PAP fibrillin family protein OS=Nostoc commune NIES-4072 OX=2005467 GN=NIES4072_50600 PE=4 SV=1 - [A0A2R5FRI2_NOSCO]	9.28	1	1	1	1					4.40072	9.28	1	1																	194	21.4484	8.39697
A0A2R5FTD2	D-fructose 1,6-bisphosphatase class 2/sedoheptulose 1,7-bisphosphatase OS=Nostoc commune NIES-4072 OX=2005467 GN=NIES4072_49630 PE=3 SV=1 - [A0A2R5FTD2_NOSCO]	9.28	1	3	3	8									5.22764	5.8	2	2	5.10973	5.8	2	2	5.35996	5.8	2	2	5.23412	5.8	2	2	345	36.8537	5.13525
A0A2R5FPB9	Uncharacterized protein OS=Nostoc commune NIES-4072 OX=2005467 GN=NIES4072_35580 PE=4 SV=1 - [A0A2R5FPB9_NOSCO]	9.26	1	1	1	2													2.33843	9.26	1	1					2.63789	9.26	1	1	108	12.4776	7.13721
A0A2R5FRV6	ATP-dependent zinc metalloprotease FtsH OS=Nostoc commune NIES-4072 OX=2005467 GN=ftsH PE=3 SV=1 - [A0A2R5FRV6_NOSCO]	9.22	1	3	4	6	2.58192	1.43	1	1									5.88753	4.29	2	2	8.91524	6.68	2	2	3.80255	3.18	1	1	629	68.3545	7.07861
A0A2R5G423	Uncharacterized protein OS=Nostoc commune NIES-4072 OX=2005467 GN=NIES4072_69050 PE=4 SV=1 - [A0A2R5G423_NOSCO]	9.22	3	3	3	10	9.39752	9.22	3	3					7.17025	6.55	2	2	3.0266	2.91	1	1	6.33987	6.55	2	2	5.0539	6.55	2	2	412	46.9173	9.08545
A0A2R5FK36	Magnesium protoporphyrin O-methyltransferase OS=Nostoc commune NIES-4072 OX=2005467 GN=NIES4072_28030 PE=4 SV=1 - [A0A2R5FK36_NOSCO]	9.21	1	2	2	4													2.33828	4.39	1	1	4.781	9.21	2	2	2.9388	4.82	1	1	228	25.3349	7.00537
A0A2R5FUN1	S-adenosylmethionine synthase OS=Nostoc commune NIES-4072 OX=2005467 GN=metK PE=3 SV=1 - [A0A2R5FUN1_NOSCO]	9.2	1	3	3	8	5.58072	6.13	2	2					8.28312	9.2	3	3	2.76568	3.54	1	1	3.66503	3.54	1	1	3.03967	3.54	1	1	424	45.7596	5.14795
A0A2R5FFV4	RpoD family RNA polymerase sigma factor OS=Nostoc commune NIES-4072 OX=2005467 GN=NIES4072_10860 PE=3 SV=1 - [A0A2R5FFV4_NOSCO]	9.17	1	2	2	2																	4.37851	5.2	1	1	2.07293	3.98	1	1	327	38.0619	9.0415
A0A2R5FUC4	Aldo/keto reductase OS=Nostoc commune NIES-4072 OX=2005467 GN=NIES4072_29410 PE=4 SV=1 - [A0A2R5FUC4_NOSCO]	9.14	1	3	3	8	8.07659	7.14	2	3	7.58971	9.14	3	3	5.75063	7.14	2	2													350	38.9431	5.8335
A0A2R5FK58	Glycoside hydrolase family protein OS=Nostoc commune NIES-4072 OX=2005467 GN=NIES4072_02890 PE=4 SV=1 - [A0A2R5FK58_NOSCO]	9.14	1	7	7	16	11.7365	4.84	4	4					8.34756	3.49	3	3	5.79688	2.28	2	2	11.6291	5.78	4	4	7.56672	3.09	3	3	744	85.5812	5.8208
A0A2R5FUG7	DNA gyrase subunit A OS=Nostoc commune NIES-4072 OX=2005467 GN=gyrA PE=3 SV=1 - [A0A2R5FUG7_NOSCO]	9.1	1	7	7	37	23.0799	9.1	7	7					17.5858	7.95	6	6	26.0589	9.1	7	8	31.7245	9.1	7	9	21.8659	9.1	7	7	868	96.7294	5.57959
A0A2R5FH03	Isocitrate dehydrogenase [NADP] OS=Nostoc commune NIES-4072 OX=2005467 GN=NIES4072_11010 PE=4 SV=1 - [A0A2R5FH03_NOSCO]	9.09	1	3	3	8	11.2468	9.09	3	3					7.20441	6.55	2	2	3.06511	2.96	1	1	3.14099	2.96	1	1	2.73968	2.96	1	1	473	52.2971	5.90967
A0A2R5G7G0	Uncharacterized protein OS=Nostoc commune NIES-4072 OX=2005467 GN=NIES4072_73560 PE=4 SV=1 - [A0A2R5G7G0_NOSCO]	9.09	2	1	1	1													2.67525	9.09	1	1									176	20.0713	5.90967
A0A2R5FLM6	Uncharacterized protein OS=Nostoc commune NIES-4072 OX=2005467 GN=NIES4072_28420 PE=4 SV=1 - [A0A2R5FLM6_NOSCO]	9	1	1	1	3													2.08982	9	1	1	2.54547	9	1	1	2.07256	9	1	1	100	11.691	8.14795
A0A2R5FVQ5	FeS assembly protein SufB OS=Nostoc commune NIES-4072 OX=2005467 GN=NIES4072_34230 PE=4 SV=1 - [A0A2R5FVQ5_NOSCO]	8.98	1	4	4	11	8.81816	6.47	3	3					3.19016	2.3	1	1	5.27893	3.97	2	2	7.86137	6.47	3	3	5.84343	3.97	2	2	479	52.9855	5.66846
A0A2R5G179	Peptidase M3A and M3B, thimet/oligopeptidase F OS=Nostoc commune NIES-4072 OX=2005467 GN=NIES4072_55300 PE=3 SV=1 - [A0A2R5G179_NOSCO]	8.96	1	6	6	12	9.56917	5.83	3	3					6.82372	3.98	2	2	4.7599	3.13	2	2	9.72626	6.97	3	3	5.03219	3.98	2	2	703	78.2258	5.5542
A0A2R5FFF7	Uncharacterized protein OS=Nostoc commune NIES-4072 OX=2005467 GN=NIES4072_09050 PE=4 SV=1 - [A0A2R5FFF7_NOSCO]	8.92	1	4	4	10	6.7618	4.82	2	2									9.95129	7.02	3	3	6.87776	4.09	2	2	10.2684	7.02	3	3	684	77.0365	4.89404
A0A2R5G160	Transcription antitermination protein NusB OS=Nostoc commune NIES-4072 OX=2005467 GN=nusB PE=3 SV=1 - [A0A2R5G160_NOSCO]	8.92	1	1	1	1																					4.36679	8.92	1	1	213	23.5836	5.49072
A0A2R5FXV1	Ribonuclease PH OS=Nostoc commune NIES-4072 OX=2005467 GN=rph PE=3 SV=1 - [A0A2R5FXV1_NOSCO]	8.91	1	2	2	4					2.23693	4.86	1	1					2.65188	4.05	1	1					5.02096	8.91	2	2	247	27.0651	5.03369
A0A2R5FGH0	LysR family transcriptional regulator OS=Nostoc commune NIES-4072 OX=2005467 GN=NIES4072_08740 PE=3 SV=1 - [A0A2R5FGH0_NOSCO]	8.9	1	2	2	8					3.85626	6.23	1	1					7.21818	8.9	2	2	10.8704	8.9	2	3	7.27156	8.9	2	2	337	37.2997	6.43018
A0A2R5G4G0	Lactate/malate dehydrogenase OS=Nostoc commune NIES-4072 OX=2005467 GN=NIES4072_70550 PE=3 SV=1 - [A0A2R5G4G0_NOSCO]	8.86	1	2	2	10	14.9434	8.86	2	4	7.71631	8.86	2	2	13.9598	8.86	2	4													316	34.6335	6.16357
A0A2R5FJB7	Alkaline phosphatase OS=Nostoc commune NIES-4072 OX=2005467 GN=NIES4072_20390 PE=4 SV=1 - [A0A2R5FJB7_NOSCO]	8.81	1	4	4	13	2.25411	1.92	1	1					2.20113	1.92	1	1	12.0059	8.81	4	4	13.9767	8.81	4	5	5.29751	3.45	2	2	522	59.0374	7.37158
A0A2R5FIS8	Uncharacterized protein OS=Nostoc commune NIES-4072 OX=2005467 GN=NIES4072_23170 PE=4 SV=1 - [A0A2R5FIS8_NOSCO]	8.8	1	1	1	3					3.06918	8.8	1	1					3.16732	8.8	1	1					3.03257	8.8	1	1	125	14.2011	4.65283
A0A2R5FKR4	Glycosyl transferase family protein OS=Nostoc commune NIES-4072 OX=2005467 GN=NIES4072_30530 PE=4 SV=1 - [A0A2R5FKR4_NOSCO]	8.78	1	2	2	9	3.4422	4.39	1	1	8.04589	8.78	2	2	9.47664	8.78	2	3	4.07289	4.39	1	1	3.95099	4.39	1	1	3.89883	4.39	1	1	319	34.9105	5.97314
A0A2R5FU49	Peptidase M16 domain-containing protein OS=Nostoc commune NIES-4072 OX=2005467 GN=NIES4072_59850 PE=3 SV=1 - [A0A2R5FU49_NOSCO]	8.78	1	4	4	12	4.91239	5.08	2	2	2.78806	2.54	1	1	8.1019	6.93	3	3	3.15417	2.54	1	1	5.68051	4.39	2	2	7.5356	6.24	3	3	433	48.6239	5.88428
A0A2R5FZY5	ATPase domain-containing protein OS=Nostoc commune NIES-4072 OX=2005467 GN=NIES4072_54820 PE=4 SV=1 - [A0A2R5FZY5_NOSCO]	8.76	1	5	5	29	27.5817	8.76	5	8	3.27663	1.81	1	1	19.1851	7.7	4	5	16.469	7.7	4	5	22.2957	7.7	4	6	14.5574	7.7	4	4	662	75.4463	5.12256
A0A2R5FYH3	Nitrogen fixation protein NifX OS=Nostoc commune NIES-4072 OX=2005467 GN=NIES4072_62290 PE=4 SV=1 - [A0A2R5FYH3_NOSCO]	8.76	1	1	1	2					3.23969	8.76	1	1													3.18852	8.76	1	1	137	15.2399	5.08447
A0A2R5FKG9	NmrA family protein OS=Nostoc commune NIES-4072 OX=2005467 GN=NIES4072_29290 PE=4 SV=1 - [A0A2R5FKG9_NOSCO]	8.73	1	2	2	4					3.68061	5.42	1	1					2.53168	3.31	1	1	3.10766	3.31	1	1	3.06455	3.31	1	1	332	37.1405	9.18799
A0A2R5FHR2	Phosphoribosylamine--glycine ligase OS=Nostoc commune NIES-4072 OX=2005467 GN=purD PE=3 SV=1 - [A0A2R5FHR2_NOSCO]	8.71	1	2	2	6	9.85252	8.71	2	3					2.24638	1.88	1	1	2.18899	1.88	1	1	2.32026	1.88	1	1					425	44.8974	5.49072
A0A2R5FGG0	Uncharacterized protein OS=Nostoc commune NIES-4072 OX=2005467 GN=NIES4072_13430 PE=4 SV=1 - [A0A2R5FGG0_NOSCO]	8.7	1	2	2	5	3.22285	4.83	1	1	7.45056	8.7	2	3	2.78284	4.83	1	1													207	22.7288	5.36377
A0A2R5FTP8	30S ribosomal protein S19 OS=Nostoc commune NIES-4072 OX=2005467 GN=rpsS PE=3 SV=1 - [A0A2R5FTP8_NOSCO]	8.7	1	1	1	3													2.21991	8.7	1	1	2.61842	8.7	1	1	2.39061	8.7	1	1	92	10.3596	10.6235
A0A2R5FHN2	Uncharacterized protein OS=Nostoc commune NIES-4072 OX=2005467 GN=NIES4072_10650 PE=4 SV=1 - [A0A2R5FHN2_NOSCO]	8.69	1	3	3	34	25.9989	8.69	3	8	21.0327	8.69	3	7	25.11	8.69	3	8	11.13	6.1	2	4	15.5933	6.1	2	5	4.9936	3.05	1	2	426	44.6062	5.92236
A0A2R5FPZ9	ABC transporter-related protein OS=Nostoc commune NIES-4072 OX=2005467 GN=NIES4072_45190 PE=4 SV=1 - [A0A2R5FPZ9_NOSCO]	8.68	1	3	3	5	6.51356	6.32	2	2					8.60648	8.68	3	3													380	42.0994	9.26123
A0A2R5FR57	30S ribosomal protein S12 OS=Nostoc commune NIES-4072 OX=2005467 GN=rpsL PE=3 SV=1 - [A0A2R5FR57_NOSCO]	8.66	1	1	1	4					2.21551	8.66	1	1					2.78698	8.66	1	1	2.85628	8.66	1	1	2.60603	8.66	1	1	127	14.3659	11.1802
A0A2R5FYK9	Uncharacterized protein OS=Nostoc commune NIES-4072 OX=2005467 GN=NIES4072_62590 PE=4 SV=1 - [A0A2R5FYK9_NOSCO]	8.65	1	2	2	2																					5.71155	8.65	2	2	208	23.7294	4.94482
A0A2R5FZP8	Class V aminotransferase OS=Nostoc commune NIES-4072 OX=2005467 GN=NIES4072_47970 PE=3 SV=1 - [A0A2R5FZP8_NOSCO]	8.64	1	3	3	7									3.7418	3.4	1	1	9.95862	8.64	3	3	6.30291	5.76	2	2	2.73246	2.36	1	1	382	41.6716	6.29053
A0A2R5FT87	Plastocyanin OS=Nostoc commune NIES-4072 OX=2005467 GN=petE PE=3 SV=1 - [A0A2R5FT87_NOSCO]	8.63	1	1	1	6	2.97652	8.63	1	1	9.65704	8.63	1	3	5.81241	8.63	1	2													139	14.8838	9.23193
Q3I1P9	Phosphodiesterase/alkaline phosphatase D OS=Nostoc commune DRH1 OX=346667 PE=4 SV=1 - [Q3I1P9_NOSCO]	8.59	2	4	4	26	18.3149	5.15	2	6	6.67324	5.15	2	2	9.67971	5.15	2	3	20.8073	8.59	4	7	12.088	5.15	2	4	12.3035	6.68	3	4	524	58.829	6.75635
A0A2R5FIM4	Pentapeptide repeat-containing protein OS=Nostoc commune NIES-4072 OX=2005467 GN=NIES4072_22410 PE=4 SV=1 - [A0A2R5FIM4_NOSCO]	8.59	1	1	1	1					4.35219	8.59	1	1																	198	21.48	7.81104
A0A2R5FFK2	Ribonuclease Z OS=Nostoc commune NIES-4072 OX=2005467 GN=rnz PE=3 SV=1 - [A0A2R5FFK2_NOSCO]	8.54	1	2	2	7	3.0733	3.05	1	1					2.96373	3.05	1	1	2.36558	3.05	1	1	9.82684	8.54	2	3	2.62734	3.05	1	1	328	36.6348	8.42627
A0A2R5FP21	Uncharacterized protein OS=Nostoc commune NIES-4072 OX=2005467 GN=NIES4072_28650 PE=4 SV=1 - [A0A2R5FP21_NOSCO]	8.51	1	1	1	3													2.85567	8.51	1	1	3.03778	8.51	1	1	2.61505	8.51	1	1	94	10.8394	5.8335
A0A2R5FG23	4-hydroxy-tetrahydrodipicolinate synthase OS=Nostoc commune NIES-4072 OX=2005467 GN=dapA PE=3 SV=1 - [A0A2R5FG23_NOSCO]	8.5	1	2	2	7	2.78054	4.08	1	1	5.36699	8.5	2	2	3.02446	4.08	1	1	3.26929	4.08	1	1	2.62201	4.08	1	1	3.29168	4.08	1	1	294	31.4104	6.21436
A0A2R5FJZ9	Peptidase M24 OS=Nostoc commune NIES-4072 OX=2005467 GN=NIES4072_14390 PE=3 SV=1 - [A0A2R5FJZ9_NOSCO]	8.49	1	3	3	5	2.81316	2.52	1	1									2.06308	1.83	1	1	2.64596	1.83	1	1	6.3782	5.96	2	2	436	49.386	5.33838
A0A2R5FJ03	Uncharacterized protein OS=Nostoc commune NIES-4072 OX=2005467 GN=NIES4072_23910 PE=4 SV=1 - [A0A2R5FJ03_NOSCO]	8.48	1	1	1	1					2.9814	8.48	1	1																	165	18.0885	6.58057
A0A2R5FGH4	3-oxoacyl-[acyl-carrier-protein] reductase OS=Nostoc commune NIES-4072 OX=2005467 GN=NIES4072_13630 PE=4 SV=1 - [A0A2R5FGH4_NOSCO]	8.47	1	2	2	5	3.32075	4.84	1	1	5.74723	8.47	2	2	3.33193	4.84	1	1	2.57528	4.84	1	1									248	25.9556	5.42725
A0A2R5FLV3	Phosphoribosylformylglycinamidine cyclo-ligase OS=Nostoc commune NIES-4072 OX=2005467 GN=NIES4072_02600 PE=4 SV=1 - [A0A2R5FLV3_NOSCO]	8.47	1	2	2	4	3.78133	5.82	1	1									4.56223	5.82	1	1					7.34644	8.47	2	2	378	40.6759	5.10986
A0A2R5FQ78	Uncharacterized protein OS=Nostoc commune NIES-4072 OX=2005467 GN=NIES4072_33170 PE=4 SV=1 - [A0A2R5FQ78_NOSCO]	8.42	1	1	1	1					4.55669	8.42	1	1																	202	22.9478	4.89404
A0A2R5FNY3	TPR repeat-containing protein OS=Nostoc commune NIES-4072 OX=2005467 GN=NIES4072_34280 PE=4 SV=1 - [A0A2R5FNY3_NOSCO]	8.41	1	1	1	1									2.48636	8.41	1	1													226	25.0989	9.71533
A0A2R5FMT0	Phosphoribosylformylglycinamidine synthase subunit PurL OS=Nostoc commune NIES-4072 OX=2005467 GN=purL PE=3 SV=1 - [A0A2R5FMT0_NOSCO]	8.37	1	5	5	10	9.20376	4.31	3	3					3.66766	1.52	1	1	3.53753	1.52	1	1	7.28233	4.44	2	2	7.81458	5.58	3	3	789	84.9022	5.0083
A0A2R5FLI8	Histidine kinase OS=Nostoc commune NIES-4072 OX=2005467 GN=NIES4072_01500 PE=4 SV=1 - [A0A2R5FLI8_NOSCO]	8.33	1	3	3	10	2.56374	2.24	1	1					2.54016	2.24	1	1	8.27704	8.33	3	3	8.78003	8.33	3	3	6.42762	6.1	2	2	492	54.6877	7.07861
A0A2R5FG45	Uncharacterized protein OS=Nostoc commune NIES-4072 OX=2005467 GN=NIES4072_04150 PE=4 SV=1 - [A0A2R5FG45_NOSCO]	8.33	1	2	2	8					2.48359	4.17	1	1	2.03254	4.17	1	1	6.30029	8.33	2	2	5.87262	8.33	2	2	6.3568	8.33	2	2	264	29.1783	5.2876
A0A2R5FPA4	Uncharacterized protein OS=Nostoc commune NIES-4072 OX=2005467 GN=NIES4072_42910 PE=4 SV=1 - [A0A2R5FPA4_NOSCO]	8.32	1	3	3	4									6.68741	5.61	2	2					3.35465	2.7	1	1	3.26138	2.7	1	1	481	51.8601	9.42236
A0A2R5FDY8	Surface antigen D15 domain-containing protein OS=Nostoc commune NIES-4072 OX=2005467 GN=NIES4072_02260 PE=4 SV=1 - [A0A2R5FDY8_NOSCO]	8.3	1	6	6	27	20.3348	8.3	6	7	5.20311	2.53	2	2	11.3958	4.93	4	4	17.3288	7.1	5	6	12.3906	5.66	4	4	11.6082	6.14	4	4	831	89.4419	5.43994
A0A2R5FQ46	Threonine--tRNA ligase OS=Nostoc commune NIES-4072 OX=2005467 GN=thrS PE=3 SV=1 - [A0A2R5FQ46_NOSCO]	8.28	1	5	5	17	10.6548	6.33	4	4					8.57163	5.03	3	3	8.04741	5.03	3	3	9.16151	5.52	3	3	11.2167	6.82	4	4	616	70.4093	5.57959
A0A2R5FQ36	Aldo/keto reductase OS=Nostoc commune NIES-4072 OX=2005467 GN=NIES4072_20070 PE=4 SV=1 - [A0A2R5FQ36_NOSCO]	8.28	1	2	2	11	6.38149	8.28	2	2	5.74246	8.28	2	2	3.43351	4.29	1	1	6.15956	8.28	2	2	6.47183	8.28	2	2	7.00461	8.28	2	2	326	36.0026	5.40186
A0A2R5FLY1	Putative phenylacetate-CoA ligase OS=Nostoc commune NIES-4072 OX=2005467 GN=NIES4072_21330 PE=4 SV=1 - [A0A2R5FLY1_NOSCO]	8.28	1	3	3	4	3.0726	1.97	1	1					10.9752	8.28	3	3													507	56.7267	5.22412
A0A2R5FEN2	Potassium-transporting ATPase ATP-binding subunit OS=Nostoc commune NIES-4072 OX=2005467 GN=kdpB PE=3 SV=1 - [A0A2R5FEN2_NOSCO]	8.27	1	5	5	22	8.76293	4.35	3	3					2.14108	1.26	1	1	17.8008	8.27	5	6	18.7639	8.27	5	6	18.3894	8.27	5	6	713	75.6304	5.61768
A0A2R5FSR3	Riboflavin biosynthesis protein RibBA OS=Nostoc commune NIES-4072 OX=2005467 GN=ribBA PE=3 SV=1 - [A0A2R5FSR3_NOSCO]	8.26	1	3	3	4	5.61085	4.85	2	2					2.21765	1.8	1	1					2.04954	3.41	1	1					557	61.9019	5.77002
A0A2R5FV72	Cell wall hydrolase/autolysin OS=Nostoc commune NIES-4072 OX=2005467 GN=NIES4072_63590 PE=4 SV=1 - [A0A2R5FV72_NOSCO]	8.25	1	4	4	14	10.5521	6.19	3	3	5.59676	3.33	2	2	10.3198	6.19	3	3	3.35948	2.86	1	1	6.55931	4.92	2	2	8.0588	6.67	3	3	630	68.7835	10.9897
A0A2R5FVM1	DEAD/DEAH box helicase domain-containing protein OS=Nostoc commune NIES-4072 OX=2005467 GN=NIES4072_51940 PE=3 SV=1 - [A0A2R5FVM1_NOSCO]	8.24	1	4	4	11	5.12441	4.31	2	2					3.35151	2.35	1	1	3.43962	2.35	1	1	10.6979	8.24	4	4	8.36633	6.47	3	3	510	56.8248	8.95361
A0A2R5FIX7	Type 11 methyltransferase OS=Nostoc commune NIES-4072 OX=2005467 GN=NIES4072_15810 PE=4 SV=1 - [A0A2R5FIX7_NOSCO]	8.24	1	2	2	6													8.106	5.4	1	2	6.71299	8.24	2	2	6.70453	8.24	2	2	352	40.8488	5.97314
A0A2R5FRS6	Multi-sensor signal transduction histidine kinase OS=Nostoc commune NIES-4072 OX=2005467 GN=NIES4072_51340 PE=4 SV=1 - [A0A2R5FRS6_NOSCO]	8.22	1	5	5	27	13.171	4.23	3	4	6.73333	4.23	2	2	12.2276	4.23	3	4	15.4029	6.57	4	5	18.2608	8.22	5	6	18.5235	6.57	4	6	426	43.3775	5.16064
A0A2R5FQG3	FHA domain-containing protein OS=Nostoc commune NIES-4072 OX=2005467 GN=NIES4072_34070 PE=4 SV=1 - [A0A2R5FQG3_NOSCO]	8.22	1	1	1	3					3.49046	8.22	1	1	3.32105	8.22	1	1									2.96714	8.22	1	1	146	16.8484	5.56689
A0A2R5G026	Uncharacterized protein OS=Nostoc commune NIES-4072 OX=2005467 GN=NIES4072_55220 PE=4 SV=1 - [A0A2R5G026_NOSCO]	8.22	1	1	1	9					5.60975	8.22	1	2	2.85438	8.22	1	1	5.30242	8.22	1	2	5.15108	8.22	1	2	5.92013	8.22	1	2	146	16.1363	9.61279
A0A2R5FM73	Serine hydroxymethyltransferase OS=Nostoc commune NIES-4072 OX=2005467 GN=glyA PE=3 SV=1 - [A0A2R5FM73_NOSCO]	8.2	1	3	3	8	2.99087	2.11	1	1	2.82043	2.11	1	1	5.76458	6.09	2	2	4.55252	6.09	2	2	2.22344	3.98	1	1	2.09877	2.11	1	1	427	46.243	6.68311
A0A2R5FRL2	Putative delta-1-pyrroline-5-carboxylate dehydrogenase OS=Nostoc commune NIES-4072 OX=2005467 GN=NIES4072_46170 PE=3 SV=1 - [A0A2R5FRL2_NOSCO]	8.19	1	7	7	25	18.0359	5.09	4	5					5.38379	2	2	2	23.4133	7.39	6	7	20.2571	7.29	6	6	15.5876	6.49	5	5	1001	110.549	5.64307
A0A2R5FHT6	Imidazoleglycerol-phosphate dehydratase OS=Nostoc commune NIES-4072 OX=2005467 GN=hisB PE=3 SV=1 - [A0A2R5FHT6_NOSCO]	8.18	1	2	2	8					5.44869	8.18	2	2					5.39307	8.18	2	2	5.69299	8.18	2	2	5.80876	8.18	2	2	220	24.3075	6.80029
A0A2R5FZI8	Putative sensor protein OS=Nostoc commune NIES-4072 OX=2005467 GN=NIES4072_49450 PE=4 SV=1 - [A0A2R5FZI8_NOSCO]	8.17	1	3	3	9	4.33223	4.3	1	1									9.31356	8.17	3	3	7.91069	6.45	2	2	10.9921	6.45	2	3	465	51.7625	5.07178
O86381	RbcX protein OS=Nostoc commune OX=1178 GN=rbcX PE=4 SV=1 - [O86381_NOSCO]	8.15	2	1	1	1																					2.63109	8.15	1	1	135	15.589	5.51611
A0A2R5FMQ6	Uncharacterized protein OS=Nostoc commune NIES-4072 OX=2005467 GN=NIES4072_07200 PE=4 SV=1 - [A0A2R5FMQ6_NOSCO]	8.14	1	1	1	1													2.11319	8.14	1	1									86	9.65728	10.0962
F2Z6W9	Water stress protein OS=Nostoc commune KU002 OX=450202 GN=wspA PE=4 SV=1 - [F2Z6W9_NOSCO]	8.11	1	3	3	45	31.2794	8.11	3	9	42.593	8.11	3	13	27.7228	7.81	2	8	17.7691	8.11	3	6	15.5972	7.81	2	5	14.6049	8.11	3	4	333	33.9789	4.41162
A0A2R5FQC7	GTP cyclohydrolase 1 OS=Nostoc commune NIES-4072 OX=2005467 GN=folE PE=3 SV=1 - [A0A2R5FQC7_NOSCO]	8.09	1	2	2	2					2.94045	5.11	1	1													2.07568	2.98	1	1	235	26.5234	6.27783
A0A2R5FNB8	Dihydrolipoamide acetyltransferase component of pyruvate dehydrogenase complex OS=Nostoc commune NIES-4072 OX=2005467 GN=NIES4072_39430 PE=3 SV=1 - [A0A2R5FNB8_NOSCO]	8.08	1	3	3	13	8.99477	5.31	2	3					6.33185	5.31	2	2	8.22694	8.08	3	3	7.08393	5.31	2	2	8.86386	8.08	3	3	433	45.3847	6.18896
A0A2R5FKT1	Uncharacterized protein OS=Nostoc commune NIES-4072 OX=2005467 GN=NIES4072_30570 PE=4 SV=1 - [A0A2R5FKT1_NOSCO]	8.07	1	1	1	5									2.77051	8.07	1	1	3.18066	8.07	1	1	5.02383	8.07	1	2	2.90832	8.07	1	1	161	18.6275	4.70361
A0A2R5FNU4	NAD(P)H-quinone oxidoreductase subunit 1 OS=Nostoc commune NIES-4072 OX=2005467 GN=ndhA PE=3 SV=1 - [A0A2R5FNU4_NOSCO]	8.06	1	2	2	7	3.61395	2.69	1	1									7.65679	8.06	2	2	7.63672	8.06	2	2	7.32517	8.06	2	2	372	40.421	4.98291
A0A2R5FPC0	Fis family transcriptional regulator OS=Nostoc commune NIES-4072 OX=2005467 GN=NIES4072_11300 PE=4 SV=1 - [A0A2R5FPC0_NOSCO]	8.05	1	5	5	11	9.18523	4.77	3	3					4.64025	1.91	1	1	8.30562	5.32	3	3	9.22086	5.18	3	3	2.38247	1.77	1	1	733	81.4247	9.0708
A0A2R5FNG2	UDP-N-acetylglucosamine 1-carboxyvinyltransferase OS=Nostoc commune NIES-4072 OX=2005467 GN=murA PE=3 SV=1 - [A0A2R5FNG2_NOSCO]	8.05	1	3	3	8	3.72985	2.76	1	1					5.81828	5.06	2	2	2.96921	2.99	1	1	6.61687	5.75	2	2	6.2279	5.75	2	2	435	46.0736	6.85889
A0A2R5FEF1	Ribulose bisphosphate carboxylase, small chain RbcS OS=Nostoc commune NIES-4072 OX=2005467 GN=NIES4072_04460 PE=4 SV=1 - [A0A2R5FEF1_NOSCO]	8.04	1	1	1	2					2.78212	8.04	1	1	2.21274	8.04	1	1													112	13.0727	8.42627
A0A2R5FP53	Peptidase S1 and S6 chymotrypsin/Hap OS=Nostoc commune NIES-4072 OX=2005467 GN=NIES4072_42230 PE=4 SV=1 - [A0A2R5FP53_NOSCO]	7.99	1	2	2	3	2.3545	2.42	1	1					7.6876	7.99	2	2													413	43.9903	8.86572
A0A2R5FL29	Threonine synthase OS=Nostoc commune NIES-4072 OX=2005467 GN=NIES4072_06000 PE=3 SV=1 - [A0A2R5FL29_NOSCO]	7.99	1	2	2	7	4.55117	4.96	1	1	3.46921	4.96	1	1	4.40999	4.96	1	1	4.08208	4.96	1	1	6.61888	7.99	2	2	4.46136	4.96	1	1	363	38.2376	6.68311
A0A2R5FI88	Phenylalanine--tRNA ligase alpha subunit OS=Nostoc commune NIES-4072 OX=2005467 GN=pheS PE=3 SV=1 - [A0A2R5FI88_NOSCO]	7.88	1	2	2	12	9.59173	7.88	2	3	2.89838	4.55	1	1	6.44499	7.88	2	2	6.35973	7.88	2	2	6.417	7.88	2	2	7.02712	7.88	2	2	330	37.1248	4.95752
A0A2R5FQF0	Alkyl hydroperoxide reductase/ thiol specific antioxidant/ Mal allergen OS=Nostoc commune NIES-4072 OX=2005467 GN=NIES4072_42050 PE=4 SV=1 - [A0A2R5FQF0_NOSCO]	7.87	1	1	1	1					2.23558	7.87	1	1																	178	20.3936	8.27979
A0A2R5FH18	Alanine--tRNA ligase OS=Nostoc commune NIES-4072 OX=2005467 GN=alaS PE=3 SV=1 - [A0A2R5FH18_NOSCO]	7.84	1	6	6	18	15.4089	6.7	5	5					9.45702	3.41	3	4	9.38952	3.52	3	3	12.098	4.89	4	4	6.09993	2.16	2	2	880	96.9548	5.19873
A0A2R5FT46	Microcompartment protein OS=Nostoc commune NIES-4072 OX=2005467 GN=NIES4072_56250 PE=4 SV=1 - [A0A2R5FT46_NOSCO]	7.83	1	1	1	6	2.37406	7.83	1	1	2.2273	7.83	1	1	2.34936	7.83	1	1	2.63203	7.83	1	1	2.06345	7.83	1	1	2.33546	7.83	1	1	115	12.2074	6.04932
A0A2R5FVR0	Cysteine synthase OS=Nostoc commune NIES-4072 OX=2005467 GN=NIES4072_52350 PE=3 SV=1 - [A0A2R5FVR0_NOSCO]	7.81	2	1	2	9	2.52796	3.75	1	1	6.24637	3.75	1	2	3.34189	3.75	1	1	5.66532	7.81	2	2	6.26272	7.81	2	2	2.89967	3.75	1	1	320	34.2348	6.60986
A0A2R5G2T3	Alpha-amylase OS=Nostoc commune NIES-4072 OX=2005467 GN=NIES4072_60890 PE=3 SV=1 - [A0A2R5G2T3_NOSCO]	7.79	1	3	3	14	12.5833	5.92	2	3					8.09654	5.92	2	2	11.7115	7.79	3	3	11.2942	7.79	3	3	12.0915	7.79	3	3	642	74.132	4.86865
A0A2R5FPK4	Asparagine--tRNA ligase OS=Nostoc commune NIES-4072 OX=2005467 GN=asnS PE=3 SV=1 - [A0A2R5FPK4_NOSCO]	7.78	1	3	3	9	7.4172	3.24	1	2	5.00617	3.24	1	2	3.49136	3.24	1	1	3.30423	2.59	1	1	2.72453	2.59	1	1	5.4282	4.54	2	2	463	52.7067	5.36377
A0A2R5FV69	Cell shape determining protein MreB OS=Nostoc commune NIES-4072 OX=2005467 GN=NIES4072_63640 PE=4 SV=1 - [A0A2R5FV69_NOSCO]	7.76	1	2	2	7									2.74595	3.58	1	1	6.12328	7.76	2	2	5.8539	7.76	2	2	5.44986	7.76	2	2	335	35.6051	5.35107
A0A2R5FHD0	Biosynthetic arginine decarboxylase OS=Nostoc commune NIES-4072 OX=2005467 GN=speA PE=3 SV=1 - [A0A2R5FHD0_NOSCO]	7.75	1	5	5	13	8.05866	4.02	3	3					2.92124	1.64	1	1	3.28634	1.64	1	1	9.73165	5.66	4	4	11.0757	6.11	4	4	671	75.8273	5.24951
A0A2R5FY14	Uncharacterized protein OS=Nostoc commune NIES-4072 OX=2005467 GN=NIES4072_47960 PE=4 SV=1 - [A0A2R5FY14_NOSCO]	7.75	1	1	1	3													3.35912	7.75	1	1	3.27994	7.75	1	1	3.48125	7.75	1	1	129	14.2035	9.36377
A0A2R5FJQ4	Uncharacterized protein OS=Nostoc commune NIES-4072 OX=2005467 GN=NIES4072_26520 PE=4 SV=1 - [A0A2R5FJQ4_NOSCO]	7.69	1	1	1	2																	2.13081	7.69	1	1	2.10613	7.69	1	1	104	12.4355	9.20264
A0A2R5FVD4	Polyribonucleotide nucleotidyltransferase OS=Nostoc commune NIES-4072 OX=2005467 GN=pnp PE=3 SV=1 - [A0A2R5FVD4_NOSCO]	7.66	1	5	5	18	11.8314	6.69	4	4	4.12521	2.09	1	1	12.5503	6.69	4	4	8.51497	4.46	3	3	11.8394	6.69	4	4	6.45927	3.48	2	2	718	77.8748	5.26221
A0A2R5FWJ2	Uncharacterized protein OS=Nostoc commune NIES-4072 OX=2005467 GN=NIES4072_36930 PE=4 SV=1 - [A0A2R5FWJ2_NOSCO]	7.65	1	1	1	6	3.59344	7.65	1	1	4.0439	7.65	1	1	4.10465	7.65	1	1	3.65627	7.65	1	1	3.814	7.65	1	1	3.36136	7.65	1	1	183	19.7065	7.23975
A0A2R5FHB2	Thioredoxin domain-containing protein OS=Nostoc commune NIES-4072 OX=2005467 GN=NIES4072_16730 PE=4 SV=1 - [A0A2R5FHB2_NOSCO]	7.65	1	1	1	1																	2.22974	7.65	1	1					196	21.2227	5.32568
A0A2R5G253	Adenylate kinase OS=Nostoc commune NIES-4072 OX=2005467 GN=adk PE=3 SV=1 - [A0A2R5G253_NOSCO]	7.61	1	1	1	6	3.33129	7.61	1	1	4.65969	7.61	1	1	3.85158	7.61	1	1	4.39848	7.61	1	1	3.9455	7.61	1	1	3.67921	7.61	1	1	184	20.5469	5.90967
A0A2R5FGM9	Dienelactone hydrolase OS=Nostoc commune NIES-4072 OX=2005467 GN=NIES4072_14110 PE=4 SV=1 - [A0A2R5FGM9_NOSCO]	7.61	1	2	2	2																					5.9652	7.61	2	2	276	30.1451	9.30518
A0A2R5FKV2	BadM/Rrf2 family transcriptional regulator OS=Nostoc commune NIES-4072 OX=2005467 GN=NIES4072_00570 PE=4 SV=1 - [A0A2R5FKV2_NOSCO]	7.59	1	1	1	1					2.02746	7.59	1	1																	145	16.2674	5.33838
A0A2R5G0N2	Alkyl hydroperoxide reductase/ thiol specific antioxidant/ Mal allergen OS=Nostoc commune NIES-4072 OX=2005467 GN=NIES4072_53290 PE=4 SV=1 - [A0A2R5G0N2_NOSCO]	7.55	1	2	2	8	2.18128	3.3	1	1	4.6883	7.55	2	2	2.19949	3.3	1	1	4.47186	3.3	1	2	2.23672	3.3	1	1	2.44113	4.25	1	1	212	23.8171	5.12256
A0A2R5FEW3	Ycf66 family protein OS=Nostoc commune NIES-4072 OX=2005467 GN=NIES4072_06650 PE=4 SV=1 - [A0A2R5FEW3_NOSCO]	7.54	1	2	2	9	7.12884	7.54	2	2	6.05814	7.54	2	2	6.40151	7.54	2	2	3.46784	4.26	1	1	3.48333	4.26	1	1	2.97978	4.26	1	1	305	34.8463	5.2876
A0A2R5FMR4	Magnesium-protoporphyrin IX monomethyl ester [oxidative] cyclase OS=Nostoc commune NIES-4072 OX=2005467 GN=acsF PE=3 SV=1 - [A0A2R5FMR4_NOSCO]	7.54	1	2	2	8	3.05458	3.07	1	1					3.02489	3.07	1	1	7.03288	7.54	2	2	6.72393	7.54	2	2	6.03	7.54	2	2	358	42.4444	6.55127
A0A2R5FG93	Urea ABC transporter, extracellular ligand-binding receptor UrtA OS=Nostoc commune NIES-4072 OX=2005467 GN=NIES4072_07740 PE=4 SV=1 - [A0A2R5FG93_NOSCO]	7.53	1	2	2	5													5.95961	7.53	2	2	3.71687	4.57	1	1	7.54542	7.53	2	2	438	47.8145	8.70459
A0A2R5G054	Ornithine carbamoyltransferase OS=Nostoc commune NIES-4072 OX=2005467 GN=NIES4072_51570 PE=3 SV=1 - [A0A2R5G054_NOSCO]	7.52	1	2	2	2	2.52848	4.9	1	1					2.36704	2.61	1	1													306	33.3973	4.99561
A0A2R5FZI4	Dynamin family protein OS=Nostoc commune NIES-4072 OX=2005467 GN=NIES4072_53410 PE=4 SV=1 - [A0A2R5FZI4_NOSCO]	7.5	1	4	4	7	17.6101	7.5	4	5					8.48735	4.18	2	2													693	78.1504	5.69385
A0A2R5FTS4	50S ribosomal protein L18 OS=Nostoc commune NIES-4072 OX=2005467 GN=rplR PE=3 SV=1 - [A0A2R5FTS4_NOSCO]	7.5	1	1	1	1					2.4103	7.5	1	1																	120	13.2942	10.6968
A0A2R5FWG4	Uncharacterized protein OS=Nostoc commune NIES-4072 OX=2005467 GN=NIES4072_55070 PE=4 SV=1 - [A0A2R5FWG4_NOSCO]	7.5	1	2	2	12					2.57309	4.64	1	1					2.36184	2.86	1	1	4.24215	2.86	1	2	18.0229	2.86	1	8	280	30.9838	9.5542
A0A2R5FGF4	ATPase OS=Nostoc commune NIES-4072 OX=2005467 GN=NIES4072_08540 PE=4 SV=1 - [A0A2R5FGF4_NOSCO]	7.46	1	5	5	14	14.4586	5.57	4	4	2.73739	1.05	1	1	6.58554	2.42	2	2	8.25902	3.36	2	2	12.4357	3.36	2	3	7.86188	3.36	2	2	952	103.208	5.31299
A0A2R5FGC8	Protein translocase subunit SecA OS=Nostoc commune NIES-4072 OX=2005467 GN=secA PE=3 SV=1 - [A0A2R5FGC8_NOSCO]	7.42	1	6	6	18	12.5041	4.84	4	4					6.11664	2.26	2	2	11.9603	4.73	4	4	15.4763	5.91	5	5	9.28882	3.23	3	3	930	106.088	5.19873
A0A2R5FUG4	Uncharacterized protein OS=Nostoc commune NIES-4072 OX=2005467 GN=NIES4072_56240 PE=4 SV=1 - [A0A2R5FUG4_NOSCO]	7.42	1	4	4	9									2.05678	2.05	1	1	6.64009	5.37	3	3	7.32199	5.63	3	3	4.69594	4.09	2	2	391	45.805	8.57275
A0A2R5FNN2	NAD(P)H-quinone oxidoreductase subunit J OS=Nostoc commune NIES-4072 OX=2005467 GN=ndhJ PE=3 SV=1 - [A0A2R5FNN2_NOSCO]	7.39	1	1	1	1					3.1664	7.39	1	1																	176	20.2011	4.67822
A0A2R5FE78	Adenylosuccinate synthetase OS=Nostoc commune NIES-4072 OX=2005467 GN=purA PE=3 SV=1 - [A0A2R5FE78_NOSCO]	7.38	1	4	4	11	7.10572	5.82	3	3					4.6869	4.25	2	2	4.75611	3.8	2	2	4.59868	3.8	2	2	4.58817	3.8	2	2	447	49.2584	5.96045
A0A2R5FRE2	WD-40 repeat-containing protein OS=Nostoc commune NIES-4072 OX=2005467 GN=NIES4072_50200 PE=4 SV=1 - [A0A2R5FRE2_NOSCO]	7.37	1	2	2	4													4.11655	4.53	1	1	6.95448	7.37	2	2	4.45853	4.53	1	1	353	38.4603	5.10986
A0A2R5G174	Cell division topological specificity factor OS=Nostoc commune NIES-4072 OX=2005467 GN=minE PE=3 SV=1 - [A0A2R5G174_NOSCO]	7.37	1	1	1	1																					2.57332	7.37	1	1	95	11.0298	6.12549
A0A2R5FRP8	Inositol monophosphatase OS=Nostoc commune NIES-4072 OX=2005467 GN=NIES4072_43910 PE=4 SV=1 - [A0A2R5FRP8_NOSCO]	7.34	1	2	2	4	2.74655	3.85	1	1	2.24247	3.85	1	1	3.1186	3.85	1	1					2.81523	3.5	1	1					286	31.5631	5.38916
A0A2R5FV56	Glycogen debranching enzyme GlgX OS=Nostoc commune NIES-4072 OX=2005467 GN=NIES4072_37520 PE=3 SV=1 - [A0A2R5FV56_NOSCO]	7.34	1	4	4	13	6.05928	2.54	2	2									11.674	7.34	4	4	12.3393	7.34	4	4	9.21968	6.07	3	3	708	80.5177	5.12256
A0A2R5FLE8	Short-chain dehydrogenase/reductase SDR OS=Nostoc commune NIES-4072 OX=2005467 GN=NIES4072_02670 PE=4 SV=1 - [A0A2R5FLE8_NOSCO]	7.34	1	1	1	1					2.29233	7.34	1	1																	109	11.7107	4.36084
A0A2R5FF64	Urea ABC transporter, ATPase subunit UrtE OS=Nostoc commune NIES-4072 OX=2005467 GN=NIES4072_07860 PE=4 SV=1 - [A0A2R5FF64_NOSCO]	7.33	1	1	1	1																					4.38134	7.33	1	1	232	25.4248	8.92432
A0A2R5FG26	Dienelactone hydrolase OS=Nostoc commune NIES-4072 OX=2005467 GN=NIES4072_11800 PE=4 SV=1 - [A0A2R5FG26_NOSCO]	7.32	1	1	1	3	2.99386	7.32	1	1	3.06819	7.32	1	1	4.1281	7.32	1	1													246	26.9667	5.08447
A0A2R5FU28	LL-diaminopimelate aminotransferase OS=Nostoc commune NIES-4072 OX=2005467 GN=dapL PE=3 SV=1 - [A0A2R5FU28_NOSCO]	7.3	1	3	3	3	2.26161	2.19	1	1					2.79016	2.92	1	1	2.16747	2.19	1	1									411	45.2469	5.19873
A0A2R5FSE7	Uncharacterized protein OS=Nostoc commune NIES-4072 OX=2005467 GN=NIES4072_24060 PE=4 SV=1 - [A0A2R5FSE7_NOSCO]	7.29	1	1	1	1					3.10891	7.29	1	1																	247	27.3209	7.15186
A0A2R5FPE5	Uncharacterized protein OS=Nostoc commune NIES-4072 OX=2005467 GN=NIES4072_38190 PE=4 SV=1 - [A0A2R5FPE5_NOSCO]	7.28	1	1	1	1					2.79659	7.28	1	1																	206	22.522	8.63135
A0A2R5FGJ4	Beta-lactamase domain-containing protein OS=Nostoc commune NIES-4072 OX=2005467 GN=NIES4072_05850 PE=4 SV=1 - [A0A2R5FGJ4_NOSCO]	7.27	1	2	2	3					5.79956	7.27	2	2	2.12006	3.81	1	1													289	32.5213	6.69775
A0A2R5FF06	Ribosome-binding factor A OS=Nostoc commune NIES-4072 OX=2005467 GN=rbfA PE=3 SV=1 - [A0A2R5FF06_NOSCO]	7.25	1	1	1	4					3.29107	7.25	1	1					3.46047	7.25	1	1	3.4807	7.25	1	1	3.70967	7.25	1	1	138	15.4129	5.23682
A0A2R5FU97	Uncharacterized protein OS=Nostoc commune NIES-4072 OX=2005467 GN=NIES4072_29110 PE=4 SV=1 - [A0A2R5FU97_NOSCO]	7.23	1	1	1	1					2.34425	7.23	1	1																	166	18.5349	8.45557
A0A2R5FHH8	Mg-protoporphyrin IX chelatase OS=Nostoc commune NIES-4072 OX=2005467 GN=NIES4072_17700 PE=3 SV=1 - [A0A2R5FHH8_NOSCO]	7.22	1	3	3	9	2.33714	2.67	1	1					2.92364	2.67	1	1	5.50382	5.35	2	2	7.9331	7.22	3	3	5.06847	5.35	2	2	374	41.0575	5.23682
A0A2R5FZS0	Cytochrome f OS=Nostoc commune NIES-4072 OX=2005467 GN=petA PE=3 SV=1 - [A0A2R5FZS0_NOSCO]	7.21	1	2	2	4													3.32433	4.8	1	1	6.11191	7.21	2	2	3.52681	4.8	1	1	333	36.0777	5.31299
A0A2R5FYP3	ATP phosphoribosyltransferase regulatory subunit OS=Nostoc commune NIES-4072 OX=2005467 GN=hisZ PE=3 SV=1 - [A0A2R5FYP3_NOSCO]	7.2	1	3	3	7	2.62311	2.98	1	1					6.17679	4.96	2	2	2.59185	1.99	1	1	2.10655	1.99	1	1	4.84917	4.22	2	2	403	45.2236	5.2876
A0A2R5FTX1	Ferredoxin OS=Nostoc commune NIES-4072 OX=2005467 GN=NIES4072_54440 PE=4 SV=1 - [A0A2R5FTX1_NOSCO]	7.19	1	1	1	1									2.84558	7.19	1	1													153	17.5128	5.46533
A0A2R5FMM8	Pyridoxamine 5'-phosphate oxidase-related FMN-binding protein OS=Nostoc commune NIES-4072 OX=2005467 GN=NIES4072_36910 PE=4 SV=1 - [A0A2R5FMM8_NOSCO]	7.19	1	1	1	1																					2.13203	7.19	1	1	153	17.6498	5.8335
A0A2R5FZF4	NADPH-dependent FMN reductase OS=Nostoc commune NIES-4072 OX=2005467 GN=NIES4072_47060 PE=4 SV=1 - [A0A2R5FZF4_NOSCO]	7.18	1	1	1	7	3.81257	7.18	1	1	8.29751	7.18	1	2	4.37752	7.18	1	1	5.0719	7.18	1	1	4.78631	7.18	1	1	4.32384	7.18	1	1	181	19.8455	5.35107
A0A2R5FJG5	Chromophore lyase CpcS/CpeS OS=Nostoc commune NIES-4072 OX=2005467 GN=cpcS PE=3 SV=1 - [A0A2R5FJG5_NOSCO]	7.18	1	1	1	2					2.74554	7.18	1	1	3.0702	7.18	1	1													195	22.3998	5.16064
A0A2R5FNV1	Transcriptional regulator NtcA OS=Nostoc commune NIES-4072 OX=2005467 GN=NIES4072_11370 PE=4 SV=1 - [A0A2R5FNV1_NOSCO]	7.17	1	1	1	3					3.62102	7.17	1	1					3.42476	7.17	1	1					3.65256	7.17	1	1	223	24.8743	9.02686
A0A2R5FHN3	50S ribosomal protein L27 OS=Nostoc commune NIES-4072 OX=2005467 GN=rpmA PE=3 SV=1 - [A0A2R5FHN3_NOSCO]	7.14	1	1	1	1																					2.42131	7.14	1	1	98	10.4166	10.7554
A0A2R5FYD5	Polysaccharide export protein OS=Nostoc commune NIES-4072 OX=2005467 GN=NIES4072_61890 PE=4 SV=1 - [A0A2R5FYD5_NOSCO]	7.11	1	3	3	16	6.43983	2.44	1	2	2.95034	2.44	1	1	8.77385	4.22	2	3	8.55742	4.22	2	3	11.4823	7.11	3	4	8.52242	4.22	2	3	450	48.302	5.97314
A0A2R5FME4	Cob(I)alamin adenosyltransferase OS=Nostoc commune NIES-4072 OX=2005467 GN=NIES4072_10790 PE=4 SV=1 - [A0A2R5FME4_NOSCO]	7.11	1	1	1	2					3.57965	7.11	1	1													4.28663	7.11	1	1	225	25.377	5.70654
A0A2R5FZQ3	Uncharacterized protein OS=Nostoc commune NIES-4072 OX=2005467 GN=NIES4072_72410 PE=4 SV=1 - [A0A2R5FZQ3_NOSCO]	7.11	1	2	2	3					5.53195	7.11	2	2	2.14671	3.16	1	1													253	27.7493	8.60205
A0A2R5G110	Probable cytosol aminopeptidase OS=Nostoc commune NIES-4072 OX=2005467 GN=pepA PE=3 SV=1 - [A0A2R5G110_NOSCO]	7.1	1	3	3	15	8.66982	7.1	3	3	8.74335	7.1	3	3	9.64094	7.1	3	3	6.18591	4.87	2	2	6.7714	4.87	2	2	7.02452	4.87	2	2	493	51.9991	5.17334
A0A2R5FSZ3	Ribokinase-like domain-containing protein OS=Nostoc commune NIES-4072 OX=2005467 GN=NIES4072_55710 PE=4 SV=1 - [A0A2R5FSZ3_NOSCO]	7.08	1	2	2	3	8.6128	7.08	2	2					4.99391	7.08	1	1													325	35.1439	4.83057
A0A2R5FS59	Outer membrane efflux protein OS=Nostoc commune NIES-4072 OX=2005467 GN=NIES4072_23160 PE=4 SV=1 - [A0A2R5FS59_NOSCO]	7.08	1	4	4	19	15.6453	4.98	3	4					11.0874	4.72	3	3	15.6284	4.98	3	4	17.2717	4.98	3	4	16.7314	4.98	3	4	763	82.3367	9.0708
A0A2R5FYL7	Phycobilisome linker polypeptide CpcC2 OS=Nostoc commune NIES-4072 OX=2005467 GN=NIES4072_46230 PE=3 SV=1 - [A0A2R5FYL7_NOSCO]	7.04	1	1	2	12	3.24238	4.81	1	1	2.01877	2.22	1	1	3.33226	4.81	1	1	10.669	7.04	2	4	7.79108	7.04	2	3	5.61459	7.04	2	2	270	30.1555	8.67529
A0A2R5FHV4	Tryptophan synthase beta chain OS=Nostoc commune NIES-4072 OX=2005467 GN=trpB PE=3 SV=1 - [A0A2R5FHV4_NOSCO]	7.02	1	2	2	5	3.32621	3.63	1	1					7.01494	7.02	2	2					6.64934	7.02	2	2					413	44.8479	6.20166
A0A2R5FW90	GDP-L-fucose synthase OS=Nostoc commune NIES-4072 OX=2005467 GN=fcl PE=3 SV=1 - [A0A2R5FW90_NOSCO]	7.01	1	2	2	6	2.06828	3.18	1	1	5.83106	7.01	2	2	2.54847	3.18	1	1	4.2603	7.01	2	2									314	35.3599	6.04932
A0A2R5FE13	Uncharacterized protein OS=Nostoc commune NIES-4072 OX=2005467 GN=NIES4072_03080 PE=4 SV=1 - [A0A2R5FE13_NOSCO]	6.99	1	1	1	3													3.98887	6.99	1	1	4.10258	6.99	1	1	4.49362	6.99	1	1	286	32.2266	5.18604
A0A2R5FWE2	Putative pre-16S rRNA nuclease OS=Nostoc commune NIES-4072 OX=2005467 GN=NIES4072_63170 PE=3 SV=1 - [A0A2R5FWE2_NOSCO]	6.96	1	1	1	1																					2.6389	6.96	1	1	158	17.7235	9.37842
A0A2R5FMP8	Ribonuclease J OS=Nostoc commune NIES-4072 OX=2005467 GN=rnj PE=3 SV=1 - [A0A2R5FMP8_NOSCO]	6.95	1	3	3	4	10.9751	5.59	2	3													2.0559	1.36	1	1					590	65.3303	7.13721
A0A2R5FWR4	Uncharacterized protein OS=Nostoc commune NIES-4072 OX=2005467 GN=NIES4072_69140 PE=4 SV=1 - [A0A2R5FWR4_NOSCO]	6.94	1	2	2	2									6.77729	6.94	2	2													490	55.7753	6.66846
A0A2R5FYH1	WD-40 repeat-containing protein OS=Nostoc commune NIES-4072 OX=2005467 GN=NIES4072_49670 PE=4 SV=1 - [A0A2R5FYH1_NOSCO]	6.93	1	2	2	9	3.82802	3.88	1	1	3.65068	3.88	1	1	3.51205	3.88	1	1	7.03007	6.93	2	2	6.85571	6.93	2	2	6.54811	6.93	2	2	361	38.7902	8.1333
A0A2R5FF36	Aldo/keto reductase OS=Nostoc commune NIES-4072 OX=2005467 GN=NIES4072_02810 PE=4 SV=1 - [A0A2R5FF36_NOSCO]	6.92	1	2	2	6					2.45747	3.14	1	1	4.57945	6.92	2	2	2.09671	3.77	1	1	2.56627	3.77	1	1	2.416	3.77	1	1	318	35.5133	5.26221
A0A2R5FRU1	Putative endoribonuclease L-PSP OS=Nostoc commune NIES-4072 OX=2005467 GN=NIES4072_38830 PE=4 SV=1 - [A0A2R5FRU1_NOSCO]	6.92	1	1	1	1																	2.46707	6.92	1	1					159	17.0518	4.67822
A0A2R5FHB6	UBA/THIF-type NAD/FAD binding protein OS=Nostoc commune NIES-4072 OX=2005467 GN=NIES4072_17060 PE=4 SV=1 - [A0A2R5FHB6_NOSCO]	6.91	1	2	2	9	3.94094	4.35	1	1					3.56838	4.35	1	1	6.25249	6.91	2	2	6.75443	6.91	2	2	10.7396	6.91	2	3	391	42.8385	5.41455
A0A2R5FDX2	Aminomethyltransferase OS=Nostoc commune NIES-4072 OX=2005467 GN=gcvT PE=3 SV=1 - [A0A2R5FDX2_NOSCO]	6.89	1	2	2	4	3.97714	4.59	1	1					6.52915	6.89	2	2	2.1078	2.3	1	1									392	42.8056	7.56201
A0A2R5FM63	Peptidase M48 Ste24p OS=Nostoc commune NIES-4072 OX=2005467 GN=NIES4072_03700 PE=3 SV=1 - [A0A2R5FM63_NOSCO]	6.88	1	2	2	4	2.06688	3.13	1	1	5.27857	6.88	2	2	2.30219	3.13	1	1													320	36.4923	5.41455
A0A2R5FSV3	Ferritin Dps family protein OS=Nostoc commune NIES-4072 OX=2005467 GN=NIES4072_29400 PE=3 SV=1 - [A0A2R5FSV3_NOSCO]	6.84	1	1	1	6	3.55406	6.84	1	1	3.72566	6.84	1	1	3.62692	6.84	1	1	3.68345	6.84	1	1	3.10684	6.84	1	1	3.6051	6.84	1	1	190	20.9789	5.42725
A0A2R5FV16	Uncharacterized protein OS=Nostoc commune NIES-4072 OX=2005467 GN=NIES4072_63180 PE=4 SV=1 - [A0A2R5FV16_NOSCO]	6.84	1	1	1	6	3.17131	6.84	1	1					2.35545	6.84	1	1	4.27229	6.84	1	2	2.35358	6.84	1	1	2.49151	6.84	1	1	190	21.4734	3.84033
A0A2R5FLK4	NAD(P) transhydrogenase subunit beta OS=Nostoc commune NIES-4072 OX=2005467 GN=NIES4072_28220 PE=3 SV=1 - [A0A2R5FLK4_NOSCO]	6.84	1	2	2	6	12.8297	6.84	2	5					3.32447	3.21	1	1													468	48.8716	5.14795
A0A2R5FW80	Glycoside hydrolase family protein OS=Nostoc commune NIES-4072 OX=2005467 GN=NIES4072_54270 PE=3 SV=1 - [A0A2R5FW80_NOSCO]	6.81	1	3	3	10									2.0926	1.51	1	1	8.06699	6.81	3	3	11.0663	6.81	3	4	5.92627	5.29	2	2	529	62.4569	5.92236
A0A2R5FPR8	Glycoside hydrolase family protein OS=Nostoc commune NIES-4072 OX=2005467 GN=NIES4072_44380 PE=3 SV=1 - [A0A2R5FPR8_NOSCO]	6.79	1	3	3	4	8.55122	6.79	3	3													3.68521	3.72	1	1					619	70.7971	5.60498
A0A2R5FFC9	Phosphoglucomutase/phosphomannomutase alpha/beta/subunit OS=Nostoc commune NIES-4072 OX=2005467 GN=NIES4072_08590 PE=4 SV=1 - [A0A2R5FFC9_NOSCO]	6.79	1	3	3	11	5.31224	4.67	2	2	3.65197	2.76	1	1	8.39925	6.79	3	3	5.67289	4.67	2	2	5.52643	4.67	2	2	3.66664	2.76	1	1	471	51.4147	5.38916
A0A2R5FUL4	Proline--tRNA ligase OS=Nostoc commune NIES-4072 OX=2005467 GN=proS PE=3 SV=1 - [A0A2R5FUL4_NOSCO]	6.79	1	3	3	4	2.51666	1.66	1	1					2.72671	1.66	1	1					2.0035	1.99	1	1	4.83078	3.15	1	1	604	67.695	5.66846
A0A2R5FPW1	UPF0234 protein NIES4072_44840 OS=Nostoc commune NIES-4072 OX=2005467 GN=NIES4072_44840 PE=3 SV=1 - [A0A2R5FPW1_NOSCO]	6.75	1	1	1	4					3.37779	6.75	1	1					2.5115	6.75	1	1	2.13123	6.75	1	1	2.88381	6.75	1	1	163	18.6228	7.25439
A0A2R5FSN2	Methionine--tRNA ligase OS=Nostoc commune NIES-4072 OX=2005467 GN=metG PE=3 SV=1 - [A0A2R5FSN2_NOSCO]	6.74	1	2	2	2																	8.40875	6.74	2	2					534	60.9002	5.98584
A0A2R5FTI0	Beta sliding clamp OS=Nostoc commune NIES-4072 OX=2005467 GN=NIES4072_53020 PE=3 SV=1 - [A0A2R5FTI0_NOSCO]	6.72	1	3	3	9	4.82258	4.65	2	2					4.84529	4.65	2	2	2.63479	2.58	1	1	6.90687	6.72	3	3	2.35996	2.58	1	1	387	42.2879	5.12256
A0A2R5FIC4	Protein kinase OS=Nostoc commune NIES-4072 OX=2005467 GN=NIES4072_21310 PE=4 SV=1 - [A0A2R5FIC4_NOSCO]	6.72	2	1	1	3	2.55385	6.72	1	1													2.4488	6.72	1	1	2.04696	6.72	1	1	134	15.6373	6.56592
A0A2R5FU61	Uncharacterized protein OS=Nostoc commune NIES-4072 OX=2005467 GN=NIES4072_55240 PE=4 SV=1 - [A0A2R5FU61_NOSCO]	6.72	1	1	1	2					2.3885	6.72	1	1													2.54227	6.72	1	1	134	15.2838	5.32568
A0A2R5FUT8	UBA/THIF-type NAD/FAD binding protein OS=Nostoc commune NIES-4072 OX=2005467 GN=NIES4072_62330 PE=4 SV=1 - [A0A2R5FUT8_NOSCO]	6.69	1	1	1	3													3.7534	6.69	1	1	4.26442	6.69	1	1	3.84361	6.69	1	1	269	29.4299	6.88818
A0A2R5FMS7	Group 1 glycosyl transferase OS=Nostoc commune NIES-4072 OX=2005467 GN=NIES4072_37560 PE=4 SV=1 - [A0A2R5FMS7_NOSCO]	6.68	1	2	2	7	13.3998	6.68	2	4					9.0866	6.68	2	3													509	56.9982	5.04639
A0A2R5FUC6	Uncharacterized protein OS=Nostoc commune NIES-4072 OX=2005467 GN=NIES4072_60680 PE=4 SV=1 - [A0A2R5FUC6_NOSCO]	6.67	1	1	1	1					2.03172	6.67	1	1																	165	18.5357	4.94482
A0A2R5FFX1	Superoxide dismutase OS=Nostoc commune NIES-4072 OX=2005467 GN=NIES4072_11060 PE=3 SV=1 - [A0A2R5FFX1_NOSCO]	6.67	1	2	2	3					4.70501	6.67	2	2	2.10399	2.75	1	1													255	28.2522	9.14404
A0A2R5FRL0	Carbonic anhydrase OS=Nostoc commune NIES-4072 OX=2005467 GN=NIES4072_25080 PE=3 SV=1 - [A0A2R5FRL0_NOSCO]	6.62	1	1	1	3	4.9068	6.62	1	1	4.79731	6.62	1	1	5.1262	6.62	1	1													272	30.9848	5.78271
A0A2R5FI45	Peptidase domain-containing protein OS=Nostoc commune NIES-4072 OX=2005467 GN=NIES4072_20310 PE=4 SV=1 - [A0A2R5FI45_NOSCO]	6.62	1	1	1	3													2.1566	6.62	1	1	2.56566	6.62	1	1	3.18183	6.62	1	1	151	16.0454	5.5542
A0A2R5FHS3	Potassium-transporting ATPase KdpC subunit OS=Nostoc commune NIES-4072 OX=2005467 GN=kdpC PE=3 SV=1 - [A0A2R5FHS3_NOSCO]	6.6	1	1	1	1																					3.48254	6.6	1	1	212	22.5068	9.61279
A0A2R5FTM1	ATP synthase epsilon chain OS=Nostoc commune NIES-4072 OX=2005467 GN=atpC PE=3 SV=1 - [A0A2R5FTM1_NOSCO]	6.57	1	1	1	5					4.82411	6.57	1	2					2.10453	6.57	1	1					4.86099	6.57	1	2	137	14.7037	5.26221
A0A2R5FLP3	FAD dependent oxidoreductase OS=Nostoc commune NIES-4072 OX=2005467 GN=NIES4072_02000 PE=4 SV=1 - [A0A2R5FLP3_NOSCO]	6.56	1	5	5	16	3.16613	1.77	1	1									14.8129	5.5	4	5	14.7443	5.5	4	5	13.7877	6.56	5	5	564	62.1698	6.0874
A0A2R5FM93	Biopolymer transport protein ExbD/TolR OS=Nostoc commune NIES-4072 OX=2005467 GN=NIES4072_04000 PE=3 SV=1 - [A0A2R5FM93_NOSCO]	6.55	1	1	1	3													4.01588	6.55	1	1	4.01426	6.55	1	1	4.38438	6.55	1	1	229	24.204	7.18115
A0A2R5FTU8	Transport-associated protein OS=Nostoc commune NIES-4072 OX=2005467 GN=NIES4072_51330 PE=4 SV=1 - [A0A2R5FTU8_NOSCO]	6.54	1	1	1	5	2.85804	6.54	1	1					2.81482	6.54	1	1	3.36683	6.54	1	1	2.9371	6.54	1	1	3.04565	6.54	1	1	153	16.2735	9.33447
A0A2R5FFY7	Polysaccharide export protein OS=Nostoc commune NIES-4072 OX=2005467 GN=NIES4072_11320 PE=4 SV=1 - [A0A2R5FFY7_NOSCO]	6.53	1	3	3	16	6.25797	3.47	2	2	8.60818	6.53	3	3	6.33332	3.47	2	2	9.8976	6.53	3	3	10.6484	6.53	3	3	10.1394	6.53	3	3	490	51.4644	8.86572
A0A2R5FSX4	Uncharacterized protein OS=Nostoc commune NIES-4072 OX=2005467 GN=NIES4072_55510 PE=4 SV=1 - [A0A2R5FSX4_NOSCO]	6.53	1	2	2	6													6.23993	6.53	2	2	6.46169	6.53	2	2	6.32934	6.53	2	2	383	40.2153	7.91357
A0A2R5FPV2	Hydrolase OS=Nostoc commune NIES-4072 OX=2005467 GN=NIES4072_14930 PE=4 SV=1 - [A0A2R5FPV2_NOSCO]	6.52	1	1	1	6	3.47183	6.52	1	1	4.55888	6.52	1	1	3.73567	6.52	1	1	4.13949	6.52	1	1	4.36543	6.52	1	1	4.03978	6.52	1	1	230	26.6778	6.04932
A0A2R5FHS6	Glu/Leu/Phe/Val dehydrogenase OS=Nostoc commune NIES-4072 OX=2005467 GN=NIES4072_18910 PE=3 SV=1 - [A0A2R5FHS6_NOSCO]	6.52	1	2	2	9	6.51618	6.52	2	2	4.12421	4.25	1	1	4.15539	4.25	1	1	4.20412	4.25	1	1	6.38061	6.52	2	2	6.09776	6.52	2	2	353	38.247	7.56201
A0A2R5FHX0	Bifunctional purine biosynthesis protein PurH OS=Nostoc commune NIES-4072 OX=2005467 GN=purH PE=3 SV=1 - [A0A2R5FHX0_NOSCO]	6.52	1	3	3	10	3.135	2.77	1	1					2.73474	2.77	1	1	6.38792	4.35	2	2	9.05489	6.52	3	3	8.18562	6.52	3	3	506	54.0649	5.5415
A0A2R5FJ23	Phospholipase/carboxylesterase OS=Nostoc commune NIES-4072 OX=2005467 GN=NIES4072_19390 PE=4 SV=1 - [A0A2R5FJ23_NOSCO]	6.52	1	1	1	5					3.12609	6.52	1	1	3.89998	6.52	1	1	3.29518	6.52	1	1	3.39491	6.52	1	1	3.08381	6.52	1	1	184	20.1143	5.46533
A0A2R5FJR4	Diaminopimelate decarboxylase OS=Nostoc commune NIES-4072 OX=2005467 GN=lysA PE=3 SV=1 - [A0A2R5FJR4_NOSCO]	6.51	1	2	2	5													3.26281	4.83	1	1	5.16627	6.51	2	2	7.04987	4.83	1	2	476	52.5016	5.68115
A0A2R5FN99	RND family efflux transporter MFP subunit OS=Nostoc commune NIES-4072 OX=2005467 GN=NIES4072_39210 PE=3 SV=1 - [A0A2R5FN99_NOSCO]	6.49	1	3	3	6	7.77149	4.58	2	2					2.99678	2.29	1	1	2.30434	1.91	1	1	7.09596	4.2	2	2					524	55.9637	9.31982
A0A2R5FQI1	UPF0145 protein NIES4072_34270 OS=Nostoc commune NIES-4072 OX=2005467 GN=NIES4072_34270 PE=3 SV=1 - [A0A2R5FQI1_NOSCO]	6.48	1	1	1	1																					2.08993	6.48	1	1	108	11.6792	4.93213
A0A2R5FTU1	Catalase OS=Nostoc commune NIES-4072 OX=2005467 GN=NIES4072_29080 PE=3 SV=1 - [A0A2R5FTU1_NOSCO]	6.44	1	3	3	14	8.92249	6.44	3	3	2.16097	2.82	1	1	7.89429	6.44	3	3	5.63067	4.63	2	2	8.03297	6.44	3	3	6.01131	4.63	2	2	497	56.2108	6.45557
A0A2R5FXC6	Acetolactate synthase small subunit OS=Nostoc commune NIES-4072 OX=2005467 GN=NIES4072_39910 PE=4 SV=1 - [A0A2R5FXC6_NOSCO]	6.4	1	1	1	2					3.31973	6.4	1	1													3.07221	6.4	1	1	172	18.8022	6.20166
A0A2R5FJX0	Uncharacterized protein OS=Nostoc commune NIES-4072 OX=2005467 GN=NIES4072_27340 PE=4 SV=1 - [A0A2R5FJX0_NOSCO]	6.37	1	1	1	4					4.63427	6.37	1	1	4.06208	6.37	1	1					3.80197	6.37	1	1	4.36019	6.37	1	1	204	24.067	5.19873
A0A2R5FRE6	Uncharacterized protein OS=Nostoc commune NIES-4072 OX=2005467 GN=NIES4072_37270 PE=4 SV=1 - [A0A2R5FRE6_NOSCO]	6.36	1	1	1	3													3.11325	6.36	1	1	2.85037	6.36	1	1	3.48468	6.36	1	1	220	23.638	5.22412
A0A2R5G1B8	O-methyltransferase family protein OS=Nostoc commune NIES-4072 OX=2005467 GN=NIES4072_53620 PE=4 SV=1 - [A0A2R5G1B8_NOSCO]	6.33	1	1	1	3					2.74635	6.33	1	1					2.61175	6.33	1	1					3.25862	6.33	1	1	221	24.4949	5.43994
A0A2R5FDK2	33 kDa chaperonin OS=Nostoc commune NIES-4072 OX=2005467 GN=hslO PE=3 SV=1 - [A0A2R5FDK2_NOSCO]	6.31	1	2	2	2					5.37176	6.31	2	2																	301	31.2622	4.99561
A0A2R5FXX7	Uncharacterized protein OS=Nostoc commune NIES-4072 OX=2005467 GN=NIES4072_47550 PE=4 SV=1 - [A0A2R5FXX7_NOSCO]	6.29	1	2	2	7	5.04827	6.29	2	2	2.30085	3.29	1	1	2.56617	3.29	1	1	2.57206	3.29	1	1	2.68652	3.29	1	1	2.91118	3.29	1	1	334	37.8981	5.04639
A0A2R5FNX4	Single-stranded nucleic acid binding R3H domain-containing protein OS=Nostoc commune NIES-4072 OX=2005467 GN=NIES4072_28150 PE=4 SV=1 - [A0A2R5FNX4_NOSCO]	6.29	1	1	1	5					3.78255	6.29	1	1	3.32188	6.29	1	1	3.86399	6.29	1	1	3.09395	6.29	1	1	3.44887	6.29	1	1	175	19.4288	4.77979
A0A2R5FPS2	Ribonuclease II OS=Nostoc commune NIES-4072 OX=2005467 GN=NIES4072_14630 PE=4 SV=1 - [A0A2R5FPS2_NOSCO]	6.27	1	4	4	10	8.77915	5.25	3	3					2.90751	1.9	1	1	2.85218	1.46	1	1	9.39779	4.37	3	3	5.60683	3.35	2	2	686	77.8098	5.19873
A0A2R5FU27	Lactoylglutathione lyase OS=Nostoc commune NIES-4072 OX=2005467 GN=NIES4072_54940 PE=4 SV=1 - [A0A2R5FU27_NOSCO]	6.25	1	1	1	1																					2.00417	6.25	1	1	144	16.2261	4.95752
A0A2R5FSU3	NAD kinase OS=Nostoc commune NIES-4072 OX=2005467 GN=nadK PE=3 SV=1 - [A0A2R5FSU3_NOSCO]	6.23	1	1	1	5	3.49157	6.23	1	1					3.35641	6.23	1	1					4.05762	6.23	1	1	7.69319	6.23	1	2	305	32.8069	5.21143
A0A2R5FKJ5	NADH:flavin oxidoreductase/NADH oxidase OS=Nostoc commune NIES-4072 OX=2005467 GN=NIES4072_16300 PE=4 SV=1 - [A0A2R5FKJ5_NOSCO]	6.22	1	2	2	9									4.09996	4.05	1	1	9.95204	6.22	2	3	7.2323	4.05	1	2	10.0459	6.22	2	3	370	40.2133	5.51611
A0A2R5FFN4	Molybdopterin biosynthesis MoaE protein OS=Nostoc commune NIES-4072 OX=2005467 GN=NIES4072_10130 PE=4 SV=1 - [A0A2R5FFN4_NOSCO]	6.21	1	1	1	1					3.37074	6.21	1	1																	161	17.7059	5.49072
A0A2R5FV84	FAD linked oxidase domain-containing protein OS=Nostoc commune NIES-4072 OX=2005467 GN=NIES4072_63690 PE=4 SV=1 - [A0A2R5FV84_NOSCO]	6.19	1	1	1	1	4.24507	6.19	1	1																					452	48.0765	7.34229
A0A2R5FF40	Pyridoxamine 5'-phosphate oxidase-related FMN-binding protein OS=Nostoc commune NIES-4072 OX=2005467 GN=NIES4072_07710 PE=4 SV=1 - [A0A2R5FF40_NOSCO]	6.19	1	1	1	1					3.29598	6.19	1	1																	194	22.6225	7.02002
A0A2R5G3M8	Glucose/sorbosone dehydrogenase-like protein OS=Nostoc commune NIES-4072 OX=2005467 GN=NIES4072_61450 PE=4 SV=1 - [A0A2R5G3M8_NOSCO]	6.17	1	3	3	12	5.73236	4.86	2	2	2.22461	1.31	1	1	7.18024	4.86	2	2	5.69995	3.93	2	2	8.91977	6.17	3	3	6.31956	3.93	2	2	535	58.9709	8.82178
A0A2R5FTF4	GTPase Era OS=Nostoc commune NIES-4072 OX=2005467 GN=era PE=3 SV=1 - [A0A2R5FTF4_NOSCO]	6.17	1	2	2	7	3.39107	3.7	1	1	2.74132	3.7	1	1	3.72268	3.7	1	1	3.25193	3.7	1	1	3.84997	3.7	1	1	5.93249	6.17	2	2	324	35.8451	5.89697
A0A2R5FRL3	Thymidylate kinase OS=Nostoc commune NIES-4072 OX=2005467 GN=tmk PE=3 SV=1 - [A0A2R5FRL3_NOSCO]	6.16	1	1	1	1																					2.36511	6.16	1	1	211	23.4243	6.40479
A0A2R5FX96	Dihydroorotase OS=Nostoc commune NIES-4072 OX=2005467 GN=NIES4072_45350 PE=4 SV=1 - [A0A2R5FX96_NOSCO]	6.15	1	2	2	10	3.84428	3.64	1	1					6.33892	6.15	2	2	7.20156	6.15	2	2	6.96712	6.15	2	2	10.9843	6.15	2	3	439	48.2869	5.79541
A0A2R5FWZ3	Galactokinase OS=Nostoc commune NIES-4072 OX=2005467 GN=NIES4072_44350 PE=3 SV=1 - [A0A2R5FWZ3_NOSCO]	6.11	1	2	2	7	3.38771	3.33	1	1	2.43433	3.33	1	1	6.23854	6.11	2	2	3.87455	3.33	1	1	3.81262	3.33	1	1	3.99276	3.33	1	1	360	39.1659	5.17334
A0A2R5FLK9	Uncharacterized protein OS=Nostoc commune NIES-4072 OX=2005467 GN=NIES4072_33310 PE=4 SV=1 - [A0A2R5FLK9_NOSCO]	6.1	1	1	1	1					3.14681	6.1	1	1																	213	23.1601	8.27979
A0A2R5FP59	Uncharacterized protein OS=Nostoc commune NIES-4072 OX=2005467 GN=NIES4072_42370 PE=4 SV=1 - [A0A2R5FP59_NOSCO]	6.09	1	2	2	5	2.31281	2.51	1	1	2.01026	2.51	1	1					2.33902	3.58	1	1	2.39284	3.58	1	1	2.82752	3.58	1	1	279	30.3462	9.86182
A0A2R5FRZ0	dTDP-4-dehydrorhamnose 3,5-epimerase OS=Nostoc commune NIES-4072 OX=2005467 GN=NIES4072_52180 PE=3 SV=1 - [A0A2R5FRZ0_NOSCO]	6.08	1	1	1	1					2.24528	6.08	1	1																	181	20.5967	6.27783
A0A2R5FSW1	Uncharacterized protein OS=Nostoc commune NIES-4072 OX=2005467 GN=NIES4072_50790 PE=4 SV=1 - [A0A2R5FSW1_NOSCO]	6.08	1	1	1	1																					2.53814	6.08	1	1	181	20.6566	4.62744
A0A2R5FTH2	Two component transcriptional regulator OS=Nostoc commune NIES-4072 OX=2005467 GN=NIES4072_57530 PE=4 SV=1 - [A0A2R5FTH2_NOSCO]	6.07	1	1	1	1	2.01085	6.07	1	1																					247	27.9155	5.05908
A0A2R5FSY0	Uncharacterized protein OS=Nostoc commune NIES-4072 OX=2005467 GN=NIES4072_55650 PE=4 SV=1 - [A0A2R5FSY0_NOSCO]	6.06	1	3	3	11	6.15628	4.33	2	2	2.73064	2.16	1	1	6.09138	4.33	2	2	5.09232	3.9	2	2	5.46518	3.9	2	2	5.05434	3.9	2	2	462	52.4652	8.47021
A0A2R5FWN0	Uncharacterized protein OS=Nostoc commune NIES-4072 OX=2005467 GN=NIES4072_43240 PE=4 SV=1 - [A0A2R5FWN0_NOSCO]	6.06	1	1	1	6	3.11827	6.06	1	1	2.94911	6.06	1	1	3.08954	6.06	1	1	3.14796	6.06	1	1	3.01373	6.06	1	1	3.72526	6.06	1	1	231	26.1692	4.52588
A0A2R5FJB3	ATP-dependent Clp protease ATP-binding subunit ClpX OS=Nostoc commune NIES-4072 OX=2005467 GN=clpX PE=3 SV=1 - [A0A2R5FJB3_NOSCO]	6.05	1	2	2	6	7.97965	6.05	2	2					8.80298	6.05	2	2					3.49592	2.91	1	1	3.04573	2.91	1	1	446	49.0677	6.18896
A0A2R5FTW9	Leucine--tRNA ligase OS=Nostoc commune NIES-4072 OX=2005467 GN=leuS PE=3 SV=1 - [A0A2R5FTW9_NOSCO]	6.01	1	5	5	19	9.63165	3.74	3	3					5.18943	2.38	2	2	13.1474	6.01	5	5	11.5741	4.88	4	4	14.8626	6.01	5	5	882	99.69	5.56689
A0A2R5FN84	Alcohol dehydrogenase OS=Nostoc commune NIES-4072 OX=2005467 GN=NIES4072_38950 PE=3 SV=1 - [A0A2R5FN84_NOSCO]	5.98	1	2	2	5	3.23547	3.13	1	1					5.95685	5.98	2	2	2.6843	3.13	1	1	3.62614	3.13	1	1					351	38.6576	6.68311
A0A2R5G627	NADH:flavin oxidoreductase/NADH oxidase OS=Nostoc commune NIES-4072 OX=2005467 GN=NIES4072_69160 PE=4 SV=1 - [A0A2R5G627_NOSCO]	5.98	1	3	3	6	10.0893	5.98	3	3					9.35989	5.98	3	3													485	55.0258	6.7417
A0A2R5FRP4	Photosystem I P700 chlorophyll a apoprotein A1 OS=Nostoc commune NIES-4072 OX=2005467 GN=psaA PE=3 SV=1 - [A0A2R5FRP4_NOSCO]	5.98	1	4	4	29	17.603	5.98	4	5	3.57379	1.86	1	1	15.7163	5.98	4	5	19.3396	5.98	4	6	19.0484	5.98	4	6	18.8596	5.98	4	6	752	83.2927	7.41553
A0A2R5FV77	Peptidase S1 and S6 chymotrypsin/Hap OS=Nostoc commune NIES-4072 OX=2005467 GN=NIES4072_63780 PE=4 SV=1 - [A0A2R5FV77_NOSCO]	5.95	1	2	2	7	5.91858	5.95	2	2	2.59863	3.1	1	1	5.86836	5.95	2	2					5.37012	5.95	2	2					420	44.2041	9.05615
A0A2R5FMP3	Uncharacterized protein OS=Nostoc commune NIES-4072 OX=2005467 GN=NIES4072_05300 PE=4 SV=1 - [A0A2R5FMP3_NOSCO]	5.95	1	3	3	11	12.7761	5.95	3	3	7.70318	4.29	2	2	11.1505	5.95	3	3	2.82849	1.66	1	1	3.55216	1.66	1	1	3.07233	1.66	1	1	723	78.1973	7.76709
A0A2R5FQ69	Uncharacterized protein OS=Nostoc commune NIES-4072 OX=2005467 GN=NIES4072_16130 PE=4 SV=1 - [A0A2R5FQ69_NOSCO]	5.95	1	1	1	1					4.79853	5.95	1	1																	252	28.8636	4.99561
A0A2R5FFL8	3-dehydroquinate synthase OS=Nostoc commune NIES-4072 OX=2005467 GN=aroB PE=3 SV=1 - [A0A2R5FFL8_NOSCO]	5.95	1	1	1	4													4.09452	5.95	1	1	4.93282	5.95	1	1	9.09079	5.95	1	2	370	39.9473	7.59131
A0A2R5FDV7	Pyridoxamine 5'-phosphate oxidase-related FMN-binding protein OS=Nostoc commune NIES-4072 OX=2005467 GN=NIES4072_01860 PE=4 SV=1 - [A0A2R5FDV7_NOSCO]	5.92	1	1	1	1					2.53931	5.92	1	1																	169	19.1436	4.79248
A0A2R5FFZ4	Aldo/keto reductase OS=Nostoc commune NIES-4072 OX=2005467 GN=NIES4072_11420 PE=4 SV=1 - [A0A2R5FFZ4_NOSCO]	5.9	1	1	1	1																					3.13968	5.9	1	1	288	31.8574	6.23975
A0A2R5FUM1	Oxidoreductase domain-containing protein OS=Nostoc commune NIES-4072 OX=2005467 GN=NIES4072_35820 PE=4 SV=1 - [A0A2R5FUM1_NOSCO]	5.88	1	2	2	2									2.21913	3.53	1	1					2.64791	2.35	1	1					340	37.8995	6.15088
A0A2R5FKS1	4-hydroxy-3-methylbut-2-en-1-yl diphosphate synthase (ferredoxin) OS=Nostoc commune NIES-4072 OX=2005467 GN=ispG PE=3 SV=1 - [A0A2R5FKS1_NOSCO]	5.88	1	1	1	4									5.30412	5.88	1	1	5.24013	5.88	1	1	4.93306	5.88	1	1	5.51104	5.88	1	1	408	45.0525	6.32861
A0A2R5FUQ6	Nitrogenase molybdenum-iron protein subunit alpha OS=Nostoc commune NIES-4072 OX=2005467 GN=NIES4072_62030 PE=4 SV=1 - [A0A2R5FUQ6_NOSCO]	5.88	1	1	1	1																	2.81048	5.88	1	1					187	21.4357	8.07471
A0A2R5FUT1	Glucokinase OS=Nostoc commune NIES-4072 OX=2005467 GN=glk PE=3 SV=1 - [A0A2R5FUT1_NOSCO]	5.87	1	2	2	12	5.53444	5.87	2	2	5.49408	5.87	2	2	5.45924	5.87	2	2	6.43649	5.87	2	2	5.96687	5.87	2	2	5.27324	5.87	2	2	341	37.1457	5.52881
A0A2R5FSG5	Phosphoadenosine phosphosulfate reductase OS=Nostoc commune NIES-4072 OX=2005467 GN=NIES4072_40960 PE=3 SV=1 - [A0A2R5FSG5_NOSCO]	5.81	1	1	1	3													3.89278	5.81	1	1	4.03862	5.81	1	1	4.68647	5.81	1	1	241	27.4661	6.12549
A0A2R5FKQ6	Carboxyl-terminal protease OS=Nostoc commune NIES-4072 OX=2005467 GN=NIES4072_30430 PE=3 SV=1 - [A0A2R5FKQ6_NOSCO]	5.8	1	2	2	8	4.15181	3.57	1	1									6.49639	5.8	2	2	11.7109	5.8	2	3	6.89962	5.8	2	2	448	48.9239	9.20264
A0A2R5FLC2	ABC transporter-related protein OS=Nostoc commune NIES-4072 OX=2005467 GN=NIES4072_32550 PE=4 SV=1 - [A0A2R5FLC2_NOSCO]	5.76	1	1	1	1					2.78777	5.76	1	1																	243	26.4995	9.46631
A0A2R5FTT7	Peptide chain release factor 1 OS=Nostoc commune NIES-4072 OX=2005467 GN=prfA PE=3 SV=1 - [A0A2R5FTT7_NOSCO]	5.75	1	1	1	3	3.33593	5.75	1	1					4.16608	5.75	1	1					3.57962	5.75	1	1					365	40.9566	5.09717
A0A2R5FT67	Cobyrinic acid a,c-diamide synthase OS=Nostoc commune NIES-4072 OX=2005467 GN=NIES4072_56290 PE=4 SV=1 - [A0A2R5FT67_NOSCO]	5.71	1	1	1	1																					3.07391	5.71	1	1	210	22.7662	9.17334
A0A2R5FWS6	Uncharacterized protein OS=Nostoc commune NIES-4072 OX=2005467 GN=NIES4072_62300 PE=4 SV=1 - [A0A2R5FWS6_NOSCO]	5.7	1	1	1	5					2.35711	5.7	1	1	2.45022	5.7	1	1	2.61736	5.7	1	1	2.42027	5.7	1	1	2.8631	5.7	1	1	158	17.5934	8.35303
A0A2R5FHQ1	Carbonic anhydrase OS=Nostoc commune NIES-4072 OX=2005467 GN=NIES4072_05140 PE=4 SV=1 - [A0A2R5FHQ1_NOSCO]	5.66	1	1	1	1					2.58844	5.66	1	1																	212	23.8553	5.85889
A0A2R5FWW1	Maf-like protein NIES4072_40080 OS=Nostoc commune NIES-4072 OX=2005467 GN=NIES4072_40080 PE=3 SV=1 - [A0A2R5FWW1_NOSCO]	5.66	1	1	1	4					3.26207	5.66	1	1					3.75687	5.66	1	1	3.30979	5.66	1	1	3.66112	5.66	1	1	212	23.4049	5.36377
A0A2R5FL54	Uncharacterized protein OS=Nostoc commune NIES-4072 OX=2005467 GN=NIES4072_00100 PE=4 SV=1 - [A0A2R5FL54_NOSCO]	5.64	1	3	3	9	7.49637	5.64	3	3					7.03424	5.64	3	3					4.73045	3.39	2	2	2.6701	1.81	1	1	443	49.6895	5.19873
A0A2R5FQI8	Phenylalanine--tRNA ligase beta subunit OS=Nostoc commune NIES-4072 OX=2005467 GN=pheT PE=3 SV=1 - [A0A2R5FQI8_NOSCO]	5.64	1	4	4	13	9.44637	2.57	2	3					6.83804	2.57	2	2	6.72705	2.57	2	2	8.56778	3.68	3	3	9.27436	4.53	3	3	816	90.2402	5.05908
A0A2R5FME3	Microcompartment protein OS=Nostoc commune NIES-4072 OX=2005467 GN=NIES4072_28560 PE=4 SV=1 - [A0A2R5FME3_NOSCO]	5.63	1	1	1	4					3.35945	5.63	1	1					3.4061	5.63	1	1	3.46851	5.63	1	1	3.78757	5.63	1	1	213	22.7321	6.01123
A0A2R5FX72	Transcription termination/antitermination protein NusG OS=Nostoc commune NIES-4072 OX=2005467 GN=nusG PE=3 SV=1 - [A0A2R5FX72_NOSCO]	5.63	1	1	1	3					3.30065	5.63	1	1					2.34143	5.63	1	1					2.99648	5.63	1	1	213	24.0352	5.5415
A0A2R5FX87	Uncharacterized protein OS=Nostoc commune NIES-4072 OX=2005467 GN=NIES4072_70840 PE=4 SV=1 - [A0A2R5FX87_NOSCO]	5.63	1	1	1	1					3.19898	5.63	1	1																	302	34.341	5.10986
A0A2R5FH48	Uncharacterized protein OS=Nostoc commune NIES-4072 OX=2005467 GN=NIES4072_11650 PE=4 SV=1 - [A0A2R5FH48_NOSCO]	5.62	1	1	1	2					4.55529	5.62	1	2																	178	18.629	9.86182
A0A2R5FWM1	Uncharacterized protein OS=Nostoc commune NIES-4072 OX=2005467 GN=NIES4072_43140 PE=4 SV=1 - [A0A2R5FWM1_NOSCO]	5.61	1	1	1	3	2.58258	5.61	1	1	2.60348	5.61	1	1	2.7332	5.61	1	1													196	21.857	4.4624
A0A2R5FMM3	ATP phosphoribosyltransferase OS=Nostoc commune NIES-4072 OX=2005467 GN=hisG PE=3 SV=1 - [A0A2R5FMM3_NOSCO]	5.61	1	1	1	1																					3.25235	5.61	1	1	214	23.3625	7.10791
A0A2R5FJF6	TonB-dependent receptor, plug OS=Nostoc commune NIES-4072 OX=2005467 GN=NIES4072_20800 PE=3 SV=1 - [A0A2R5FJF6_NOSCO]	5.6	1	3	3	8	2.25818	1.58	1	1									8.29422	5.6	3	3	9.13465	5.6	3	3	2.29905	1.44	1	1	696	76.3994	4.99561
A0A2R5FFX0	NUDIX hydrolase OS=Nostoc commune NIES-4072 OX=2005467 GN=NIES4072_11120 PE=4 SV=1 - [A0A2R5FFX0_NOSCO]	5.59	1	1	1	1					2.20768	5.59	1	1																	143	16.5064	5.05908
A0A2R5FS14	Uncharacterized protein OS=Nostoc commune NIES-4072 OX=2005467 GN=NIES4072_52430 PE=4 SV=1 - [A0A2R5FS14_NOSCO]	5.57	1	3	3	8	8.50788	5.57	3	3					5.92091	3.83	2	2	4.65354	3.83	2	2	3.18173	2.09	1	1					574	65.5106	5.88428
A0A2R5FRP5	Porphobilinogen deaminase OS=Nostoc commune NIES-4072 OX=2005467 GN=hemC PE=3 SV=1 - [A0A2R5FRP5_NOSCO]	5.57	1	1	1	4													5.72244	5.57	1	1	5.34434	5.57	1	1	9.04203	5.57	1	2	323	35.1035	5.78271
A0A2R5FGZ3	Uncharacterized protein OS=Nostoc commune NIES-4072 OX=2005467 GN=NIES4072_15540 PE=4 SV=1 - [A0A2R5FGZ3_NOSCO]	5.56	1	1	1	1																					2.77271	5.56	1	1	144	16.6587	5.37646
A0A2R5FW44	Probable phosphoketolase OS=Nostoc commune NIES-4072 OX=2005467 GN=NIES4072_53860 PE=3 SV=1 - [A0A2R5FW44_NOSCO]	5.55	1	4	4	15	10.1208	2.65	2	4					6.62339	2.65	2	3	7.75604	4.29	3	3	9.19706	4.29	3	3	5.78567	3.03	2	2	793	89.6718	6.56592
A0A2R5FKA9	Surface antigen D15 domain-containing protein OS=Nostoc commune NIES-4072 OX=2005467 GN=NIES4072_28930 PE=4 SV=1 - [A0A2R5FKA9_NOSCO]	5.53	1	3	3	13	3.06293	2.51	1	1					7.9972	5.53	3	3	7.44206	5.53	3	3	8.36722	5.53	3	3	8.29375	5.53	3	3	597	65.4522	8.00146
A0A2R5FV17	Uncharacterized protein OS=Nostoc commune NIES-4072 OX=2005467 GN=NIES4072_63140 PE=4 SV=1 - [A0A2R5FV17_NOSCO]	5.52	1	1	1	2													2.27883	5.52	1	1					2.31202	5.52	1	1	163	16.6548	6.58057
A0A2R5FGF5	ATPase OS=Nostoc commune NIES-4072 OX=2005467 GN=NIES4072_13370 PE=3 SV=1 - [A0A2R5FGF5_NOSCO]	5.5	1	1	4	15	9.55515	3.95	3	3					5.61985	2.75	2	2	8.72605	3.95	3	3	9.37562	3.95	3	3	12.5287	5.5	4	4	836	92.4608	5.71924
A0A2R5FWK1	Polysaccharide deacetylase OS=Nostoc commune NIES-4072 OX=2005467 GN=NIES4072_55470 PE=4 SV=1 - [A0A2R5FWK1_NOSCO]	5.5	1	1	1	3													2.80245	5.5	1	1	4.39693	5.5	1	1	3.81249	5.5	1	1	327	37.2105	8.92432
A0A2R5FNZ7	GntR family transcriptional regulator OS=Nostoc commune NIES-4072 OX=2005467 GN=NIES4072_11810 PE=4 SV=1 - [A0A2R5FNZ7_NOSCO]	5.5	1	1	1	3													3.04191	5.5	1	1	2.32185	5.5	1	1	2.54656	5.5	1	1	327	36.069	7.32764
A0A2R5FLC9	Uncharacterized protein OS=Nostoc commune NIES-4072 OX=2005467 GN=NIES4072_32500 PE=4 SV=1 - [A0A2R5FLC9_NOSCO]	5.5	1	1	1	1																					2.23267	5.5	1	1	200	23.0788	4.93213
A0A2R5FUE6	Uncharacterized protein OS=Nostoc commune NIES-4072 OX=2005467 GN=NIES4072_60880 PE=4 SV=1 - [A0A2R5FUE6_NOSCO]	5.46	1	1	1	8	8.61255	5.46	1	2					3.5786	5.46	1	1	8.3672	5.46	1	2	8.76815	5.46	1	2	4.67341	5.46	1	1	348	38.5912	3.96729
A0A2R5FQW3	Extracellular solute-binding protein OS=Nostoc commune NIES-4072 OX=2005467 GN=NIES4072_35570 PE=4 SV=1 - [A0A2R5FQW3_NOSCO]	5.45	1	2	2	6	3.83841	3.09	1	1					3.94846	3.09	1	1	3.72022	3.09	1	1	7.5413	5.45	2	2	3.73161	3.09	1	1	550	60.6394	8.646
A0A2R5FTZ9	Uncharacterized protein OS=Nostoc commune NIES-4072 OX=2005467 GN=NIES4072_59440 PE=4 SV=1 - [A0A2R5FTZ9_NOSCO]	5.45	1	2	2	9	4.56316	3.86	1	1					6.69392	5.45	2	2	7.87959	3.86	1	2	8.36117	3.86	1	2	7.93986	3.86	1	2	440	47.6358	5.38916
A0A2R5FGV9	Phosphate import ATP-binding protein PstB OS=Nostoc commune NIES-4072 OX=2005467 GN=pstB PE=3 SV=1 - [A0A2R5FGV9_NOSCO]	5.41	1	1	1	2					4.42145	5.41	1	1	3.93229	5.41	1	1													259	28.8571	7.85498
A0A2R5FXQ4	NADH-quinone oxidoreductase subunit J OS=Nostoc commune NIES-4072 OX=2005467 GN=NIES4072_41220 PE=3 SV=1 - [A0A2R5FXQ4_NOSCO]	5.39	1	1	1	2													2.3666	5.39	1	1	2.77843	5.39	1	1					204	21.865	5.13525
A0A2R5FSR1	Peptidase M16 domain-containing protein OS=Nostoc commune NIES-4072 OX=2005467 GN=NIES4072_54790 PE=4 SV=1 - [A0A2R5FSR1_NOSCO]	5.38	1	2	2	6	3.3697	2.59	1	1									3.52714	2.59	1	1	5.40347	5.38	2	2	6.64608	2.59	1	2	502	55.8051	9.26123
A0A2R5FVN5	Band 7 protein OS=Nostoc commune NIES-4072 OX=2005467 GN=NIES4072_57950 PE=4 SV=1 - [A0A2R5FVN5_NOSCO]	5.34	1	1	1	2	3.6314	5.34	1	1					3.73162	5.34	1	1													281	31.6156	4.91943
A0A2R5FZC7	Protein translocase subunit SecD OS=Nostoc commune NIES-4072 OX=2005467 GN=secD PE=3 SV=1 - [A0A2R5FZC7_NOSCO]	5.32	1	2	2	4	2.98809	2.98	1	1									3.08288	2.34	1	1	3.25471	2.34	1	1	2.73831	2.34	1	1	470	50.5333	8.47021
A0A2R5FH01	Uncharacterized protein OS=Nostoc commune NIES-4072 OX=2005467 GN=NIES4072_07680 PE=4 SV=1 - [A0A2R5FH01_NOSCO]	5.31	1	2	2	5	2.28091	2.12	1	1					3.78052	3.19	1	1	3.21992	2.12	1	1	2.66559	2.12	1	1	2.90536	2.12	1	1	565	61.5075	6.16357
A0A2R5FEE5	Aldo/keto reductase OS=Nostoc commune NIES-4072 OX=2005467 GN=NIES4072_04360 PE=4 SV=1 - [A0A2R5FEE5_NOSCO]	5.31	1	2	2	2													2.39953	2.95	1	1	2.21003	2.36	1	1					339	38.7306	6.26514
A0A2R5FIR9	Putative FAD dependent oxidoreductase OS=Nostoc commune NIES-4072 OX=2005467 GN=NIES4072_15210 PE=4 SV=1 - [A0A2R5FIR9_NOSCO]	5.3	1	2	2	2																	6.96952	5.3	2	2					509	55.4049	5.68115
A0A2R5FS61	Inorganic pyrophosphatase OS=Nostoc commune NIES-4072 OX=2005467 GN=ppa PE=3 SV=1 - [A0A2R5FS61_NOSCO]	5.29	1	1	1	4					2.6957	5.29	1	1					2.5276	5.29	1	1	2.81471	5.29	1	1	2.79025	5.29	1	1	170	19.1758	4.91943
A0A2R5FQN4	Sugar ABC transporter ATP-binding protein OS=Nostoc commune NIES-4072 OX=2005467 GN=NIES4072_34670 PE=3 SV=1 - [A0A2R5FQN4_NOSCO]	5.23	1	1	1	2	4.39522	5.23	1	1					5.09043	5.23	1	1													363	40.1672	7.18115
A0A2R5FKI9	Ribosomal protein L11 methyltransferase OS=Nostoc commune NIES-4072 OX=2005467 GN=prmA PE=3 SV=1 - [A0A2R5FKI9_NOSCO]	5.23	1	1	1	2													3.06252	5.23	1	1					3.37051	5.23	1	1	306	33.6872	4.729
A0A2R5G029	Uncharacterized protein OS=Nostoc commune NIES-4072 OX=2005467 GN=NIES4072_49180 PE=4 SV=1 - [A0A2R5G029_NOSCO]	5.22	1	3	3	6	5.64576	3.05	2	2	3.23043	2.18	1	1	5.88607	3.05	2	2									3.27431	2.18	1	1	689	74.7584	9.36377
A0A2R5FN63	4-alpha-glucanotransferase OS=Nostoc commune NIES-4072 OX=2005467 GN=NIES4072_38870 PE=3 SV=1 - [A0A2R5FN63_NOSCO]	5.18	1	2	2	4	3.6602	2.39	1	1					3.68139	2.39	1	1					2.74531	2.79	1	1	2.49892	2.79	1	1	502	57.2703	4.91943
A0A2R5FP92	Glycoside hydrolase family protein OS=Nostoc commune NIES-4072 OX=2005467 GN=NIES4072_29450 PE=4 SV=1 - [A0A2R5FP92_NOSCO]	5.15	1	2	2	3	3.51157	3.37	1	1									2.1919	1.78	1	1	2.05201	1.78	1	1					505	58.4952	5.60498
A0A2R5FK88	N-acetyl-gamma-glutamyl-phosphate reductase OS=Nostoc commune NIES-4072 OX=2005467 GN=argC PE=3 SV=1 - [A0A2R5FK88_NOSCO]	5.14	1	1	1	3													3.59604	5.14	1	1	3.3669	5.14	1	1	3.20014	5.14	1	1	331	36.0215	6.16357
A0A2R5FQJ7	LOR/SDH bifunctional protein OS=Nostoc commune NIES-4072 OX=2005467 GN=NIES4072_17450 PE=4 SV=1 - [A0A2R5FQJ7_NOSCO]	5.12	1	3	3	14	10.4677	3.27	2	3					10.3419	3.27	2	3	11.1675	3.84	2	3	10.9818	3.84	2	3	7.28421	3.84	2	2	703	77.7272	5.80811
A0A2R5FMS8	RND family efflux transporter MFP subunit OS=Nostoc commune NIES-4072 OX=2005467 GN=NIES4072_32630 PE=3 SV=1 - [A0A2R5FMS8_NOSCO]	5.12	1	2	2	3	9.67147	5.12	2	3																					488	52.543	9.14404
A0A2R5FVL5	Type 11 methyltransferase OS=Nostoc commune NIES-4072 OX=2005467 GN=NIES4072_39400 PE=4 SV=1 - [A0A2R5FVL5_NOSCO]	5.1	1	1	1	1																					3.28717	5.1	1	1	294	33.0109	5.021
A0A2R5FEN6	Chromophore lyase CpcT/CpeT OS=Nostoc commune NIES-4072 OX=2005467 GN=cpcT PE=3 SV=1 - [A0A2R5FEN6_NOSCO]	5.1	1	1	1	1																					2.80702	5.1	1	1	196	22.6661	5.60498
A0A2R5FXD7	Imidazole glycerol phosphate synthase subunit HisF OS=Nostoc commune NIES-4072 OX=2005467 GN=hisF PE=3 SV=1 - [A0A2R5FXD7_NOSCO]	5.06	1	1	1	1									2.24375	5.06	1	1													257	27.6674	5.26221
A0A2R5FHY6	Phosphoenolpyruvate carboxylase OS=Nostoc commune NIES-4072 OX=2005467 GN=ppc PE=3 SV=1 - [A0A2R5FHY6_NOSCO]	5.05	1	3	3	9	7.13705	3.98	2	2					2.85735	0.97	1	1	6.01533	2.04	2	2	5.754	2.04	2	2	5.70731	2.04	2	2	1029	117.871	5.73193
A0A2R5FSA3	Heme oxygenase OS=Nostoc commune NIES-4072 OX=2005467 GN=NIES4072_53180 PE=4 SV=1 - [A0A2R5FSA3_NOSCO]	5.04	1	1	1	2													2.24789	5.04	1	1					2.92229	5.04	1	1	238	27.1608	8.06006
A0A2R5G0C1	Glucose-1-phosphate thymidyltransferase OS=Nostoc commune NIES-4072 OX=2005467 GN=NIES4072_52170 PE=4 SV=1 - [A0A2R5G0C1_NOSCO]	5.03	1	1	1	3													4.64014	5.03	1	1	3.57288	5.03	1	1	3.25185	5.03	1	1	358	39.1939	6.16357
A0A2R5FFG1	Acetylglutamate kinase OS=Nostoc commune NIES-4072 OX=2005467 GN=argB PE=3 SV=1 - [A0A2R5FFG1_NOSCO]	5.03	1	1	1	2													3.36915	5.03	1	1					2.9645	5.03	1	1	298	31.6217	5.52881
A0A2R5FQF3	Cell division protein SepF OS=Nostoc commune NIES-4072 OX=2005467 GN=sepF PE=3 SV=1 - [A0A2R5FQF3_NOSCO]	5.02	1	1	1	4					3.30375	5.02	1	1					3.7031	5.02	1	1	3.78367	5.02	1	1	4.26431	5.02	1	1	259	28.6741	4.84326
A0A2R5FK22	Intracellular protease, PfpI family protein OS=Nostoc commune NIES-4072 OX=2005467 GN=NIES4072_27770 PE=4 SV=1 - [A0A2R5FK22_NOSCO]	5	1	1	1	1					3.55175	5	1	1																	200	21.6721	6.06201
A0A2R5FTZ2	HEAT repeat-containing PBS lyase OS=Nostoc commune NIES-4072 OX=2005467 GN=NIES4072_46200 PE=4 SV=1 - [A0A2R5FTZ2_NOSCO]	5	1	1	1	1																					2.66709	5	1	1	280	30.297	4.99561
A0A2R5FV39	Uncharacterized protein OS=Nostoc commune NIES-4072 OX=2005467 GN=NIES4072_55880 PE=4 SV=1 - [A0A2R5FV39_NOSCO]	4.92	1	3	3	5	13.2649	4.92	3	4					2.7109	1.42	1	1													915	102.856	7.6792
A0A2R5FNL4	Alkaline phosphatase OS=Nostoc commune NIES-4072 OX=2005467 GN=NIES4072_40390 PE=4 SV=1 - [A0A2R5FNL4_NOSCO]	4.9	1	3	3	3	9.01213	4.9	3	3																					653	69.8859	8.30908
A0A2R5FHU4	Metallophosphoesterase OS=Nostoc commune NIES-4072 OX=2005467 GN=NIES4072_11460 PE=4 SV=1 - [A0A2R5FHU4_NOSCO]	4.9	1	1	1	2																	4.63081	4.9	1	1	4.32899	4.9	1	1	306	33.7703	5.97314
A0A2R5FIK4	Inosine/uridine-preferring nucleoside hydrolase OS=Nostoc commune NIES-4072 OX=2005467 GN=NIES4072_17390 PE=4 SV=1 - [A0A2R5FIK4_NOSCO]	4.89	1	1	1	1					4.10062	4.89	1	1																	307	34.2905	5.17334
A0A2R5FH77	Alcohol dehydrogenase OS=Nostoc commune NIES-4072 OX=2005467 GN=NIES4072_16490 PE=3 SV=1 - [A0A2R5FH77_NOSCO]	4.88	1	2	2	3	2.61482	2.31	1	1					4.78002	4.88	2	2													389	42.4553	6.354
A0A2R5FJV0	tRNA (cytidine/uridine-2'-O-)-methyltransferase TrmJ OS=Nostoc commune NIES-4072 OX=2005467 GN=trmJ PE=4 SV=1 - [A0A2R5FJV0_NOSCO]	4.88	1	1	1	3													3.30167	4.88	1	1	3.34789	4.88	1	1	3.14439	4.88	1	1	246	27.3282	5.61768
A0A2R5G1V2	Short-chain dehydrogenase/reductase SDR OS=Nostoc commune NIES-4072 OX=2005467 GN=NIES4072_57570 PE=3 SV=1 - [A0A2R5G1V2_NOSCO]	4.87	1	1	1	1					3.56102	4.87	1	1																	267	29.0002	8.23584
A0A2R5FRB6	Thiamine-phosphate synthase OS=Nostoc commune NIES-4072 OX=2005467 GN=thiE PE=3 SV=1 - [A0A2R5FRB6_NOSCO]	4.85	1	1	1	3	2.62379	4.85	1	1					3.00819	4.85	1	1					3.18573	4.85	1	1					371	41.8426	6.26514
A0A2R5FHL5	Peptidase M23B OS=Nostoc commune NIES-4072 OX=2005467 GN=NIES4072_17940 PE=4 SV=1 - [A0A2R5FHL5_NOSCO]	4.84	1	1	1	7	4.25039	4.84	1	1	8.87583	4.84	1	2	4.17247	4.84	1	1	4.46593	4.84	1	1					8.0757	4.84	1	2	351	38.0289	9.83252
A0A2R5FDL4	Acetylornithine aminotransferase OS=Nostoc commune NIES-4072 OX=2005467 GN=argD PE=3 SV=1 - [A0A2R5FDL4_NOSCO]	4.82	1	2	2	9	2.8804	2.29	1	1					5.75745	4.82	2	2	6.18152	4.82	2	2	6.17806	4.82	2	2	5.82184	4.82	2	2	436	47.2871	5.56689
A0A2R5FNS5	Amidohydrolase OS=Nostoc commune NIES-4072 OX=2005467 GN=NIES4072_35940 PE=4 SV=1 - [A0A2R5FNS5_NOSCO]	4.82	1	1	1	1	3.02313	4.82	1	1																					394	42.7137	6.16357
A0A2R5FE91	Lysine--tRNA ligase OS=Nostoc commune NIES-4072 OX=2005467 GN=lysS PE=3 SV=1 - [A0A2R5FE91_NOSCO]	4.81	1	2	2	10	7.92542	4.81	2	2					7.6821	4.81	2	2	7.61684	4.81	2	2	7.3463	4.81	2	2	7.6748	4.81	2	2	561	63.5479	5.22412
A0A2R5FYB4	Response regulator receiver sensor signal transduction histidine kinase OS=Nostoc commune NIES-4072 OX=2005467 GN=NIES4072_43350 PE=4 SV=1 - [A0A2R5FYB4_NOSCO]	4.81	1	1	2	7	4.93907	4.81	2	2					7.65709	4.81	2	3					2.09135	2.67	1	1	2.03146	2.67	1	1	374	42.111	5.45264
A0A2R5FQI0	Glycerophosphoryl diester phosphodiesterase OS=Nostoc commune NIES-4072 OX=2005467 GN=NIES4072_17250 PE=4 SV=1 - [A0A2R5FQI0_NOSCO]	4.79	1	4	4	15	9.04592	3.74	3	3					6.37513	2.78	2	2	13.4994	4.79	4	4	12.1203	3.74	3	4	7.03386	2.78	2	2	1044	111.746	4.58936
A0A2R5FGR4	Class V aminotransferase OS=Nostoc commune NIES-4072 OX=2005467 GN=NIES4072_14520 PE=3 SV=1 - [A0A2R5FGR4_NOSCO]	4.79	1	2	2	3	2.29797	2.27	1	1					3.00624	2.27	1	1					2.06893	2.52	1	1					397	44.2787	6.65381
A0A2R5FYD3	Prephenate dehydratase OS=Nostoc commune NIES-4072 OX=2005467 GN=pheA PE=4 SV=1 - [A0A2R5FYD3_NOSCO]	4.79	1	1	1	6	3.82431	4.79	1	1	4.39564	4.79	1	1	4.25262	4.79	1	1	3.4588	4.79	1	1	3.08903	4.79	1	1	3.65295	4.79	1	1	292	31.6823	5.97314
A0A2R5FUZ7	Chromophore lyase CpcS/CpeS OS=Nostoc commune NIES-4072 OX=2005467 GN=cpcS PE=3 SV=1 - [A0A2R5FUZ7_NOSCO]	4.79	1	1	1	1					2.05966	4.79	1	1																	188	20.6663	5.16064
A0A2R5FWL7	Argininosuccinate lyase OS=Nostoc commune NIES-4072 OX=2005467 GN=argH PE=3 SV=1 - [A0A2R5FWL7_NOSCO]	4.77	1	1	1	9	8.54696	4.77	1	2					3.93977	4.77	1	1	9.4386	4.77	1	2	10.2083	4.77	1	2	9.80555	4.77	1	2	461	51.5558	6.18896
A0A2R5FY93	Uncharacterized protein OS=Nostoc commune NIES-4072 OX=2005467 GN=NIES4072_43150 PE=4 SV=1 - [A0A2R5FY93_NOSCO]	4.76	1	1	1	5	3.06639	4.76	1	1					3.54108	4.76	1	1	3.85454	4.76	1	1	3.62299	4.76	1	1	3.30474	4.76	1	1	294	31.7988	9.99365
A0A2R5FQT6	Periplasmic phosphate-binding protein of phosphate ABC transporter OS=Nostoc commune NIES-4072 OX=2005467 GN=NIES4072_40660 PE=4 SV=1 - [A0A2R5FQT6_NOSCO]	4.76	1	1	1	1																	2.86324	4.76	1	1					357	38.7872	9.23193
A0A2R5FQC5	Flavin reductase domain-containing protein OS=Nostoc commune NIES-4072 OX=2005467 GN=NIES4072_39140 PE=3 SV=1 - [A0A2R5FQC5_NOSCO]	4.74	1	3	3	7	8.02213	4.74	3	3					7.69747	4.74	3	3					3.04837	2.11	1	1					570	62.4969	6.32861
A0A2R5FEV2	Flavin reductase domain-containing protein OS=Nostoc commune NIES-4072 OX=2005467 GN=NIES4072_06370 PE=3 SV=1 - [A0A2R5FEV2_NOSCO]	4.74	1	2	2	4													3.35739	2.63	1	1	3.7864	2.63	1	1	5.15089	4.74	2	2	570	62.491	6.7124
A0A2R5FQW7	Uncharacterized protein OS=Nostoc commune NIES-4072 OX=2005467 GN=NIES4072_43570 PE=4 SV=1 - [A0A2R5FQW7_NOSCO]	4.74	1	1	1	4													3.27718	4.74	1	1	5.71885	4.74	1	2	3.10238	4.74	1	1	211	24.0714	4.67822
A0A2R5FH81	Response regulator receiver sensor signal transduction histidine kinase OS=Nostoc commune NIES-4072 OX=2005467 GN=NIES4072_12050 PE=4 SV=1 - [A0A2R5FH81_NOSCO]	4.72	1	1	2	5	5.53509	4.72	2	2					7.71554	4.72	2	3													381	42.149	5.32568
A0A2R5FTV4	Light-independent protochlorophyllide reductase subunit N OS=Nostoc commune NIES-4072 OX=2005467 GN=chlN PE=3 SV=1 - [A0A2R5FTV4_NOSCO]	4.71	1	1	1	4													3.63732	4.71	1	1	4.38636	4.71	1	1	7.79034	4.71	1	2	467	52.6181	5.74463
A0A2R5FQR4	Uncharacterized protein OS=Nostoc commune NIES-4072 OX=2005467 GN=NIES4072_47890 PE=4 SV=1 - [A0A2R5FQR4_NOSCO]	4.7	1	2	2	7	3.28123	2.49	1	1	2.93265	2.49	1	1	3.32577	2.49	1	1	3.26123	2.49	1	1	5.52739	4.7	2	2	3.17313	2.49	1	1	362	41.0313	4.91943
A0A2R5FWN3	Lipopolysaccharide biosynthesis protein OS=Nostoc commune NIES-4072 OX=2005467 GN=NIES4072_61900 PE=4 SV=1 - [A0A2R5FWN3_NOSCO]	4.7	1	2	2	4													5.15217	3.04	1	1	7.03101	4.7	2	2	2.28847	1.66	1	1	724	79.0901	5.66846
A0A2R5FKH1	Class V aminotransferase OS=Nostoc commune NIES-4072 OX=2005467 GN=NIES4072_29340 PE=3 SV=1 - [A0A2R5FKH1_NOSCO]	4.69	1	1	1	5									4.06402	4.69	1	1	4.8405	4.69	1	1	9.30276	4.69	1	2	4.84155	4.69	1	1	384	41.55	7.07861
A0A2R5FVP4	Geranylgeranyl reductase OS=Nostoc commune NIES-4072 OX=2005467 GN=NIES4072_35700 PE=4 SV=1 - [A0A2R5FVP4_NOSCO]	4.68	1	2	2	4									2.01301	1.97	1	1					3.93404	2.71	1	1	5.57157	4.68	2	2	406	44.678	7.75244
A0A2R5FTQ6	Acetate kinase OS=Nostoc commune NIES-4072 OX=2005467 GN=ackA PE=3 SV=1 - [A0A2R5FTQ6_NOSCO]	4.68	1	1	1	3													4.69081	4.68	1	1	3.67575	4.68	1	1	3.72582	4.68	1	1	406	43.9642	5.36377
A0A2R5FH35	Uncharacterized protein OS=Nostoc commune NIES-4072 OX=2005467 GN=NIES4072_16040 PE=4 SV=1 - [A0A2R5FH35_NOSCO]	4.67	1	1	1	2					3.05339	4.67	1	1	2.29905	4.67	1	1													214	24.3857	4.91943
A0A2R5FN71	Extracellular solute-binding protein OS=Nostoc commune NIES-4072 OX=2005467 GN=NIES4072_39020 PE=4 SV=1 - [A0A2R5FN71_NOSCO]	4.67	2	3	3	7													4.86782	3.17	2	2	5.35965	3.17	2	2	7.69778	4.67	3	3	600	67.6893	9.0415
A0A2R5FL76	NADH:ubiquinone oxidoreductase complex I intermediate-associated protein 30 OS=Nostoc commune NIES-4072 OX=2005467 GN=NIES4072_01870 PE=4 SV=1 - [A0A2R5FL76_NOSCO]	4.66	1	2	2	3					2.344	2.23	1	1													5.57708	4.66	2	2	494	54.4892	5.98584
A0A2R5FHE5	Uncharacterized protein OS=Nostoc commune NIES-4072 OX=2005467 GN=NIES4072_17300 PE=4 SV=1 - [A0A2R5FHE5_NOSCO]	4.65	1	1	1	2													2.51894	4.65	1	1	2.24255	4.65	1	1					258	27.5598	9.0415
A0A2R5FS46	Fumarate lyase OS=Nostoc commune NIES-4072 OX=2005467 GN=NIES4072_52740 PE=4 SV=1 - [A0A2R5FS46_NOSCO]	4.65	1	1	1	3													4.56207	4.65	1	1	5.33676	4.65	1	1	3.76788	4.65	1	1	473	51.1994	5.46533
A0A2R5FUH4	Uracil phosphoribosyltransferase OS=Nostoc commune NIES-4072 OX=2005467 GN=NIES4072_56340 PE=3 SV=1 - [A0A2R5FUH4_NOSCO]	4.63	1	1	1	3													2.45442	4.63	1	1	2.367	4.63	1	1	2.55858	4.63	1	1	216	23.4854	6.18896
A0A2R5FQR1	Uncharacterized protein OS=Nostoc commune NIES-4072 OX=2005467 GN=NIES4072_47850 PE=3 SV=1 - [A0A2R5FQR1_NOSCO]	4.62	1	2	2	10	5.34768	4.62	2	2	2.59454	2.43	1	1	5.20355	4.62	2	2	5.35807	4.62	2	2	4.64218	4.62	2	2	2.73959	2.43	1	1	411	46.7296	7.34229
A0A2R5FJT0	UDP-N-acetylmuramoyl-L-alanyl-D-glutamate--2,6-diaminopimelate ligase OS=Nostoc commune NIES-4072 OX=2005467 GN=murE PE=3 SV=1 - [A0A2R5FJT0_NOSCO]	4.61	1	1	1	3	3.39136	4.61	1	1									3.26287	4.61	1	1	3.39364	4.61	1	1					499	53.7785	5.59229
A0A2R5FJM3	Cobyrinic acid a,c-diamide synthase OS=Nostoc commune NIES-4072 OX=2005467 GN=NIES4072_00790 PE=4 SV=1 - [A0A2R5FJM3_NOSCO]	4.61	1	1	1	2																	3.30903	4.61	1	1	2.95506	4.61	1	1	304	34.0129	8.11865
A0A2R5FMT8	LuxR family two component transcriptional regulator OS=Nostoc commune NIES-4072 OX=2005467 GN=NIES4072_32730 PE=4 SV=1 - [A0A2R5FMT8_NOSCO]	4.6	1	1	1	1																					2.1519	4.6	1	1	239	26.1469	5.36377
A0A2R5FNV2	Uncharacterized protein OS=Nostoc commune NIES-4072 OX=2005467 GN=NIES4072_33980 PE=4 SV=1 - [A0A2R5FNV2_NOSCO]	4.59	1	2	2	8	2.65441	1.65	1	1									11.53	4.59	2	3	7.27471	4.59	2	2	7.17077	4.59	2	2	545	61.8142	4.69092
A0A2R5FV07	Carboxyl-terminal protease OS=Nostoc commune NIES-4072 OX=2005467 GN=NIES4072_63040 PE=3 SV=1 - [A0A2R5FV07_NOSCO]	4.59	1	2	2	4													2.89215	2.66	1	1	2.12053	1.93	1	1	5.66904	4.59	2	2	414	45.0037	5.68115
A0A2R5FHB9	S-layer domain-containing protein OS=Nostoc commune NIES-4072 OX=2005467 GN=NIES4072_17010 PE=4 SV=1 - [A0A2R5FHB9_NOSCO]	4.58	1	1	2	9	3.09768	2.43	1	1	2.60842	2.43	1	1	3.02611	2.43	1	1	5.3234	4.58	2	2	5.3646	4.58	2	2	5.10911	4.58	2	2	371	39.7152	10.1841
A0A2R5FTR9	Photosystem I P700 chlorophyll a apoprotein A2 OS=Nostoc commune NIES-4072 OX=2005467 GN=psaB PE=3 SV=1 - [A0A2R5FTR9_NOSCO]	4.58	1	3	3	14	6.60429	3.5	2	2	3.52846	1.62	1	1	7.90757	4.58	3	3	8.35163	2.69	2	3	6.5341	2.69	2	2	8.55598	2.69	2	3	743	83.2073	7.43018
A0A2R5FVC4	Lipoyl synthase OS=Nostoc commune NIES-4072 OX=2005467 GN=lipA PE=3 SV=1 - [A0A2R5FVC4_NOSCO]	4.58	1	1	1	1																	2.98506	4.58	1	1					306	33.8472	7.43018
A0A2R5FPI5	Thymidylate synthase, flavin-dependent OS=Nostoc commune NIES-4072 OX=2005467 GN=NIES4072_43590 PE=4 SV=1 - [A0A2R5FPI5_NOSCO]	4.58	1	1	1	1																					2.5982	4.58	1	1	240	28.317	7.59131
A0A2R5FIP3	Two component transcriptional regulator OS=Nostoc commune NIES-4072 OX=2005467 GN=NIES4072_14910 PE=4 SV=1 - [A0A2R5FIP3_NOSCO]	4.56	1	1	1	2																	2.63179	4.56	1	1	2.8184	4.56	1	1	241	27.3284	6.16357
A0A2R5FTN5	Uncharacterized protein OS=Nostoc commune NIES-4072 OX=2005467 GN=NIES4072_58130 PE=4 SV=1 - [A0A2R5FTN5_NOSCO]	4.55	1	2	2	4													2.05074	1.28	1	1	2.43757	1.28	1	1	7.12264	4.55	2	2	704	75.892	7.75244
A0A2R5FJK0	Flavin oxidoreductase/NADH oxidase OS=Nostoc commune NIES-4072 OX=2005467 GN=NIES4072_18330 PE=4 SV=1 - [A0A2R5FJK0_NOSCO]	4.53	1	2	2	3	2.94325	2.77	1	1					5.47284	4.53	2	2													397	43.5374	5.78271
A0A2R5FYN7	Uncharacterized protein OS=Nostoc commune NIES-4072 OX=2005467 GN=NIES4072_70970 PE=4 SV=1 - [A0A2R5FYN7_NOSCO]	4.52	1	1	1	3													2.25002	4.52	1	1	2.42354	4.52	1	1	2.372	4.52	1	1	199	22.2812	4.94482
A0A2R5G602	Uncharacterized protein OS=Nostoc commune NIES-4072 OX=2005467 GN=NIES4072_68860 PE=4 SV=1 - [A0A2R5G602_NOSCO]	4.52	6	1	1	1																	2.1719	4.52	1	1					221	25.2652	8.70459
A0A2R5FVW1	2,3-bisphosphoglycerate-independent phosphoglycerate mutase OS=Nostoc commune NIES-4072 OX=2005467 GN=gpmI PE=3 SV=1 - [A0A2R5FVW1_NOSCO]	4.51	1	2	2	3	2.21889	1.5	1	1									2.69332	3.01	1	1	2.31916	1.5	1	1					532	57.8198	5.61768
A0A2R5FPP5	Peptide chain release factor 2 OS=Nostoc commune NIES-4072 OX=2005467 GN=prfB PE=3 SV=1 - [A0A2R5FPP5_NOSCO]	4.51	1	1	1	1									3.25299	4.51	1	1													288	32.1942	5.09717
A0A2R5FWN8	Peptide methionine sulfoxide reductase MsrA OS=Nostoc commune NIES-4072 OX=2005467 GN=msrA PE=3 SV=1 - [A0A2R5FWN8_NOSCO]	4.5	1	1	1	41					28.2356	4.5	1	13					26.3846	4.5	1	12	6.48769	4.5	1	3	29.248	4.5	1	13	222	24.2449	6.17627
A0A2R5FFG0	Peptidoglycan binding domain-containing protein OS=Nostoc commune NIES-4072 OX=2005467 GN=NIES4072_01350 PE=4 SV=1 - [A0A2R5FFG0_NOSCO]	4.5	1	1	1	4					3.37622	4.5	1	1					2.95969	4.5	1	1	3.07217	4.5	1	1	3.00941	4.5	1	1	222	24.1587	9.99365
A0A2R5FYQ6	Pyridoxal phosphate homeostasis protein OS=Nostoc commune NIES-4072 OX=2005467 GN=NIES4072_46630 PE=3 SV=1 - [A0A2R5FYQ6_NOSCO]	4.5	1	1	1	1																					2.26337	4.5	1	1	222	24.6309	7.60596
A0A2R5FP42	Alpha amylase catalytic region OS=Nostoc commune NIES-4072 OX=2005467 GN=NIES4072_42160 PE=4 SV=1 - [A0A2R5FP42_NOSCO]	4.49	1	2	2	9	3.1082	1.84	1	1					2.82863	1.84	1	1	4.68891	4.49	2	2	7.65236	4.49	2	3	5.45358	4.49	2	2	490	55.7218	5.12256
A0A2R5FV05	TPR repeat-containing protein OS=Nostoc commune NIES-4072 OX=2005467 GN=NIES4072_58210 PE=4 SV=1 - [A0A2R5FV05_NOSCO]	4.49	1	1	1	1																					2.57029	4.49	1	1	267	29.8901	6.27783
A0A2R5FXY6	Uncharacterized protein OS=Nostoc commune NIES-4072 OX=2005467 GN=NIES4072_47650 PE=4 SV=1 - [A0A2R5FXY6_NOSCO]	4.47	1	1	1	3													3.00883	4.47	1	1	2.80964	4.47	1	1	2.40103	4.47	1	1	246	28.2523	4.94482
A0A2R5FI35	Inositol monophosphatase OS=Nostoc commune NIES-4072 OX=2005467 GN=NIES4072_20040 PE=4 SV=1 - [A0A2R5FI35_NOSCO]	4.47	1	1	1	1																					2.66617	4.47	1	1	291	31.4571	4.84326
A0A2R5FHK6	Arginine--tRNA ligase OS=Nostoc commune NIES-4072 OX=2005467 GN=argS PE=3 SV=1 - [A0A2R5FHK6_NOSCO]	4.45	1	2	2	3	7.10112	4.45	2	2					2.50612	1.71	1	1													584	65.5583	5.84619
A0A2R5FED1	Magnesium transporter MgtE OS=Nostoc commune NIES-4072 OX=2005467 GN=NIES4072_04160 PE=3 SV=1 - [A0A2R5FED1_NOSCO]	4.44	1	2	2	3	4.41444	4.44	2	2					2.0608	2.22	1	1													450	49.6717	4.84326
A0A2R5FTB5	Peptidase M1 membrane alanine aminopeptidase OS=Nostoc commune NIES-4072 OX=2005467 GN=NIES4072_52420 PE=4 SV=1 - [A0A2R5FTB5_NOSCO]	4.43	1	4	4	10	10.1546	3.52	3	4					2.44494	1.14	1	1	2.33375	1.14	1	1	7.10001	3.07	3	3	2.94245	1.14	1	1	880	99.8294	5.98584
A0A2R5FR97	Alanine dehydrogenase OS=Nostoc commune NIES-4072 OX=2005467 GN=NIES4072_49700 PE=3 SV=1 - [A0A2R5FR97_NOSCO]	4.41	1	1	1	1									3.99983	4.41	1	1													363	38.8606	6.45557
A0A2R5FE33	Short-chain dehydrogenase/reductase SDR OS=Nostoc commune NIES-4072 OX=2005467 GN=NIES4072_02820 PE=3 SV=1 - [A0A2R5FE33_NOSCO]	4.37	1	1	1	1					2.65883	4.37	1	1																	252	26.6729	5.22412
A0A2R5FI39	Amylo-alpha-1,6-glucosidase OS=Nostoc commune NIES-4072 OX=2005467 GN=NIES4072_20210 PE=4 SV=1 - [A0A2R5FI39_NOSCO]	4.33	1	3	3	8	5.38514	3.15	2	2					2.8833	1.57	1	1	3.04958	1.57	1	1	8.75483	4.33	3	3	3.08329	1.57	1	1	762	86.1653	5.36377
A0A2R5FGV3	Uncharacterized protein OS=Nostoc commune NIES-4072 OX=2005467 GN=NIES4072_14920 PE=4 SV=1 - [A0A2R5FGV3_NOSCO]	4.33	1	1	1	4					2.31326	4.33	1	1					2.28823	4.33	1	1	2.17303	4.33	1	1	2.35784	4.33	1	1	208	23.4294	5.68115
A0A1S6LXY5	O-methyltransferase OS=Nostoc commune var. flagelliforme QSY 1 OX=1962687 GN=mylB PE=4 SV=1 - [A0A1S6LXY5_9NOSO]	4.33	3	1	1	1					3.29207	4.33	1	1																	277	30.5939	4.91943
A0A2R5FP06	Aspartate-semialdehyde dehydrogenase OS=Nostoc commune NIES-4072 OX=2005467 GN=asd PE=3 SV=1 - [A0A2R5FP06_NOSCO]	4.32	1	1	1	6	3.59349	4.32	1	1	4.10873	4.32	1	1	4.47094	4.32	1	1	4.41327	4.32	1	1	4.4174	4.32	1	1	4.81882	4.32	1	1	347	37.6458	6.69775
A0A2R5FHY8	Taurine catabolism dioxygenase TauD/TfdA OS=Nostoc commune NIES-4072 OX=2005467 GN=NIES4072_19610 PE=4 SV=1 - [A0A2R5FHY8_NOSCO]	4.32	1	1	1	3													2.71871	4.32	1	1	2.01935	4.32	1	1	2.87506	4.32	1	1	347	39.6861	6.72705
A0A2R5FL84	Cyclic nucleotide modulated signal transduction histidine kinase OS=Nostoc commune NIES-4072 OX=2005467 GN=NIES4072_24440 PE=4 SV=1 - [A0A2R5FL84_NOSCO]	4.32	1	1	1	1																	3.0881	4.32	1	1					463	52.8339	5.63037
A0A2R5FM13	PDZ/DHR/GLGF domain-containing protein OS=Nostoc commune NIES-4072 OX=2005467 GN=NIES4072_03200 PE=4 SV=1 - [A0A2R5FM13_NOSCO]	4.29	1	1	1	2	2.63416	4.29	1	1	3.05026	4.29	1	1																	303	31.1585	5.99854
A0A2R5FSL3	D-alanyl-D-alanine carboxypeptidase/D-alanyl-D-alanine-endopeptidase OS=Nostoc commune NIES-4072 OX=2005467 GN=NIES4072_46910 PE=4 SV=1 - [A0A2R5FSL3_NOSCO]	4.29	1	2	2	2																	2.17588	1.64	1	1	2.79046	2.66	1	1	489	53.5616	9.36377
A0A2R5FM94	Peptidase M16 domain-containing protein OS=Nostoc commune NIES-4072 OX=2005467 GN=NIES4072_10290 PE=3 SV=1 - [A0A2R5FM94_NOSCO]	4.28	1	1	1	1																	4.578	4.28	1	1					421	47.4798	4.93213
A0A2R5FLV1	Alpha/beta hydrolase fold protein OS=Nostoc commune NIES-4072 OX=2005467 GN=NIES4072_21030 PE=4 SV=1 - [A0A2R5FLV1_NOSCO]	4.26	1	1	1	5					2.16681	4.26	1	1	2.8706	4.26	1	1	2.68903	4.26	1	1	3.04691	4.26	1	1	2.56759	4.26	1	1	282	31.8652	7.37158
A0A2R5FQR8	Cell wall hydrolase/autolysin OS=Nostoc commune NIES-4072 OX=2005467 GN=NIES4072_22380 PE=4 SV=1 - [A0A2R5FQR8_NOSCO]	4.25	1	2	2	10	6.90321	4.25	2	2					5.75377	4.25	2	2	5.32907	1.53	1	2	4.6431	1.53	1	2	4.59911	1.53	1	2	588	64.1629	8.38232
A0A2R5FRV2	L-sorbosone dehydrogenase OS=Nostoc commune NIES-4072 OX=2005467 GN=NIES4072_51780 PE=4 SV=1 - [A0A2R5FRV2_NOSCO]	4.25	1	1	1	4	3.44822	4.25	1	1					2.37963	4.25	1	1	4.21495	4.25	1	1	4.88997	4.25	1	1					447	49.2464	9.01221
A0A2R5FXB6	Alpha/beta hydrolase fold protein OS=Nostoc commune NIES-4072 OX=2005467 GN=NIES4072_58040 PE=4 SV=1 - [A0A2R5FXB6_NOSCO]	4.25	1	1	1	1																					2.14022	4.25	1	1	306	33.9375	6.88818
A0A2R5FU14	Oxidoreductase domain-containing protein OS=Nostoc commune NIES-4072 OX=2005467 GN=NIES4072_59480 PE=4 SV=1 - [A0A2R5FU14_NOSCO]	4.23	1	1	1	2	4.12933	4.23	1	1					3.46109	4.23	1	1													378	42.1427	4.77979
A0A2R5FVI0	Cyanophycin synthetase OS=Nostoc commune NIES-4072 OX=2005467 GN=NIES4072_38980 PE=4 SV=1 - [A0A2R5FVI0_NOSCO]	4.22	1	3	3	12	6.47495	3	2	2					5.85854	3	2	2	5.84148	3	2	2	9.18888	4.22	3	3	7.24504	4.22	3	3	901	98.129	6.01123
A0A2R5G0P3	Uncharacterized protein OS=Nostoc commune NIES-4072 OX=2005467 GN=NIES4072_57390 PE=4 SV=1 - [A0A2R5G0P3_NOSCO]	4.22	1	2	2	4													3.44196	1.88	1	1	6.55925	4.22	2	2	3.72653	2.34	1	1	640	71.8046	5.93506
A0A2R5FJ05	MazG nucleotide pyrophosphohydrolase OS=Nostoc commune NIES-4072 OX=2005467 GN=NIES4072_16110 PE=4 SV=1 - [A0A2R5FJ05_NOSCO]	4.22	1	1	1	1																	2.08751	4.22	1	1					308	35.0346	5.30029
A0A2R5FRU0	Glycosyl transferase WecB/TagA/CpsF OS=Nostoc commune NIES-4072 OX=2005467 GN=NIES4072_21960 PE=3 SV=1 - [A0A2R5FRU0_NOSCO]	4.21	1	1	1	1					3.12691	4.21	1	1																	261	30.3337	7.38623
A0A2R5FVE4	FAD-dependent pyridine nucleotide-disulfide oxidoreductase OS=Nostoc commune NIES-4072 OX=2005467 GN=NIES4072_59730 PE=4 SV=1 - [A0A2R5FVE4_NOSCO]	4.21	1	1	1	1																	2.49821	4.21	1	1					451	49.172	6.56592
A0A2R5G2E2	Glutamate dehydrogenase OS=Nostoc commune NIES-4072 OX=2005467 GN=NIES4072_59490 PE=3 SV=1 - [A0A2R5G2E2_NOSCO]	4.2	1	2	2	3									3.22295	2.33	1	1					2.38772	1.86	1	1	2.19291	2.33	1	1	429	45.9212	6.80029
A0A2R5FR56	Peptidase S16 lon domain-containing protein OS=Nostoc commune NIES-4072 OX=2005467 GN=NIES4072_49260 PE=4 SV=1 - [A0A2R5FR56_NOSCO]	4.19	1	1	1	5	2.45588	4.19	1	1	2.8316	4.19	1	1					2.62532	4.19	1	1	2.87155	4.19	1	1	2.53728	4.19	1	1	215	24.8041	5.69385
A0A2R5FPH3	Small GTP-binding protein OS=Nostoc commune NIES-4072 OX=2005467 GN=NIES4072_30350 PE=4 SV=1 - [A0A2R5FPH3_NOSCO]	4.18	1	2	2	6													5.93843	4.18	2	2	5.23012	4.18	2	2	6.52045	4.18	2	2	694	76.9146	5.68115
A0A2R5FUX6	Luciferase family protein OS=Nostoc commune NIES-4072 OX=2005467 GN=NIES4072_62770 PE=4 SV=1 - [A0A2R5FUX6_NOSCO]	4.18	1	1	1	2													3.1422	4.18	1	1	3.42307	4.18	1	1					335	37.523	6.62451
A0A2R5FWU8	Malto-oligosyltrehalose trehalohydrolase OS=Nostoc commune NIES-4072 OX=2005467 GN=NIES4072_37980 PE=3 SV=1 - [A0A2R5FWU8_NOSCO]	4.17	1	2	2	2	6.78788	4.17	2	2																					552	63.8538	4.88135
A0A2R5FU02	Amine oxidase OS=Nostoc commune NIES-4072 OX=2005467 GN=NIES4072_59350 PE=4 SV=1 - [A0A2R5FU02_NOSCO]	4.17	1	1	1	3													5.05447	4.17	1	1	4.67367	4.17	1	1	5.10842	4.17	1	1	503	56.1827	5.64307
A0A2R5FTD9	Sugar fermentation stimulation protein homolog OS=Nostoc commune NIES-4072 OX=2005467 GN=sfsA PE=3 SV=1 - [A0A2R5FTD9_NOSCO]	4.15	1	1	1	1																					2.32791	4.15	1	1	241	27.3734	8.22119
A0A2R5FEN8	Uncharacterized protein OS=Nostoc commune NIES-4072 OX=2005467 GN=NIES4072_05520 PE=4 SV=1 - [A0A2R5FEN8_NOSCO]	4.14	1	1	1	5	4.47485	4.14	1	1					4.18943	4.14	1	1	4.05206	4.14	1	1	3.82685	4.14	1	1	3.67814	4.14	1	1	411	43.6085	4.84326
A0A2R5G417	Nickel-dependent hydrogenase, large subunit, HupL OS=Nostoc commune NIES-4072 OX=2005467 GN=NIES4072_62550 PE=4 SV=1 - [A0A2R5G417_NOSCO]	4.12	1	1	1	1																	2.29949	4.12	1	1					194	21.8301	6.53662
A0A2R5FW51	Uncharacterized protein OS=Nostoc commune NIES-4072 OX=2005467 GN=NIES4072_35530 PE=4 SV=1 - [A0A2R5FW51_NOSCO]	4.1	1	1	1	3													3.03157	4.1	1	1	2.70006	4.1	1	1	3.00839	4.1	1	1	293	33.1978	6.22705
A0A2R5FPR6	Phytanoyl-CoA dioxygenase OS=Nostoc commune NIES-4072 OX=2005467 GN=NIES4072_44390 PE=4 SV=1 - [A0A2R5FPR6_NOSCO]	4.09	1	1	1	2					2.78069	4.09	1	1	2.70206	4.09	1	1													269	31.1718	5.89697
A0A2R5FTA4	Uncharacterized protein OS=Nostoc commune NIES-4072 OX=2005467 GN=NIES4072_56980 PE=4 SV=1 - [A0A2R5FTA4_NOSCO]	4.09	1	1	1	1																	2.12361	4.09	1	1					342	37.3005	9.26123
A0A2R5FS74	Protoporphyrinogen oxidase-like protein OS=Nostoc commune NIES-4072 OX=2005467 GN=NIES4072_53040 PE=4 SV=1 - [A0A2R5FS74_NOSCO]	4.06	1	2	2	5	2.54213	1.35	1	1									5.1611	4.06	2	2	3.24122	2.71	1	1	3.31194	2.71	1	1	517	59.039	5.85889
A0A2R5FT45	Phosphoglucomutase OS=Nostoc commune NIES-4072 OX=2005467 GN=NIES4072_25090 PE=3 SV=1 - [A0A2R5FT45_NOSCO]	4.04	1	2	2	9	5.39281	4.04	2	2					2.98814	2.21	1	1	5.78689	4.04	2	2	5.76025	4.04	2	2	5.87166	4.04	2	2	544	59.4362	5.33838
A0A2R5FFD3	Periplasmic phosphate-binding protein of phosphate ABC transporter OS=Nostoc commune NIES-4072 OX=2005467 GN=NIES4072_08760 PE=4 SV=1 - [A0A2R5FFD3_NOSCO]	4.02	1	1	1	1																	3.10142	4.02	1	1					348	38.0865	8.74854
A0A2R5FEE9	Periplasmic binding protein/LacI transcriptional regulator OS=Nostoc commune NIES-4072 OX=2005467 GN=NIES4072_04630 PE=4 SV=1 - [A0A2R5FEE9_NOSCO]	4	1	1	1	2	2.48007	4	1	1					3.01889	4	1	1													325	35.2986	9.17334
A0A2R5FLB7	Putative phosphoesterase OS=Nostoc commune NIES-4072 OX=2005467 GN=NIES4072_27220 PE=4 SV=1 - [A0A2R5FLB7_NOSCO]	4	1	2	2	3	2.44572	2.18	1	1					2.05602	1.82	1	1					2.0462	1.82	1	1					550	59.4209	4.55127
A0A2R5FNT0	NAD-dependent epimerase/dehydratase OS=Nostoc commune NIES-4072 OX=2005467 GN=NIES4072_33680 PE=4 SV=1 - [A0A2R5FNT0_NOSCO]	4	1	1	1	1					2.67422	4	1	1																	225	23.8017	6.34131
A0A2R5FQ59	Peptidoglycan binding domain-containing protein OS=Nostoc commune NIES-4072 OX=2005467 GN=NIES4072_45820 PE=4 SV=1 - [A0A2R5FQ59_NOSCO]	3.99	1	1	1	4					2.37188	3.99	1	1					2.54106	3.99	1	1	2.36238	3.99	1	1	2.64055	3.99	1	1	276	31.5624	9.11475
A0A2R5G4A9	Phage SPO1 DNA polymerase-related protein OS=Nostoc commune NIES-4072 OX=2005467 GN=NIES4072_63460 PE=4 SV=1 - [A0A2R5G4A9_NOSCO]	3.98	1	1	1	1					3.08263	3.98	1	1																	226	25.0149	6.53662
A0A2R5FJX5	Uncharacterized protein OS=Nostoc commune NIES-4072 OX=2005467 GN=NIES4072_01990 PE=4 SV=1 - [A0A2R5FJX5_NOSCO]	3.98	1	1	1	1									3.28952	3.98	1	1													251	28.3188	4.90674
A0A2R5FHS5	Thiamine pyrophosphate binding domain-containing protein OS=Nostoc commune NIES-4072 OX=2005467 GN=NIES4072_18900 PE=3 SV=1 - [A0A2R5FHS5_NOSCO]	3.98	1	2	2	2																	5.57014	3.98	2	2					628	66.468	5.2876
A0A2R5FRF9	ABC transporter-related protein OS=Nostoc commune NIES-4072 OX=2005467 GN=NIES4072_45670 PE=4 SV=1 - [A0A2R5FRF9_NOSCO]	3.97	1	1	1	3					2.63183	3.97	1	1					2.66684	3.97	1	1					2.29986	3.97	1	1	252	28.47	7.60596
A0A2R5FMZ7	2-isopropylmalate synthase OS=Nostoc commune NIES-4072 OX=2005467 GN=leuA PE=3 SV=1 - [A0A2R5FMZ7_NOSCO]	3.93	1	2	2	8	3.70555	2.25	1	1					3.5937	2.25	1	1	6.09847	3.93	2	2	6.10881	3.93	2	2	6.31089	3.93	2	2	534	58.1942	5.2749
A0A2R5FJ65	CO2 hydration protein OS=Nostoc commune NIES-4072 OX=2005467 GN=NIES4072_24350 PE=4 SV=1 - [A0A2R5FJ65_NOSCO]	3.91	1	2	2	6	5.23711	3.91	2	2					2.72396	2.07	1	1	2.29858	2.07	1	1	2.36925	2.07	1	1	2.56619	2.07	1	1	435	50.6351	6.27783
A0A2R5FKG2	Malto-oligosyltrehalose trehalohydrolase OS=Nostoc commune NIES-4072 OX=2005467 GN=NIES4072_29430 PE=3 SV=1 - [A0A2R5FKG2_NOSCO]	3.9	1	2	2	4	2.63431	1.79	1	1													6.7827	3.9	2	2	3.76168	2.11	1	1	615	70.3557	5.41455
A0A2R5FTJ2	NAD-dependent epimerase/dehydratase OS=Nostoc commune NIES-4072 OX=2005467 GN=NIES4072_57660 PE=4 SV=1 - [A0A2R5FTJ2_NOSCO]	3.89	1	1	1	1																	2.75862	3.89	1	1					334	36.9053	6.16357
A0A2R5FDW7	Purine phosphorylase family 1 OS=Nostoc commune NIES-4072 OX=2005467 GN=NIES4072_01920 PE=3 SV=1 - [A0A2R5FDW7_NOSCO]	3.88	1	1	1	1																					2.22412	3.88	1	1	258	27.8033	5.40186
A0A2R5FX56	Sodium/hydrogen exchanger OS=Nostoc commune NIES-4072 OX=2005467 GN=NIES4072_63610 PE=4 SV=1 - [A0A2R5FX56_NOSCO]	3.87	1	1	1	5	3.65158	3.87	1	1									4.77036	3.87	1	1	9.4849	3.87	1	2	5.21745	3.87	1	1	491	50.3466	4.80518
A0A2R5FEM0	Exodeoxyribonuclease III OS=Nostoc commune NIES-4072 OX=2005467 GN=NIES4072_00910 PE=4 SV=1 - [A0A2R5FEM0_NOSCO]	3.85	1	1	1	6	3.0132	3.85	1	1	2.68436	3.85	1	1	2.32405	3.85	1	1	3.16561	3.85	1	1	3.2566	3.85	1	1	3.21768	3.85	1	1	260	29.8834	6.354
A0A2R5G1G0	Alpha/beta hydrolase fold protein OS=Nostoc commune NIES-4072 OX=2005467 GN=NIES4072_54020 PE=4 SV=1 - [A0A2R5G1G0_NOSCO]	3.83	1	1	1	1					2.75246	3.83	1	1																	287	33.3237	6.16357
A0A2R5FQA6	Uncharacterized protein OS=Nostoc commune NIES-4072 OX=2005467 GN=NIES4072_14560 PE=4 SV=1 - [A0A2R5FQA6_NOSCO]	3.82	1	1	1	1					2.58226	3.82	1	1																	262	29.0799	5.40186
A0A2R5FFT5	GTP-binding protein LepA OS=Nostoc commune NIES-4072 OX=2005467 GN=NIES4072_02850 PE=3 SV=1 - [A0A2R5FFT5_NOSCO]	3.81	1	2	2	3	5.31465	3.81	2	2					2.21677	1.82	1	1													603	67.2707	5.32568
A0A2R5FTA9	Phycobilisome protein OS=Nostoc commune NIES-4072 OX=2005467 GN=NIES4072_25790 PE=3 SV=1 - [A0A2R5FTA9_NOSCO]	3.8	1	1	1	1					2.03411	3.8	1	1																	184	19.2276	6.97607
A0A2R5FU15	Uncharacterized protein OS=Nostoc commune NIES-4072 OX=2005467 GN=NIES4072_46400 PE=4 SV=1 - [A0A2R5FU15_NOSCO]	3.79	1	1	1	5	3.06892	3.79	1	1					3.71788	3.79	1	1	3.48939	3.79	1	1	3.55414	3.79	1	1	3.4518	3.79	1	1	343	38.4737	4.84326
A0A2R5FWE6	Uncharacterized protein OS=Nostoc commune NIES-4072 OX=2005467 GN=NIES4072_42440 PE=4 SV=1 - [A0A2R5FWE6_NOSCO]	3.79	1	1	1	2					2.56168	3.79	1	1	2.44468	3.79	1	1													264	29.5633	5.92236
A0A2R5FIC7	Hemolysin-type calcium-binding region protein OS=Nostoc commune NIES-4072 OX=2005467 GN=NIES4072_21370 PE=4 SV=1 - [A0A2R5FIC7_NOSCO]	3.78	1	3	3	13	8.2704	3.78	3	3					7.89913	3.78	3	3	7.2507	2.01	2	3	5.57342	2.01	2	2	5.52523	2.01	2	2	846	84.8554	3.67529
A0A2R5FER9	L-threonine dehydratase OS=Nostoc commune NIES-4072 OX=2005467 GN=ilvA PE=3 SV=1 - [A0A2R5FER9_NOSCO]	3.78	1	1	1	2																	4.14458	3.78	1	1	5.03174	3.78	1	1	503	55.9765	5.63037
A0A2R5G189	Peptidyl-prolyl cis-trans isomerase OS=Nostoc commune NIES-4072 OX=2005467 GN=NIES4072_59510 PE=3 SV=1 - [A0A2R5G189_NOSCO]	3.77	1	1	1	4	2.36622	3.77	1	1					2.37948	3.77	1	1	2.64439	3.77	1	1	2.36881	3.77	1	1					265	27.8834	6.59521
A0A2R5G4R3	Uncharacterized protein OS=Nostoc commune NIES-4072 OX=2005467 GN=NIES4072_71650 PE=4 SV=1 - [A0A2R5G4R3_NOSCO]	3.77	1	1	1	1																	2.42194	3.77	1	1					265	29.5381	4.67822
A0A2R5FF45	CoA-binding domain-containing protein OS=Nostoc commune NIES-4072 OX=2005467 GN=NIES4072_07550 PE=4 SV=1 - [A0A2R5FF45_NOSCO]	3.75	1	1	1	1																					2.31604	3.75	1	1	293	30.9332	4.66553
A0A2R5FI56	Putative nickel insertion protein OS=Nostoc commune NIES-4072 OX=2005467 GN=NIES4072_06970 PE=3 SV=1 - [A0A2R5FI56_NOSCO]	3.74	1	1	1	2													3.1259	3.74	1	1					3.26942	3.74	1	1	428	47.0072	6.56592
A0A2R5FR35	Phosphomethylpyrimidine synthase OS=Nostoc commune NIES-4072 OX=2005467 GN=thiC PE=3 SV=1 - [A0A2R5FR35_NOSCO]	3.72	1	2	2	7	5.25164	3.72	2	2					2.08452	1.53	1	1	2.00647	1.53	1	1	4.83074	3.72	2	2	2.27988	1.53	1	1	457	50.8254	5.89697
A0A2R5FLD6	Phosphoglycerate mutase OS=Nostoc commune NIES-4072 OX=2005467 GN=NIES4072_32580 PE=4 SV=1 - [A0A2R5FLD6_NOSCO]	3.72	1	1	1	1																					2.03788	3.72	1	1	215	24.2247	6.65381
A0A2R5FGR9	Extracellular solute-binding protein OS=Nostoc commune NIES-4072 OX=2005467 GN=NIES4072_14680 PE=3 SV=1 - [A0A2R5FGR9_NOSCO]	3.7	1	1	1	3					2.72449	3.7	1	1					2.5116	3.7	1	1					2.43741	3.7	1	1	270	30.2411	9.53955
A0A2R5FNJ0	Uncharacterized protein OS=Nostoc commune NIES-4072 OX=2005467 GN=NIES4072_10170 PE=4 SV=1 - [A0A2R5FNJ0_NOSCO]	3.7	1	1	1	4													4.55258	3.7	1	1	6.90441	3.7	1	2	4.24578	3.7	1	1	676	74.7187	8.54346
A0A2R5FMU0	Uncharacterized protein OS=Nostoc commune NIES-4072 OX=2005467 GN=NIES4072_37550 PE=4 SV=1 - [A0A2R5FMU0_NOSCO]	3.69	1	1	1	3	2.00842	3.69	1	1	2.88902	3.69	1	1	2.17451	3.69	1	1													298	32.8926	6.04932
A0A2R5FRG3	Peptide chain release factor 3 OS=Nostoc commune NIES-4072 OX=2005467 GN=prfC PE=3 SV=1 - [A0A2R5FRG3_NOSCO]	3.69	1	1	1	1																	3.63806	3.69	1	1					542	61.3905	5.5415
A0A2R5FMM1	Histidine--tRNA ligase OS=Nostoc commune NIES-4072 OX=2005467 GN=hisS PE=3 SV=1 - [A0A2R5FMM1_NOSCO]	3.68	1	1	1	2																	3.51098	3.68	1	1	4.02881	3.68	1	1	462	51.4522	5.64307
A0A2R5FR37	Signal peptidase I OS=Nostoc commune NIES-4072 OX=2005467 GN=NIES4072_49140 PE=3 SV=1 - [A0A2R5FR37_NOSCO]	3.68	1	1	1	1																					2.49423	3.68	1	1	190	21.8413	6.20166
A0A2R5FZX6	NmrA family protein OS=Nostoc commune NIES-4072 OX=2005467 GN=NIES4072_54720 PE=4 SV=1 - [A0A2R5FZX6_NOSCO]	3.67	1	1	1	3													2.36617	3.67	1	1	2.43462	3.67	1	1	2.61061	3.67	1	1	218	23.7396	5.71924
A0A2R5FDJ3	Cysteine desulfurase family protein OS=Nostoc commune NIES-4072 OX=2005467 GN=NIES4072_00680 PE=4 SV=1 - [A0A2R5FDJ3_NOSCO]	3.66	1	1	1	2	4.44294	3.66	1	1					3.01037	3.66	1	1													410	46.0415	6.16357
A0A2R5FPZ6	Ferrichrome ABC transporter, ATP-binding protein OS=Nostoc commune NIES-4072 OX=2005467 GN=NIES4072_19670 PE=4 SV=1 - [A0A2R5FPZ6_NOSCO]	3.66	1	1	1	2													2.70828	3.66	1	1					2.33011	3.66	1	1	273	29.9008	5.97314
A0A2R5FWX1	Uncharacterized protein OS=Nostoc commune NIES-4072 OX=2005467 GN=NIES4072_40180 PE=4 SV=1 - [A0A2R5FWX1_NOSCO]	3.64	1	1	1	3													3.1988	3.64	1	1	3.15876	3.64	1	1	3.172	3.64	1	1	275	30.3929	5.04639
A0A2R5FMR6	tRNA uridine 5-carboxymethylaminomethyl modification enzyme MnmG OS=Nostoc commune NIES-4072 OX=2005467 GN=mnmG PE=3 SV=1 - [A0A2R5FMR6_NOSCO]	3.63	1	2	2	8	6.36993	3.63	2	2									6.21748	3.63	2	2	6.91505	3.63	2	2	6.09078	3.63	2	2	689	76.7487	7.78174
A0A2R5FIC8	Urea ABC transporter, ATPase subunit UrtD OS=Nostoc commune NIES-4072 OX=2005467 GN=NIES4072_07770 PE=4 SV=1 - [A0A2R5FIC8_NOSCO]	3.63	1	1	1	1																					2.12139	3.63	1	1	248	27.4946	6.15088
A0A2R5FTN8	Uncharacterized protein OS=Nostoc commune NIES-4072 OX=2005467 GN=NIES4072_58330 PE=4 SV=1 - [A0A2R5FTN8_NOSCO]	3.62	1	1	1	1					2.0513	3.62	1	1																	276	29.9321	10.1987
A0A2R5FV00	UDP-glucose 4-epimerase OS=Nostoc commune NIES-4072 OX=2005467 GN=NIES4072_33300 PE=3 SV=1 - [A0A2R5FV00_NOSCO]	3.61	1	1	1	2																	2.63071	3.61	1	1	2.42528	3.61	1	1	332	36.5098	6.53662
A0A2R5FLT0	Uncharacterized protein OS=Nostoc commune NIES-4072 OX=2005467 GN=NIES4072_34050 PE=4 SV=1 - [A0A2R5FLT0_NOSCO]	3.59	1	1	1	1					2.86216	3.59	1	1																	306	33.1803	6.0874
A0A2R5FXR1	Prephenate dehydrogenase OS=Nostoc commune NIES-4072 OX=2005467 GN=NIES4072_43120 PE=4 SV=1 - [A0A2R5FXR1_NOSCO]	3.58	1	1	1	2					2.1702	3.58	1	1													2.00626	3.58	1	1	279	30.1066	6.63916
A0A2R5FJY9	Nitrate transport ATP-binding subunits C and D OS=Nostoc commune NIES-4072 OX=2005467 GN=NIES4072_14190 PE=4 SV=1 - [A0A2R5FJY9_NOSCO]	3.58	1	1	1	2													2.90762	3.58	1	1	3.12631	3.58	1	1					279	31.36	5.32568
A0A2R5FEN7	Class II aldolase/adducin family protein OS=Nostoc commune NIES-4072 OX=2005467 GN=NIES4072_05730 PE=4 SV=1 - [A0A2R5FEN7_NOSCO]	3.57	1	1	1	4					3.53047	3.57	1	1	3.25028	3.57	1	1					3.44442	3.57	1	1	3.53451	3.57	1	1	252	28.2794	6.46826
A0A2R5FQ14	Peptidase S8/S53 OS=Nostoc commune NIES-4072 OX=2005467 GN=NIES4072_15530 PE=4 SV=1 - [A0A2R5FQ14_NOSCO]	3.57	1	1	1	1									3.55665	3.57	1	1													617	66.5356	6.12549
A0A2R5FDN3	Isoleucine--tRNA ligase OS=Nostoc commune NIES-4072 OX=2005467 GN=ileS PE=3 SV=1 - [A0A2R5FDN3_NOSCO]	3.55	1	3	3	8	7.53709	2.74	2	2					3.64187	1.42	1	1	5.64269	2.13	2	2	6.88472	2.74	2	2	3.53255	1.32	1	1	986	111.326	5.61768
A0A2R5G312	Uncharacterized protein OS=Nostoc commune NIES-4072 OX=2005467 GN=NIES4072_65550 PE=4 SV=1 - [A0A2R5G312_NOSCO]	3.55	1	1	1	1													2.77921	3.55	1	1									310	35.0566	5.63037
A0A2R5FEW7	Cytochrome c biogenesis protein CcsA OS=Nostoc commune NIES-4072 OX=2005467 GN=ccsA PE=3 SV=1 - [A0A2R5FEW7_NOSCO]	3.54	1	1	1	5	2.93688	3.54	1	1					2.79638	3.54	1	1	2.10643	3.54	1	1	3.33565	3.54	1	1	2.88486	3.54	1	1	367	39.6334	8.00146
A0A2R5FLK1	Deaminase-reductase domain-containing protein OS=Nostoc commune NIES-4072 OX=2005467 GN=NIES4072_07620 PE=4 SV=1 - [A0A2R5FLK1_NOSCO]	3.54	1	1	1	1					2.165	3.54	1	1																	226	24.6269	5.42725
A0A2R5G2L4	Short-chain dehydrogenase/reductase SDR OS=Nostoc commune NIES-4072 OX=2005467 GN=NIES4072_57900 PE=4 SV=1 - [A0A2R5G2L4_NOSCO]	3.52	1	1	1	1																					2.00977	3.52	1	1	256	28.5181	7.89893
A0A2R5FNV8	Phosphoesterase domain-containing protein OS=Nostoc commune NIES-4072 OX=2005467 GN=NIES4072_41300 PE=4 SV=1 - [A0A2R5FNV8_NOSCO]	3.51	1	1	1	1																	3.88785	3.51	1	1					427	47.8133	5.04639
A0A2R5FY12	Uncharacterized protein OS=Nostoc commune NIES-4072 OX=2005467 GN=NIES4072_42350 PE=4 SV=1 - [A0A2R5FY12_NOSCO]	3.5	1	1	1	2	3.03345	3.5	1	1					3.41984	3.5	1	1													257	29.2767	8.30908
A0A193PSL3	Superoxide dismutase OS=Nostoc commune OX=1178 GN=sodF PE=3 SV=1 - [A0A193PSL3_NOSCO]	3.5	5	1	1	3													2.40675	3.5	1	1	2.25191	3.5	1	1	2.097	3.5	1	1	200	22.2891	5.98584
A0A2R5FSR0	Chaperone protein ClpB OS=Nostoc commune NIES-4072 OX=2005467 GN=clpB PE=3 SV=1 - [A0A2R5FSR0_NOSCO]	3.49	1	2	3	6	2.02941	0.9	1	1									4.15794	2.02	2	2	5.62362	2.02	2	2	2.80787	1.46	1	1	889	100.107	5.98584
A0A2R5FPP4	NAD-dependent epimerase/dehydratase OS=Nostoc commune NIES-4072 OX=2005467 GN=NIES4072_18770 PE=4 SV=1 - [A0A2R5FPP4_NOSCO]	3.49	1	1	1	1					2.51941	3.49	1	1																	315	35.1452	6.85889
A0A2R5FV23	50S ribosomal protein L2 OS=Nostoc commune NIES-4072 OX=2005467 GN=rplB PE=3 SV=1 - [A0A2R5FV23_NOSCO]	3.48	1	1	1	3													2.72517	3.48	1	1	2.47628	3.48	1	1	3.125	3.48	1	1	287	31.487	11.2095
A0A2R5FQS8	Spermidine/putrescine import ATP-binding protein PotA OS=Nostoc commune NIES-4072 OX=2005467 GN=potA PE=3 SV=1 - [A0A2R5FQS8_NOSCO]	3.47	1	1	1	4	2.93768	3.47	1	1					2.65108	3.47	1	1					2.78796	3.47	1	1	2.63654	3.47	1	1	375	41.6597	6.69775
A0A2R5FHW2	Peptidylprolyl isomerase OS=Nostoc commune NIES-4072 OX=2005467 GN=NIES4072_11690 PE=4 SV=1 - [A0A2R5FHW2_NOSCO]	3.46	1	1	1	1					2.89636	3.46	1	1																	260	29.3244	4.88135
A0A2R5FS75	Metallophosphoesterase OS=Nostoc commune NIES-4072 OX=2005467 GN=NIES4072_53030 PE=4 SV=1 - [A0A2R5FS75_NOSCO]	3.45	1	1	1	2													3.14477	3.45	1	1	4.48971	3.45	1	1					580	65.4231	7.07861
A0A2R5FGU9	Corrinoid adenosyltransferase BtuR/CobO/CobP OS=Nostoc commune NIES-4072 OX=2005467 GN=NIES4072_01740 PE=4 SV=1 - [A0A2R5FGU9_NOSCO]	3.44	1	1	1	2									3.95084	3.44	1	1					3.20648	3.44	1	1					378	41.4578	6.66846
A0A2R5FJT7	Uncharacterized protein OS=Nostoc commune NIES-4072 OX=2005467 GN=NIES4072_26750 PE=4 SV=1 - [A0A2R5FJT7_NOSCO]	3.43	1	1	1	1																					3.76992	3.43	1	1	525	59.5192	6.48096
A0A2R5FM82	Mobilization protein MobD-like protein OS=Nostoc commune NIES-4072 OX=2005467 GN=NIES4072_35390 PE=4 SV=1 - [A0A2R5FM82_NOSCO]	3.42	1	1	1	2													2.35761	3.42	1	1					2.2149	3.42	1	1	234	26.7948	6.93213
A0A2R5FIE6	TPR repeat-containing protein OS=Nostoc commune NIES-4072 OX=2005467 GN=NIES4072_13800 PE=4 SV=1 - [A0A2R5FIE6_NOSCO]	3.42	1	2	2	6													6.52184	3.42	2	2	6.39902	3.42	2	2	6.41243	3.42	2	2	614	69.2395	5.40186
A0A2R5G4H3	Phospho-2-dehydro-3-deoxyheptonate aldolase OS=Nostoc commune NIES-4072 OX=2005467 GN=NIES4072_64060 PE=4 SV=1 - [A0A2R5G4H3_NOSCO]	3.41	1	1	1	6	3.66932	3.41	1	1	3.52794	3.41	1	1	3.63135	3.41	1	1	3.62584	3.41	1	1	3.70035	3.41	1	1	3.62231	3.41	1	1	352	38.2179	5.87158
A0A2R5FP56	Uncharacterized protein OS=Nostoc commune NIES-4072 OX=2005467 GN=NIES4072_12410 PE=4 SV=1 - [A0A2R5FP56_NOSCO]	3.37	1	1	1	3					2.00466	3.37	1	1	2.18042	3.37	1	1	2.28834	3.37	1	1									208	23.5796	9.31982
A0A2R5G2F4	Uncharacterized protein OS=Nostoc commune NIES-4072 OX=2005467 GN=NIES4072_57400 PE=4 SV=1 - [A0A2R5G2F4_NOSCO]	3.37	1	1	1	3									2.69625	3.37	1	1					2.38373	3.37	1	1	2.36718	3.37	1	1	326	36.7977	6.43018
A0A2R5FU75	Peptidase M23B OS=Nostoc commune NIES-4072 OX=2005467 GN=NIES4072_30480 PE=4 SV=1 - [A0A2R5FU75_NOSCO]	3.37	1	1	1	1													3.02226	3.37	1	1									297	31.3275	9.33447
A0A2R5FRV1	von Willebrand factor type A OS=Nostoc commune NIES-4072 OX=2005467 GN=NIES4072_22060 PE=4 SV=1 - [A0A2R5FRV1_NOSCO]	3.35	1	1	1	5	3.99105	3.35	1	1					3.7086	3.35	1	1	4.02469	3.35	1	1	3.88456	3.35	1	1	4.09168	3.35	1	1	418	45.5697	6.13818
A0A2R5FLR3	3'-5' exonuclease OS=Nostoc commune NIES-4072 OX=2005467 GN=NIES4072_28820 PE=4 SV=1 - [A0A2R5FLR3_NOSCO]	3.35	1	1	1	4					2.00964	3.35	1	1	2.09385	3.35	1	1					2.07626	3.35	1	1	2.28506	3.35	1	1	209	23.6053	6.55127
A0A2R5FIC3	Alcohol dehydrogenase OS=Nostoc commune NIES-4072 OX=2005467 GN=NIES4072_16470 PE=3 SV=1 - [A0A2R5FIC3_NOSCO]	3.34	1	1	1	9	4.68524	3.34	1	2	2.10249	3.34	1	1	7.10769	3.34	1	3	2.85104	3.34	1	1	2.56572	3.34	1	1	2.37809	3.34	1	1	389	42.3471	5.90967
A0A2R5FZC3	Uncharacterized protein OS=Nostoc commune NIES-4072 OX=2005467 GN=NIES4072_52800 PE=4 SV=1 - [A0A2R5FZC3_NOSCO]	3.33	1	1	1	6	2.30717	3.33	1	1	2.63197	3.33	1	1	2.40744	3.33	1	1	2.49841	3.33	1	1	2.3781	3.33	1	1	2.49559	3.33	1	1	300	33.4377	5.69385
A0A2R5FLT8	Uncharacterized protein OS=Nostoc commune NIES-4072 OX=2005467 GN=NIES4072_34260 PE=4 SV=1 - [A0A2R5FLT8_NOSCO]	3.33	1	1	1	1					2.05212	3.33	1	1																	210	21.4862	9.71533
A0A2R5FP12	Uncharacterized protein OS=Nostoc commune NIES-4072 OX=2005467 GN=NIES4072_28550 PE=4 SV=1 - [A0A2R5FP12_NOSCO]	3.32	1	1	1	3	2.74491	3.32	1	1	2.33364	3.32	1	1	2.66954	3.32	1	1													331	37.9189	7.09326
A0A2R5G215	HAD family hydrolase OS=Nostoc commune NIES-4072 OX=2005467 GN=NIES4072_58170 PE=4 SV=1 - [A0A2R5G215_NOSCO]	3.32	1	1	1	1					2.18332	3.32	1	1																	271	29.9541	4.729
A0A2R5FTY5	Uncharacterized protein OS=Nostoc commune NIES-4072 OX=2005467 GN=NIES4072_59150 PE=4 SV=1 - [A0A2R5FTY5_NOSCO]	3.32	1	1	1	2					2.71454	3.32	1	1													2.53498	3.32	1	1	301	33.0988	7.29834
A0A2R5G0F4	3-isopropylmalate dehydrogenase OS=Nostoc commune NIES-4072 OX=2005467 GN=leuB PE=3 SV=1 - [A0A2R5G0F4_NOSCO]	3.31	1	1	1	3	3.23236	3.31	1	1					3.61752	3.31	1	1	2.1319	3.31	1	1									362	38.5842	5.2749
A0A2R5FQP7	Fibronectin-binding A domain-containing protein OS=Nostoc commune NIES-4072 OX=2005467 GN=NIES4072_47680 PE=4 SV=1 - [A0A2R5FQP7_NOSCO]	3.3	1	2	2	7	5.4592	3.3	2	2					2.50085	1.91	1	1	2.77444	1.91	1	1	5.19133	3.3	2	2	2.34646	1.91	1	1	575	65.8401	6.72705
A0A2R5FLF3	Uncharacterized protein OS=Nostoc commune NIES-4072 OX=2005467 GN=NIES4072_32850 PE=4 SV=1 - [A0A2R5FLF3_NOSCO]	3.3	1	1	1	1					2.5398	3.3	1	1																	303	35.8303	7.59131
A0A2R5FNU9	NAD kinase OS=Nostoc commune NIES-4072 OX=2005467 GN=nadK PE=3 SV=1 - [A0A2R5FNU9_NOSCO]	3.27	1	1	1	1									2.7553	3.27	1	1													306	33.693	5.79541
A0A2R5FQP5	Periplasmic solute binding protein OS=Nostoc commune NIES-4072 OX=2005467 GN=NIES4072_47730 PE=3 SV=1 - [A0A2R5FQP5_NOSCO]	3.26	1	1	1	1																	2.18998	3.26	1	1					337	36.6951	6.41748
A0A2R5FS58	4-hydroxy-tetrahydrodipicolinate reductase OS=Nostoc commune NIES-4072 OX=2005467 GN=dapB PE=3 SV=1 - [A0A2R5FS58_NOSCO]	3.24	1	1	1	2					2.42727	3.24	1	1	2.32591	3.24	1	1													278	29.5725	5.43994
A0A2R5FNE5	Creatininase OS=Nostoc commune NIES-4072 OX=2005467 GN=NIES4072_39740 PE=4 SV=1 - [A0A2R5FNE5_NOSCO]	3.23	1	1	1	3													2.03061	3.23	1	1	2.77659	3.23	1	1	2.52029	3.23	1	1	248	26.7814	6.18896
A0A2R5FHD5	Uncharacterized protein OS=Nostoc commune NIES-4072 OX=2005467 GN=NIES4072_12660 PE=4 SV=1 - [A0A2R5FHD5_NOSCO]	3.22	1	1	1	2	2.97021	3.22	1	1					3.26133	3.22	1	1													404	46.06	5.21143
A0A2R5FW84	Hemolysin-type calcium-binding region OS=Nostoc commune NIES-4072 OX=2005467 GN=NIES4072_41720 PE=4 SV=1 - [A0A2R5FW84_NOSCO]	3.21	5	2	2	26	54.3497	3.21	2	13	24.879	2.31	1	5	29.8986	3.21	2	7					2.38024	0.9	1	1					778	81.7326	3.87842
A0A2R5FTZ7	Peptidoglycan binding domain-containing protein OS=Nostoc commune NIES-4072 OX=2005467 GN=NIES4072_28110 PE=4 SV=1 - [A0A2R5FTZ7_NOSCO]	3.21	1	1	1	5	2.86244	3.21	1	1					2.67223	3.21	1	1	3.80674	3.21	1	1	3.22944	3.21	1	1	3.80473	3.21	1	1	405	44.0497	9.94971
A0A2R5FQT1	Type 11 methyltransferase OS=Nostoc commune NIES-4072 OX=2005467 GN=NIES4072_22480 PE=3 SV=1 - [A0A2R5FQT1_NOSCO]	3.21	1	1	1	3													2.21639	3.21	1	1	2.79185	3.21	1	1	2.62906	3.21	1	1	280	31.3496	5.96045
A0A2R5G233	Peptidase M61 domain-containing protein OS=Nostoc commune NIES-4072 OX=2005467 GN=NIES4072_56130 PE=4 SV=1 - [A0A2R5G233_NOSCO]	3.2	1	2	2	4	5.60968	3.2	2	2					6.13578	3.2	2	2													594	68.0707	5.57959
A0A2R5FRW5	Photosystem I assembly BtpA OS=Nostoc commune NIES-4072 OX=2005467 GN=NIES4072_51920 PE=4 SV=1 - [A0A2R5FRW5_NOSCO]	3.19	1	1	1	1																					2.45495	3.19	1	1	282	30.284	6.69775
A0A2R5FP29	Chaperone DnaJ domain-containing protein OS=Nostoc commune NIES-4072 OX=2005467 GN=NIES4072_42070 PE=4 SV=1 - [A0A2R5FP29_NOSCO]	3.18	1	1	1	6	3.48934	3.18	1	1	2.09794	3.18	1	1	3.13507	3.18	1	1	2.34941	3.18	1	1	3.21973	3.18	1	1	2.58461	3.18	1	1	346	38.2211	8.96826
A0A2R5FRT2	DNA ligase OS=Nostoc commune NIES-4072 OX=2005467 GN=ligA PE=3 SV=1 - [A0A2R5FRT2_NOSCO]	3.18	1	2	2	2																	5.3068	3.18	2	2					692	77.4467	6.23975
A0A2R5FTH3	Polyketide synthase thioester reductase subunit HglB OS=Nostoc commune NIES-4072 OX=2005467 GN=NIES4072_57580 PE=4 SV=1 - [A0A2R5FTH3_NOSCO]	3.17	1	1	1	6	3.41479	3.17	1	1					3.48494	3.17	1	1	3.45529	3.17	1	1	7.25853	3.17	1	2	3.48068	3.17	1	1	504	56.0279	5.40186
A0A2R5FIN6	Glycosyl transferase family protein OS=Nostoc commune NIES-4072 OX=2005467 GN=NIES4072_22670 PE=4 SV=1 - [A0A2R5FIN6_NOSCO]	3.16	1	1	1	2																	3.1755	3.16	1	1	2.93512	3.16	1	1	411	45.3414	8.60205
A0A2R5FI69	Anhydro-N-acetylmuramic acid kinase OS=Nostoc commune NIES-4072 OX=2005467 GN=anmK PE=3 SV=1 - [A0A2R5FI69_NOSCO]	3.15	1	1	1	2													2.05141	3.15	1	1	2.6646	3.15	1	1					413	44.3239	5.31299
A0A2R5FGM1	Dioxygenase OS=Nostoc commune NIES-4072 OX=2005467 GN=NIES4072_06160 PE=3 SV=1 - [A0A2R5FGM1_NOSCO]	3.15	1	1	1	1																					3.21449	3.15	1	1	476	52.6485	6.12549
A0A2R5FII0	Twin-arginine translocation pathway signal OS=Nostoc commune NIES-4072 OX=2005467 GN=NIES4072_14200 PE=4 SV=1 - [A0A2R5FII0_NOSCO]	3.13	1	1	1	4	3.21356	3.13	1	1					3.91877	3.13	1	1					3.51814	3.13	1	1	3.7496	3.13	1	1	480	53.4958	8.33838
A0A2R5FRK4	FHA domain-containing protein OS=Nostoc commune NIES-4072 OX=2005467 GN=NIES4072_43510 PE=4 SV=1 - [A0A2R5FRK4_NOSCO]	3.13	1	1	1	2																	2.777	3.13	1	1	2.73242	3.13	1	1	288	30.2003	5.13525
A0A2R5G2S4	1-(5-phosphoribosyl)-5-[(5-phosphoribosylamino)methylideneamino] imidazole-4-carboxamide isomerase OS=Nostoc commune NIES-4072 OX=2005467 GN=hisA PE=3 SV=1 - [A0A2R5G2S4_NOSCO]	3.11	1	1	1	1																					2.06171	3.11	1	1	257	27.3415	4.76709
A0A2R5FHC8	ATP-dependent DNA helicase OS=Nostoc commune NIES-4072 OX=2005467 GN=NIES4072_16940 PE=3 SV=1 - [A0A2R5FHC8_NOSCO]	3.1	1	2	2	4	3.37288	2.07	1	1									2.66845	1.03	1	1	2.87166	1.03	1	1	2.60004	1.03	1	1	774	88.4172	5.79541
A0A2R5FLA1	Uncharacterized protein OS=Nostoc commune NIES-4072 OX=2005467 GN=NIES4072_18920 PE=4 SV=1 - [A0A2R5FLA1_NOSCO]	3.1	1	1	1	3	2.97713	3.1	1	1	2.15084	3.1	1	1	2.41163	3.1	1	1													323	37.4506	5.99854
A0A2R5FP22	Peptidase M16 domain-containing protein OS=Nostoc commune NIES-4072 OX=2005467 GN=NIES4072_10300 PE=4 SV=1 - [A0A2R5FP22_NOSCO]	3.07	1	1	1	5	2.47685	3.07	1	1					2.73971	3.07	1	1	2.37423	3.07	1	1	2.88708	3.07	1	1	2.26195	3.07	1	1	423	46.281	5.22412
A0A2R5FRP2	Peptidase U61 LD-carboxypeptidase A OS=Nostoc commune NIES-4072 OX=2005467 GN=NIES4072_21460 PE=4 SV=1 - [A0A2R5FRP2_NOSCO]	3.07	1	1	1	3													2.81992	3.07	1	1	2.64499	3.07	1	1	2.91465	3.07	1	1	358	39.1405	8.77783
A0A2R5FKB8	Uncharacterized protein OS=Nostoc commune NIES-4072 OX=2005467 GN=NIES4072_29030 PE=4 SV=1 - [A0A2R5FKB8_NOSCO]	3.07	1	1	1	1																					2.36613	3.07	1	1	293	32.9989	6.22705
A0A2R5FKE4	Type I phosphodiesterase/nucleotide pyrophosphatase OS=Nostoc commune NIES-4072 OX=2005467 GN=NIES4072_29070 PE=4 SV=1 - [A0A2R5FKE4_NOSCO]	3.06	1	1	1	4	3.68358	3.06	1	1					3.22891	3.06	1	1	3.10503	3.06	1	1	3.10198	3.06	1	1					458	51.7285	6.07471
A0A2R5FRZ1	Uncharacterized protein OS=Nostoc commune NIES-4072 OX=2005467 GN=NIES4072_20890 PE=4 SV=1 - [A0A2R5FRZ1_NOSCO]	3.03	1	3	3	7	2.27321	1.19	1	1									6.18944	2.9	2	2	7.10037	3.03	3	3	3.05731	1.71	1	1	759	82.5601	9.30518
A0A2R5FU51	PhzF family phenazine biosynthesis protein OS=Nostoc commune NIES-4072 OX=2005467 GN=NIES4072_55140 PE=4 SV=1 - [A0A2R5FU51_NOSCO]	3.01	1	1	1	6	2.21399	3.01	1	1	2.21186	3.01	1	1	2.28097	3.01	1	1	2.45564	3.01	1	1	2.27769	3.01	1	1	2.30059	3.01	1	1	266	29.3749	5.18604
A0A2R5FK16	Uncharacterized protein OS=Nostoc commune NIES-4072 OX=2005467 GN=NIES4072_20130 PE=4 SV=1 - [A0A2R5FK16_NOSCO]	3.01	1	1	1	2					2.51157	3.01	1	1					2.05089	3.01	1	1									266	30.5033	5.80811
A0A2R5FK43	Uncharacterized protein OS=Nostoc commune NIES-4072 OX=2005467 GN=NIES4072_27990 PE=4 SV=1 - [A0A2R5FK43_NOSCO]	3	1	2	2	9	4.88784	3	2	2									5.82013	3	2	2	5.59069	3	2	2	8.1289	3	2	3	800	89.5908	4.80518
A0A2R5FFI6	Alkaline phosphatase OS=Nostoc commune NIES-4072 OX=2005467 GN=NIES4072_09510 PE=4 SV=1 - [A0A2R5FFI6_NOSCO]	3	1	2	2	10	4.98674	1.69	1	2	2.27507	1.69	1	1	2.96052	1.69	1	1	4.99444	3	2	2	6.93543	3	2	3	2.497	1.69	1	1	533	60.1188	8.77783
A0A2R5FJ00	Aconitate hydratase B OS=Nostoc commune NIES-4072 OX=2005467 GN=NIES4072_23870 PE=3 SV=1 - [A0A2R5FJ00_NOSCO]	2.97	1	2	2	7	2.72855	1.48	1	1					2.62971	1.48	1	1	3.24573	1.48	1	1	8.44437	2.97	2	3	2.35419	1.48	1	1	876	94.666	5.56689
A0A2R5FNX5	Uncharacterized protein OS=Nostoc commune NIES-4072 OX=2005467 GN=NIES4072_09780 PE=4 SV=1 - [A0A2R5FNX5_NOSCO]	2.96	1	1	1	6	3.23424	2.96	1	1	3.41494	2.96	1	1	3.36433	2.96	1	1	3.12099	2.96	1	1	3.19747	2.96	1	1	2.88749	2.96	1	1	371	43.1538	9.0708
A0A2R5FU77	PA14 domain-containing protein OS=Nostoc commune NIES-4072 OX=2005467 GN=NIES4072_60180 PE=4 SV=1 - [A0A2R5FU77_NOSCO]	2.96	1	2	2	3	4.71676	2.96	2	2					2.31723	0.96	1	1													1147	124.449	4.79248
A0A2R5FSM0	Uncharacterized protein OS=Nostoc commune NIES-4072 OX=2005467 GN=NIES4072_54390 PE=4 SV=1 - [A0A2R5FSM0_NOSCO]	2.94	1	1	1	5	2.71219	2.94	1	1					2.71929	2.94	1	1	2.21782	2.94	1	1	2.59524	2.94	1	1	2.51387	2.94	1	1	340	36.1046	5.85889
A0A2R5FU68	Saccharopine dehydrogenase OS=Nostoc commune NIES-4072 OX=2005467 GN=NIES4072_60080 PE=4 SV=1 - [A0A2R5FU68_NOSCO]	2.94	1	1	1	1									2.82861	2.94	1	1													374	41.1331	8.57275
A0A2R5FG79	ATP-grasp domain-containing protein OS=Nostoc commune NIES-4072 OX=2005467 GN=NIES4072_07540 PE=4 SV=1 - [A0A2R5FG79_NOSCO]	2.94	1	1	1	1									2.86065	2.94	1	1													408	44.7344	6.85889
A0A2R5FIL0	CTP synthase OS=Nostoc commune NIES-4072 OX=2005467 GN=pyrG PE=3 SV=1 - [A0A2R5FIL0_NOSCO]	2.94	1	1	1	1																					3.11158	2.94	1	1	545	60.4814	6.69775
A0A2R5FFC4	Uncharacterized protein OS=Nostoc commune NIES-4072 OX=2005467 GN=NIES4072_08660 PE=4 SV=1 - [A0A2R5FFC4_NOSCO]	2.92	1	1	1	2					2.61949	2.92	1	1	2.42003	2.92	1	1													240	28.0494	4.79248
A0A2R5FIF2	Glycerol-3-phosphate dehydrogenase [NAD(P)+] OS=Nostoc commune NIES-4072 OX=2005467 GN=gpsA PE=3 SV=1 - [A0A2R5FIF2_NOSCO]	2.91	1	1	1	1													2.01088	2.91	1	1									309	32.8841	7.21045
A0A2R5FN18	Biotin carboxylase OS=Nostoc commune NIES-4072 OX=2005467 GN=NIES4072_06620 PE=4 SV=1 - [A0A2R5FN18_NOSCO]	2.91	1	1	1	1																					2.00899	2.91	1	1	447	49.1752	6.30322
A0A2R5FEJ0	Thrombospondin N-terminal-like domain protein OS=Nostoc commune NIES-4072 OX=2005467 GN=NIES4072_00510 PE=4 SV=1 - [A0A2R5FEJ0_NOSCO]	2.9	1	1	1	6													7.83282	2.9	1	2	8.39778	2.9	1	2	7.90716	2.9	1	2	517	56.4858	5.68115
A0A2R5FRD9	1,4-dihydroxy-2-naphthoyl-CoA synthase OS=Nostoc commune NIES-4072 OX=2005467 GN=menB PE=3 SV=1 - [A0A2R5FRD9_NOSCO]	2.89	1	1	1	4					2.8349	2.89	1	1					2.74638	2.89	1	1	2.77718	2.89	1	1	3.12101	2.89	1	1	277	30.5384	5.88428
A0A2R5FP76	Histidinol-phosphate aminotransferase OS=Nostoc commune NIES-4072 OX=2005467 GN=hisC PE=3 SV=1 - [A0A2R5FP76_NOSCO]	2.89	1	1	1	4									2.6701	2.89	1	1	2.72797	2.89	1	1	2.20668	2.89	1	1	2.63794	2.89	1	1	380	41.7632	7.18115
A0A2R5FVZ2	3-oxoacyl-[acyl-carrier-protein] synthase 2 OS=Nostoc commune NIES-4072 OX=2005467 GN=NIES4072_59170 PE=3 SV=1 - [A0A2R5FVZ2_NOSCO]	2.88	1	1	1	2									3.12117	2.88	1	1					3.17333	2.88	1	1					416	44.0129	6.27783
A0A2R5FQG0	Uncharacterized protein OS=Nostoc commune NIES-4072 OX=2005467 GN=NIES4072_46820 PE=4 SV=1 - [A0A2R5FQG0_NOSCO]	2.88	1	1	1	1													2.06512	2.88	1	1									243	27.6101	4.81787
A0A2R5G169	Signal recognition particle protein OS=Nostoc commune NIES-4072 OX=2005467 GN=ffh PE=3 SV=1 - [A0A2R5G169_NOSCO]	2.87	1	1	1	2									3.16101	2.87	1	1					2.73871	2.87	1	1					488	53.0715	8.26514
A0A2R5FR05	Thiazole synthase OS=Nostoc commune NIES-4072 OX=2005467 GN=thiG PE=3 SV=1 - [A0A2R5FR05_NOSCO]	2.83	1	2	2	3	3.43888	1.79	1	1									2.04092	1.04	1	1					2.01622	1.04	1	1	672	71.8842	5.84619
A0A2R5FLG5	Uncharacterized protein OS=Nostoc commune NIES-4072 OX=2005467 GN=NIES4072_32880 PE=4 SV=1 - [A0A2R5FLG5_NOSCO]	2.81	1	1	1	1																	3.35648	2.81	1	1					498	56.1607	6.15088
A0A2R5FS56	Uncharacterized protein OS=Nostoc commune NIES-4072 OX=2005467 GN=NIES4072_52830 PE=4 SV=1 - [A0A2R5FS56_NOSCO]	2.81	1	1	1	1																					2.98798	2.81	1	1	356	40.0293	5.14795
A0A2R5FZA9	DSH domain-containing protein OS=Nostoc commune NIES-4072 OX=2005467 GN=NIES4072_46660 PE=4 SV=1 - [A0A2R5FZA9_NOSCO]	2.8	1	2	2	4													3.11182	1.68	1	1	3.03197	1.68	1	1	4.8672	2.8	2	2	892	99.7939	5.69385
A0A2R5FM05	Type 11 methyltransferase OS=Nostoc commune NIES-4072 OX=2005467 GN=NIES4072_27160 PE=4 SV=1 - [A0A2R5FM05_NOSCO]	2.8	1	1	1	2													2.03686	2.8	1	1	2.15259	2.8	1	1					393	44.2384	5.021
A0A2R5FHG9	Uncharacterized protein OS=Nostoc commune NIES-4072 OX=2005467 GN=NIES4072_09840 PE=4 SV=1 - [A0A2R5FHG9_NOSCO]	2.8	1	1	1	1																	2.41712	2.8	1	1					322	36.8115	4.86865
A0A2R5FQ61	DNA gyrase subunit B OS=Nostoc commune NIES-4072 OX=2005467 GN=gyrB PE=3 SV=1 - [A0A2R5FQ61_NOSCO]	2.79	1	2	2	4													2.29429	1.24	1	1	4.62233	2.79	2	2	2.66497	1.24	1	1	645	71.902	6.43018
A0A2R5FIH6	Group 1 glycosyl transferase OS=Nostoc commune NIES-4072 OX=2005467 GN=NIES4072_21970 PE=4 SV=1 - [A0A2R5FIH6_NOSCO]	2.79	1	1	1	1																	2.23737	2.79	1	1					358	40.0194	8.33838
A0A2R5FXA3	Glycine--tRNA ligase alpha subunit OS=Nostoc commune NIES-4072 OX=2005467 GN=glyQ PE=3 SV=1 - [A0A2R5FXA3_NOSCO]	2.77	2	1	1	2																	2.00787	2.77	1	1	2.00304	2.77	1	1	289	33.4106	5.19873
A0A2R5FRC2	Anthranilate synthase component 1 OS=Nostoc commune NIES-4072 OX=2005467 GN=trpE PE=3 SV=1 - [A0A2R5FRC2_NOSCO]	2.75	1	1	1	1	2.19005	2.75	1	1																					509	56.8217	5.51611
A0A2R5FMM9	Uncharacterized protein OS=Nostoc commune NIES-4072 OX=2005467 GN=NIES4072_36950 PE=4 SV=1 - [A0A2R5FMM9_NOSCO]	2.75	1	2	2	3	2.83472	1.45	1	1					2.77254	1.45	1	1									2.88307	1.3	1	1	692	77.066	9.12939
A0A2R5FGL1	Threonine synthase OS=Nostoc commune NIES-4072 OX=2005467 GN=NIES4072_06060 PE=4 SV=1 - [A0A2R5FGL1_NOSCO]	2.75	1	1	1	1																	2.2763	2.75	1	1					436	47.3854	5.84619
A0A2R5FN40	Ribosome-binding ATPase YchF OS=Nostoc commune NIES-4072 OX=2005467 GN=ychF PE=3 SV=1 - [A0A2R5FN40_NOSCO]	2.75	1	1	1	1																					2.11893	2.75	1	1	363	39.2636	5.05908
A0A2R5FUP2	Cysteine desulfurase OS=Nostoc commune NIES-4072 OX=2005467 GN=NIES4072_61930 PE=3 SV=1 - [A0A2R5FUP2_NOSCO]	2.74	1	1	1	1																	2.59762	2.74	1	1					402	44.0136	6.53662
A0A2R5FRN9	Redoxin domain-containing protein OS=Nostoc commune NIES-4072 OX=2005467 GN=NIES4072_51110 PE=4 SV=1 - [A0A2R5FRN9_NOSCO]	2.72	1	1	1	2	2.81112	2.72	1	1					3.27787	2.72	1	1													514	56.8448	5.37646
A0A2R5FIF8	Uncharacterized protein OS=Nostoc commune NIES-4072 OX=2005467 GN=NIES4072_21770 PE=4 SV=1 - [A0A2R5FIF8_NOSCO]	2.72	1	1	1	3													2.15217	2.72	1	1	2.33493	2.72	1	1	2.40479	2.72	1	1	368	42.4274	5.98584
A0A2R5FYM1	Peptidase M24 OS=Nostoc commune NIES-4072 OX=2005467 GN=NIES4072_44360 PE=4 SV=1 - [A0A2R5FYM1_NOSCO]	2.7	1	1	1	1									2.77593	2.7	1	1													370	41.1372	5.59229
A0A2R5FKE1	TatD-related deoxyribonuclease OS=Nostoc commune NIES-4072 OX=2005467 GN=NIES4072_29040 PE=4 SV=1 - [A0A2R5FKE1_NOSCO]	2.68	1	1	1	2	2.66596	2.68	1	1					2.31983	2.68	1	1													336	37.6496	5.24951
A0A2R5FKQ3	Tryptophan--tRNA ligase OS=Nostoc commune NIES-4072 OX=2005467 GN=trpS PE=3 SV=1 - [A0A2R5FKQ3_NOSCO]	2.68	1	1	1	2									2.42786	2.68	1	1					2.18329	2.68	1	1					336	37.6085	6.99072
A0A2R5FRU9	UDP-galactopyranose mutase OS=Nostoc commune NIES-4072 OX=2005467 GN=NIES4072_44410 PE=4 SV=1 - [A0A2R5FRU9_NOSCO]	2.67	1	2	2	2	6.44029	2.67	2	2																					824	93.6704	6.771
A0A2R5FRE0	Polynucleotide adenylyltransferase region OS=Nostoc commune NIES-4072 OX=2005467 GN=NIES4072_20460 PE=3 SV=1 - [A0A2R5FRE0_NOSCO]	2.63	1	2	2	3	2.67584	1.1	1	1													5.0844	2.63	2	2					912	101.773	6.20166
A0A2R5FLH9	Helicase domain-containing protein OS=Nostoc commune NIES-4072 OX=2005467 GN=NIES4072_19720 PE=4 SV=1 - [A0A2R5FLH9_NOSCO]	2.63	1	3	3	8	5.28949	1.91	2	2									2.39161	0.91	1	1	7.71474	2.63	3	3	5.1297	1.91	2	2	1101	126.45	6.0874
A0A2R5FFL7	SpoIID/LytB domain-containing protein OS=Nostoc commune NIES-4072 OX=2005467 GN=NIES4072_09730 PE=4 SV=1 - [A0A2R5FFL7_NOSCO]	2.62	1	1	1	3													2.74567	2.62	1	1	2.60009	2.62	1	1	2.71709	2.62	1	1	381	42.2099	9.27588
A0A2R5FS44	Protease 4 OS=Nostoc commune NIES-4072 OX=2005467 GN=NIES4072_21390 PE=3 SV=1 - [A0A2R5FS44_NOSCO]	2.62	1	1	1	2													3.39228	2.62	1	1	3.16421	2.62	1	1					611	66.7889	7.94287
A0A2R5FMA6	60 kDa inner membrane insertion protein OS=Nostoc commune NIES-4072 OX=2005467 GN=NIES4072_28160 PE=3 SV=1 - [A0A2R5FMA6_NOSCO]	2.61	1	1	1	4	2.98621	2.61	1	1									3.24235	2.61	1	1	3.56716	2.61	1	1	3.4283	2.61	1	1	383	42.004	6.04932
A0A2R5FKC3	SCP-like extracellular OS=Nostoc commune NIES-4072 OX=2005467 GN=NIES4072_28840 PE=4 SV=1 - [A0A2R5FKC3_NOSCO]	2.61	1	1	1	37	38.0973	2.61	1	17	8.63591	2.61	1	4	34.9091	2.61	1	16													345	36.6487	9.62744
A0A2R5FS37	TPR repeat protein OS=Nostoc commune NIES-4072 OX=2005467 GN=NIES4072_52640 PE=4 SV=1 - [A0A2R5FS37_NOSCO]	2.61	1	1	1	3	3.04825	2.61	1	1					2.66065	2.61	1	1					2.6411	2.61	1	1					422	48.5273	6.31592
A0A2R5FXB8	Putative iron transport system substrate-binding protein OS=Nostoc commune NIES-4072 OX=2005467 GN=NIES4072_41700 PE=4 SV=1 - [A0A2R5FXB8_NOSCO]	2.6	1	1	1	3									2.15279	2.6	1	1					2.32154	2.6	1	1	2.43613	2.6	1	1	308	34.1094	4.99561
A0A2R5G2C5	Proton-translocating NADH-quinone oxidoreductase, chain M OS=Nostoc commune NIES-4072 OX=2005467 GN=NIES4072_57100 PE=4 SV=1 - [A0A2R5G2C5_NOSCO]	2.59	1	1	1	1	2.08493	2.59	1	1																					501	53.6293	8.33838
A0A2R5FWV6	Formate-dependent phosphoribosylglycinamide formyltransferase OS=Nostoc commune NIES-4072 OX=2005467 GN=purT PE=3 SV=1 - [A0A2R5FWV6_NOSCO]	2.58	1	1	1	1									3.03907	2.58	1	1													387	42.4752	5.32568
A0A2R5FN01	Amidase OS=Nostoc commune NIES-4072 OX=2005467 GN=NIES4072_30860 PE=3 SV=1 - [A0A2R5FN01_NOSCO]	2.58	1	1	1	3													3.10191	2.58	1	1	2.89804	2.58	1	1	3.3349	2.58	1	1	465	48.9603	4.88135
A0A2R5FIV9	ABC transporter-related protein OS=Nostoc commune NIES-4072 OX=2005467 GN=NIES4072_23410 PE=3 SV=1 - [A0A2R5FIV9_NOSCO]	2.58	1	1	1	2													3.81037	2.58	1	1					3.16319	2.58	1	1	621	68.9191	7.09326
A0A2R5G0M2	LysR family transcriptional regulator OS=Nostoc commune NIES-4072 OX=2005467 GN=NIES4072_57190 PE=3 SV=1 - [A0A2R5G0M2_NOSCO]	2.56	1	1	1	1									2.0384	2.56	1	1													313	35.1514	8.22119
A0A2R5FGE8	Orotate phosphoribosyltransferase OS=Nostoc commune NIES-4072 OX=2005467 GN=pyrE PE=3 SV=1 - [A0A2R5FGE8_NOSCO]	2.52	1	1	1	2	2.85828	2.52	1	1					2.74578	2.52	1	1													477	53.2384	4.99561
A0A2R5FW55	Uncharacterized protein OS=Nostoc commune NIES-4072 OX=2005467 GN=NIES4072_53960 PE=4 SV=1 - [A0A2R5FW55_NOSCO]	2.52	1	1	1	3													2.52404	2.52	1	1	2.19456	2.52	1	1	2.17179	2.52	1	1	397	44.5884	6.56592
A0A2R5FLJ1	Peptidase U62 modulator of DNA gyrase OS=Nostoc commune NIES-4072 OX=2005467 GN=NIES4072_03070 PE=4 SV=1 - [A0A2R5FLJ1_NOSCO]	2.52	1	1	1	2													2.16268	2.52	1	1	2.68942	2.52	1	1					437	47.2887	4.66553
A0A2R5FGN1	Mg-protoporphyrin IX chelatase OS=Nostoc commune NIES-4072 OX=2005467 GN=NIES4072_14270 PE=3 SV=1 - [A0A2R5FGN1_NOSCO]	2.51	1	2	2	4	2.58644	1.33	1	1									2.05878	1.18	1	1	4.69056	2.51	2	2					676	73.7148	5.26221
A0A2R5FNY0	Sulfite reductase, ferredoxin dependent OS=Nostoc commune NIES-4072 OX=2005467 GN=NIES4072_11610 PE=3 SV=1 - [A0A2R5FNY0_NOSCO]	2.51	1	2	2	5													2.17157	1.1	1	1	4.09504	2.51	2	2	4.17466	2.51	2	2	638	71.9879	7.72314
A0A2R5FMX8	DNA topoisomerase (ATP-hydrolyzing) OS=Nostoc commune NIES-4072 OX=2005467 GN=NIES4072_33040 PE=3 SV=1 - [A0A2R5FMX8_NOSCO]	2.51	1	1	1	3													3.94697	2.51	1	1	7.26526	2.51	1	2					838	93.1224	7.38623
A0A2R5FGW1	Nuclear transport factor 2 OS=Nostoc commune NIES-4072 OX=2005467 GN=NIES4072_07180 PE=3 SV=1 - [A0A2R5FGW1_NOSCO]	2.5	1	1	1	2	2.2565	2.5	1	1													2.13063	2.5	1	1					320	35.082	5.12256
A0A2R5FUW0	Nickel-dependent hydrogenase, large subunit, HupL OS=Nostoc commune NIES-4072 OX=2005467 GN=NIES4072_62480 PE=4 SV=1 - [A0A2R5FUW0_NOSCO]	2.49	1	1	1	2	3.44189	2.49	1	1													3.57993	2.49	1	1					362	41.1551	5.94775
A0A2R5FZK9	Uncharacterized protein OS=Nostoc commune NIES-4072 OX=2005467 GN=NIES4072_47560 PE=4 SV=1 - [A0A2R5FZK9_NOSCO]	2.49	1	1	1	3	2.21298	2.49	1	1	2.14946	2.49	1	1	2.10344	2.49	1	1													321	36.2779	5.30029
A0A2R5FIR5	Pyruvate phosphate dikinase PEP/pyruvate-binding protein OS=Nostoc commune NIES-4072 OX=2005467 GN=NIES4072_22910 PE=4 SV=1 - [A0A2R5FIR5_NOSCO]	2.47	1	2	2	4	5.99105	2.47	2	2					5.00777	2.47	2	2													971	107.762	5.73193
A0A2R5FKQ5	Uncharacterized protein OS=Nostoc commune NIES-4072 OX=2005467 GN=NIES4072_04690 PE=4 SV=1 - [A0A2R5FKQ5_NOSCO]	2.47	2	1	1	7	10.2653	2.47	1	3	3.32272	2.47	1	1	9.10909	2.47	1	3													445	45.4907	3.95459
A0A2R5FQC9	Carbamoyl-phosphate synthase small chain OS=Nostoc commune NIES-4072 OX=2005467 GN=carA PE=3 SV=1 - [A0A2R5FQC9_NOSCO]	2.46	2	1	1	1									3.03408	2.46	1	1													448	48.5615	5.2876
A0A2R5FJ43	Uncharacterized protein OS=Nostoc commune NIES-4072 OX=2005467 GN=NIES4072_24150 PE=4 SV=1 - [A0A2R5FJ43_NOSCO]	2.46	1	1	1	1									2.47125	2.46	1	1													366	41.4082	5.56689
A0A2R5FXT9	Fructosamine kinase OS=Nostoc commune NIES-4072 OX=2005467 GN=NIES4072_59860 PE=3 SV=1 - [A0A2R5FXT9_NOSCO]	2.45	1	1	1	1																					2.53912	2.45	1	1	286	31.9607	6.53662
A0A2R5FEV8	Methyl-accepting chemotaxis sensory transducer OS=Nostoc commune NIES-4072 OX=2005467 GN=NIES4072_06430 PE=4 SV=1 - [A0A2R5FEV8_NOSCO]	2.44	1	2	2	3	6.80901	2.44	2	2													2.83578	1.02	1	1					983	107.443	4.38623
A0A2R5FNN3	Binding-protein-dependent transport systems inner membrane component OS=Nostoc commune NIES-4072 OX=2005467 GN=NIES4072_35540 PE=3 SV=1 - [A0A2R5FNN3_NOSCO]	2.43	1	1	1	1																	2.39704	2.43	1	1					371	40.7152	9.5249
A0A2R5FUQ7	3-oxoacyl-[acyl-carrier-protein] synthase 3 OS=Nostoc commune NIES-4072 OX=2005467 GN=fabH PE=3 SV=1 - [A0A2R5FUQ7_NOSCO]	2.42	1	1	1	4									2.64609	2.42	1	1	2.85606	2.42	1	1	2.70438	2.42	1	1	2.54923	2.42	1	1	330	35.1223	6.13818
A0A2R5FJR2	Chaperone DnaJ domain-containing protein OS=Nostoc commune NIES-4072 OX=2005467 GN=NIES4072_26710 PE=4 SV=1 - [A0A2R5FJR2_NOSCO]	2.42	1	1	1	2																	2.02207	2.42	1	1	2.09092	2.42	1	1	331	37.1731	9.20264
A0A2R5FP40	Uncharacterized protein OS=Nostoc commune NIES-4072 OX=2005467 GN=NIES4072_10500 PE=4 SV=1 - [A0A2R5FP40_NOSCO]	2.41	1	2	2	8	2.67492	0.86	1	1					2.66564	0.86	1	1	5.12039	2.41	2	2	4.63931	2.41	2	2	5.00141	2.41	2	2	1285	140.282	4.4751
A0A2R5FPG4	Cyclopropane-fatty-acyl-phospholipid synthase OS=Nostoc commune NIES-4072 OX=2005467 GN=NIES4072_30250 PE=4 SV=1 - [A0A2R5FPG4_NOSCO]	2.39	1	1	1	1													2.59662	2.39	1	1									377	43.5628	6.52197
A0A2R5FIH7	Nucleotidyl transferase OS=Nostoc commune NIES-4072 OX=2005467 GN=NIES4072_08370 PE=4 SV=1 - [A0A2R5FIH7_NOSCO]	2.38	1	2	2	5	2.62678	1.07	1	1					2.3205	1.07	1	1	2.41387	1.31	1	1	2.69184	1.31	1	1	2.59135	1.31	1	1	842	92.968	6.04932
A0A2R5FH25	Parallel beta-helix repeat-containing protein OS=Nostoc commune NIES-4072 OX=2005467 GN=NIES4072_11310 PE=4 SV=1 - [A0A2R5FH25_NOSCO]	2.36	1	1	1	2	2.59075	2.36	1	1					2.43732	2.36	1	1													467	51.1372	8.74854
A0A2R5FIK2	von Willebrand factor type A OS=Nostoc commune NIES-4072 OX=2005467 GN=NIES4072_22050 PE=4 SV=1 - [A0A2R5FIK2_NOSCO]	2.35	1	1	1	4	3.15541	2.35	1	1					2.55291	2.35	1	1	2.64977	2.35	1	1	2.54178	2.35	1	1					426	46.1335	5.64307
A0A2R5G0Z7	Endonuclease MutS2 OS=Nostoc commune NIES-4072 OX=2005467 GN=mutS2 PE=3 SV=1 - [A0A2R5G0Z7_NOSCO]	2.34	1	1	1	2	2.49687	2.34	1	1					2.6128	2.34	1	1													812	89.1505	6.27783
A0A2R5FVG0	tRNA modification GTPase MnmE OS=Nostoc commune NIES-4072 OX=2005467 GN=mnmE PE=3 SV=1 - [A0A2R5FVG0_NOSCO]	2.33	1	1	1	2													2.4936	2.33	1	1	2.9442	2.33	1	1					472	51.2333	5.19873
A0A2R5FW04	2-nitropropane dioxygenase, NPD OS=Nostoc commune NIES-4072 OX=2005467 GN=NIES4072_35130 PE=4 SV=1 - [A0A2R5FW04_NOSCO]	2.33	1	1	1	1													3.30641	2.33	1	1									557	61.9098	7.06396
A0A2R5G1P4	Methionine synthase OS=Nostoc commune NIES-4072 OX=2005467 GN=NIES4072_54830 PE=4 SV=1 - [A0A2R5G1P4_NOSCO]	2.3	1	2	2	4	3.08083	1.36	1	1					2.78284	0.94	1	1	2.40994	0.94	1	1	2.77368	0.94	1	1					1175	130.497	5.13525
A0A2R5FTA0	Amine oxidase OS=Nostoc commune NIES-4072 OX=2005467 GN=NIES4072_56820 PE=4 SV=1 - [A0A2R5FTA0_NOSCO]	2.3	1	1	1	1																	2.90986	2.3	1	1					479	53.0085	5.94775
A0A2R5FUQ4	Nitrogenase cofactor biosynthesis protein NifB OS=Nostoc commune NIES-4072 OX=2005467 GN=NIES4072_61910 PE=4 SV=1 - [A0A2R5FUQ4_NOSCO]	2.29	1	1	1	5	3.72473	2.29	1	1					2.24752	2.29	1	1	3.58756	2.29	1	1	3.65109	2.29	1	1	3.47749	2.29	1	1	481	53.4959	7.02002
A0A2R5FLJ7	Uncharacterized protein OS=Nostoc commune NIES-4072 OX=2005467 GN=NIES4072_19920 PE=4 SV=1 - [A0A2R5FLJ7_NOSCO]	2.29	1	1	1	2													2.08469	2.29	1	1	2.43532	2.29	1	1					437	47.7839	5.04639
A0A2R5G013	Tyrosine--tRNA ligase OS=Nostoc commune NIES-4072 OX=2005467 GN=tyrS PE=3 SV=1 - [A0A2R5G013_NOSCO]	2.28	1	1	1	3													2.43051	2.28	1	1	2.2947	2.28	1	1	2.69657	2.28	1	1	395	44.003	6.39209
A0A2R5FR83	Radical SAM domain-containing protein OS=Nostoc commune NIES-4072 OX=2005467 GN=NIES4072_49460 PE=4 SV=1 - [A0A2R5FR83_NOSCO]	2.27	1	1	1	3													2.51903	2.27	1	1	2.23278	2.27	1	1	2.3036	2.27	1	1	529	60.4888	6.1001
A0A2R5FRD8	Coenzyme F420 hydrogenase/dehydrogenase beta subunit OS=Nostoc commune NIES-4072 OX=2005467 GN=NIES4072_45470 PE=4 SV=1 - [A0A2R5FRD8_NOSCO]	2.27	1	1	1	2													2.67435	2.27	1	1	2.97533	2.27	1	1					397	44.8398	7.6792
A0A2R5FXM6	Zinc metalloprotease OS=Nostoc commune NIES-4072 OX=2005467 GN=NIES4072_46550 PE=3 SV=1 - [A0A2R5FXM6_NOSCO]	2.26	1	1	1	1	2.17074	2.26	1	1																					399	43.3294	6.0874
A0A2R5FG81	FHA modulated glycosyl transferase/transpeptidase OS=Nostoc commune NIES-4072 OX=2005467 GN=NIES4072_12460 PE=4 SV=1 - [A0A2R5FG81_NOSCO]	2.25	1	1	1	3													4.1717	2.25	1	1	3.59707	2.25	1	1	3.25275	2.25	1	1	756	82.3378	9.33447
A0A2R5G0V8	Uncharacterized protein OS=Nostoc commune NIES-4072 OX=2005467 GN=NIES4072_54090 PE=4 SV=1 - [A0A2R5G0V8_NOSCO]	2.24	1	1	1	4	2.89901	2.24	1	1					2.79518	2.24	1	1					2.67229	2.24	1	1	2.40646	2.24	1	1	357	40.5398	5.80811
A0A2R5G1X7	Alpha/beta hydrolase fold protein OS=Nostoc commune NIES-4072 OX=2005467 GN=NIES4072_55630 PE=4 SV=1 - [A0A2R5G1X7_NOSCO]	2.24	1	1	1	3	2.04807	2.24	1	1									2.07763	2.24	1	1	2.13215	2.24	1	1					312	35.102	6.63916
A0A2R5FVB8	Glycolate oxidase subunit GlcD OS=Nostoc commune NIES-4072 OX=2005467 GN=NIES4072_32930 PE=4 SV=1 - [A0A2R5FVB8_NOSCO]	2.24	1	1	1	3													2.34244	2.24	1	1	2.8822	2.24	1	1	2.31355	2.24	1	1	490	52.9222	5.63037
A0A2R5FHW3	Coenzyme A biosynthesis bifunctional protein CoaBC OS=Nostoc commune NIES-4072 OX=2005467 GN=NIES4072_19360 PE=3 SV=1 - [A0A2R5FHW3_NOSCO]	2.24	1	1	1	1																					2.19838	2.24	1	1	401	43.3767	6.84424
A0A2R5FUD5	Riboflavin biosynthesis protein RibD OS=Nostoc commune NIES-4072 OX=2005467 GN=NIES4072_60840 PE=3 SV=1 - [A0A2R5FUD5_NOSCO]	2.23	1	1	1	1																	2.22245	2.23	1	1					404	43.3344	6.84424
A0A2R5FPF4	Uncharacterized protein OS=Nostoc commune NIES-4072 OX=2005467 GN=NIES4072_30150 PE=4 SV=1 - [A0A2R5FPF4_NOSCO]	2.22	1	2	2	2	5.60565	2.22	2	2																					948	103.083	8.74854
A0A2R5FN57	Carbamoyl-phosphate synthase large chain OS=Nostoc commune NIES-4072 OX=2005467 GN=carB PE=3 SV=1 - [A0A2R5FN57_NOSCO]	2.21	1	2	2	7	3.67728	1.29	1	1	2.12468	1.29	1	1	4.1493	1.29	1	1	3.62575	1.29	1	1	6.37083	2.21	2	2	3.53394	1.29	1	1	1088	119.349	5.17334
A0A2R5FE64	Exostosin family protein OS=Nostoc commune NIES-4072 OX=2005467 GN=NIES4072_03780 PE=4 SV=1 - [A0A2R5FE64_NOSCO]	2.2	1	1	1	5													4.4265	2.2	1	2	4.39685	2.2	1	2	2.40307	2.2	1	1	363	42.1594	7.35693
A0A2R5FUS6	Nitrogenase MoFe cofactor biosynthesis protein NifE OS=Nostoc commune NIES-4072 OX=2005467 GN=NIES4072_62270 PE=3 SV=1 - [A0A2R5FUS6_NOSCO]	2.18	1	1	1	2	2.26889	2.18	1	1																	2.08578	2.18	1	1	459	50.5049	6.62451
A0A2R5FQZ9	S-layer domain-containing protein OS=Nostoc commune NIES-4072 OX=2005467 GN=NIES4072_48730 PE=4 SV=1 - [A0A2R5FQZ9_NOSCO]	2.18	1	1	1	3													2.28893	2.18	1	1	2.53934	2.18	1	1	2.08718	2.18	1	1	413	43.3034	5.50342
A0A2R5FST3	Signal recognition particle receptor FtsY OS=Nostoc commune NIES-4072 OX=2005467 GN=ftsY PE=3 SV=1 - [A0A2R5FST3_NOSCO]	2.17	1	1	1	5	3.58096	2.17	1	1					3.89726	2.17	1	1	3.50888	2.17	1	1	3.20564	2.17	1	1	3.46219	2.17	1	1	554	59.2406	4.62744
A0A2R5FTT8	Diacylglycerol kinase catalytic region OS=Nostoc commune NIES-4072 OX=2005467 GN=NIES4072_51230 PE=4 SV=1 - [A0A2R5FTT8_NOSCO]	2.17	1	1	1	3	2.21854	2.17	1	1					2.28755	2.17	1	1					2.22845	2.17	1	1					323	33.9894	4.32275
A0A2R5FNU1	ABC transporter-related protein OS=Nostoc commune NIES-4072 OX=2005467 GN=NIES4072_15850 PE=3 SV=1 - [A0A2R5FNU1_NOSCO]	2.16	1	1	1	2													2.4605	2.16	1	1	3.29007	2.16	1	1					556	61.8302	6.7124
A0A2R5FIG8	Peptidase U62 modulator of DNA gyrase OS=Nostoc commune NIES-4072 OX=2005467 GN=NIES4072_08270 PE=4 SV=1 - [A0A2R5FIG8_NOSCO]	2.16	1	1	1	1																					2.15785	2.16	1	1	464	50.6284	4.97021
A0A2R5G1J2	Chaperone protein DnaK OS=Nostoc commune NIES-4072 OX=2005467 GN=dnaK PE=2 SV=1 - [A0A2R5G1J2_NOSCO]	2.15	1	1	1	2													3.21337	2.15	1	1	2.91542	2.15	1	1					652	71.3975	4.70361
A0A2R5FI50	Gamma-glutamyl phosphate reductase OS=Nostoc commune NIES-4072 OX=2005467 GN=proA PE=3 SV=1 - [A0A2R5FI50_NOSCO]	2.14	1	1	1	2	2.46623	2.14	1	1					2.69027	2.14	1	1													421	46.4269	5.70654
A0A2R5FFC6	Proton-translocating NADH-quinone oxidoreductase, chain L OS=Nostoc commune NIES-4072 OX=2005467 GN=NIES4072_08710 PE=4 SV=1 - [A0A2R5FFC6_NOSCO]	2.14	1	2	2	2					4.15663	2.14	2	2																	700	76.6227	6.39209
A0A2R5FV85	Cysteine desulfurase OS=Nostoc commune NIES-4072 OX=2005467 GN=NIES4072_34200 PE=3 SV=1 - [A0A2R5FV85_NOSCO]	2.14	1	1	1	1									2.08988	2.14	1	1													420	46.1935	5.93506
A0A2R5FIV1	Circadian clock protein kinase KaiC OS=Nostoc commune NIES-4072 OX=2005467 GN=kaiC PE=3 SV=1 - [A0A2R5FIV1_NOSCO]	2.12	1	1	1	4	3.65909	2.12	1	1					3.55954	2.12	1	1	3.14079	2.12	1	1					3.23708	2.12	1	1	520	57.9259	5.85889
A0A2R5FZX1	Serine--tRNA ligase OS=Nostoc commune NIES-4072 OX=2005467 GN=serS PE=3 SV=1 - [A0A2R5FZX1_NOSCO]	2.11	1	1	1	3													2.75641	2.11	1	1	2.34231	2.11	1	1	2.70285	2.11	1	1	426	47.5768	5.59229
A0A2R5FQ79	Peptidoglycan binding domain-containing protein OS=Nostoc commune NIES-4072 OX=2005467 GN=NIES4072_46020 PE=4 SV=1 - [A0A2R5FQ79_NOSCO]	2.11	1	1	1	1																					2.25578	2.11	1	1	379	41.6636	8.73389
A0A2R5FPW7	Pyruvate kinase OS=Nostoc commune NIES-4072 OX=2005467 GN=NIES4072_37480 PE=3 SV=1 - [A0A2R5FPW7_NOSCO]	2.1	1	1	1	1																	2.43767	2.1	1	1					476	51.0738	6.40479
A0A2R5FN54	Uncharacterized protein OS=Nostoc commune NIES-4072 OX=2005467 GN=NIES4072_38770 PE=4 SV=1 - [A0A2R5FN54_NOSCO]	2.09	1	2	2	3	6.71463	2.09	2	2					3.13298	1.18	1	1													1100	124.548	6.34131
A0A2R5FRW9	Flavin reductase domain-containing protein OS=Nostoc commune NIES-4072 OX=2005467 GN=NIES4072_39130 PE=3 SV=1 - [A0A2R5FRW9_NOSCO]	2.09	1	1	1	2													3.25515	2.09	1	1					3.88031	2.09	1	1	574	63.4854	5.8208
A0A2R5FKR5	Histidinol dehydrogenase OS=Nostoc commune NIES-4072 OX=2005467 GN=hisD PE=3 SV=1 - [A0A2R5FKR5_NOSCO]	2.08	1	1	1	5	3.05242	2.08	1	1					3.20153	2.08	1	1	2.65177	2.08	1	1	2.76175	2.08	1	1	2.92527	2.08	1	1	433	46.5785	5.93506
A0A2R5FMI4	Carboxyl-terminal protease OS=Nostoc commune NIES-4072 OX=2005467 GN=NIES4072_28960 PE=3 SV=1 - [A0A2R5FMI4_NOSCO]	2.02	1	1	1	4	2.31428	2.02	1	1					2.31309	2.02	1	1	2.01981	2.02	1	1	2.56853	2.02	1	1					446	48.5584	9.37842
A0A2R5FPL5	Amidophosphoribosyltransferase OS=Nostoc commune NIES-4072 OX=2005467 GN=purF PE=3 SV=1 - [A0A2R5FPL5_NOSCO]	2	1	1	1	5	2.24139	2	1	1					2.35883	2	1	1	2.38961	2	1	1	2.99148	2	1	1	2.10377	2	1	1	499	54.6137	6.11279
A0A2R5FHE3	Cyclic nucleotide-regulated ABC bacteriocin/lantibiotic exporter OS=Nostoc commune NIES-4072 OX=2005467 GN=NIES4072_17210 PE=4 SV=1 - [A0A2R5FHE3_NOSCO]	2	3	2	2	5	2.92295	0.8	1	1					2.52138	0.8	1	1	2.39303	0.8	1	1	5.51999	2	2	2					1000	111.774	6.46826
A0A2R5FMB8	Multicopper oxidase type 2 OS=Nostoc commune NIES-4072 OX=2005467 GN=NIES4072_05770 PE=4 SV=1 - [A0A2R5FMB8_NOSCO]	2	1	1	1	1																	2.11528	2	1	1					499	55.9798	9.5249
A0A2R5FHD3	Phytase OS=Nostoc commune NIES-4072 OX=2005467 GN=NIES4072_17260 PE=4 SV=1 - [A0A2R5FHD3_NOSCO]	1.99	1	3	3	7	13.4691	1.99	3	4					6.3476	1.55	2	2					2.79774	0.55	1	1					1809	192.766	4.4751
A0A2R5FWS8	Uroporphyrin-III C-methyltransferase OS=Nostoc commune NIES-4072 OX=2005467 GN=NIES4072_37770 PE=3 SV=1 - [A0A2R5FWS8_NOSCO]	1.99	1	1	1	6	2.27827	1.99	1	1	2.13438	1.99	1	1	2.90634	1.99	1	1	2.73436	1.99	1	1	2.60394	1.99	1	1	2.98362	1.99	1	1	554	60.3646	5.98584
A0A2R5FGH7	Aldehyde dehydrogenase OS=Nostoc commune NIES-4072 OX=2005467 GN=NIES4072_05650 PE=4 SV=1 - [A0A2R5FGH7_NOSCO]	1.98	1	1	1	3	2.62667	1.98	1	1					2.96247	1.98	1	1					2.03624	1.98	1	1					455	48.9005	5.68115
A0A2R5FS51	Uroporphyrinogen decarboxylase OS=Nostoc commune NIES-4072 OX=2005467 GN=hemE PE=3 SV=1 - [A0A2R5FS51_NOSCO]	1.98	1	1	1	5													2.029	1.98	1	1	6.19232	1.98	1	3	2.05882	1.98	1	1	353	39.0774	6.7417
A0A2R5FV98	Response regulator receiver modulated serine phosphatase with GAF sensor OS=Nostoc commune NIES-4072 OX=2005467 GN=NIES4072_32720 PE=4 SV=1 - [A0A2R5FV98_NOSCO]	1.97	1	1	1	3													2.21472	1.97	1	1	2.00203	1.97	1	1	2.9286	1.97	1	1	557	62.9182	5.09717
A0A2R5FRU2	Uncharacterized protein OS=Nostoc commune NIES-4072 OX=2005467 GN=NIES4072_51680 PE=4 SV=1 - [A0A2R5FRU2_NOSCO]	1.97	1	1	1	2																	2.24677	1.97	1	1	2.97188	1.97	1	1	661	75.4518	5.41455
A0A2R5FRX3	Potassium-transporting ATPase potassium-binding subunit OS=Nostoc commune NIES-4072 OX=2005467 GN=kdpA PE=3 SV=1 - [A0A2R5FRX3_NOSCO]	1.96	1	1	1	2													2.08881	1.96	1	1	2.35969	1.96	1	1					561	60.4564	8.45557
A0A2R5FRA9	Uncharacterized protein OS=Nostoc commune NIES-4072 OX=2005467 GN=NIES4072_49810 PE=4 SV=1 - [A0A2R5FRA9_NOSCO]	1.95	1	1	1	1																					2.07885	1.95	1	1	307	34.8529	5.5415
A0A2R5FFX9	Transcription-repair-coupling factor OS=Nostoc commune NIES-4072 OX=2005467 GN=mfd PE=3 SV=1 - [A0A2R5FFX9_NOSCO]	1.92	1	2	2	6	5.96575	1.92	2	2									2.77234	0.92	1	1	5.81937	1.92	2	2	3.08134	0.92	1	1	1198	133.91	6.34131
A0A2R5FK07	FHA domain-containing protein OS=Nostoc commune NIES-4072 OX=2005467 GN=NIES4072_27740 PE=4 SV=1 - [A0A2R5FK07_NOSCO]	1.9	1	1	1	1	2.00948	1.9	1	1																					526	58.9161	5.59229
A0A2R5FZB5	S-layer domain-containing protein OS=Nostoc commune NIES-4072 OX=2005467 GN=NIES4072_48740 PE=4 SV=1 - [A0A2R5FZB5_NOSCO]	1.9	1	1	1	1					4.006	1.9	1	1																	685	74.7397	9.5249
A0A2R5FYV5	Carbohydrate-selective porin OprB OS=Nostoc commune NIES-4072 OX=2005467 GN=NIES4072_45160 PE=3 SV=1 - [A0A2R5FYV5_NOSCO]	1.89	1	1	1	2	2.89538	1.89	1	1					2.71551	1.89	1	1													530	57.0742	5.14795
A0A2R5FYZ4	1A family penicillin-binding protein OS=Nostoc commune NIES-4072 OX=2005467 GN=NIES4072_45560 PE=4 SV=1 - [A0A2R5FYZ4_NOSCO]	1.88	1	1	1	6	4.49341	1.88	1	1					4.3511	1.88	1	1	4.46158	1.88	1	1	7.74781	1.88	1	2	4.19504	1.88	1	1	798	88.8056	9.74463
A0A2R5FY64	Uncharacterized protein OS=Nostoc commune NIES-4072 OX=2005467 GN=NIES4072_69170 PE=4 SV=1 - [A0A2R5FY64_NOSCO]	1.84	1	1	1	2	2.98742	1.84	1	1					2.79132	1.84	1	1													488	55.3383	6.69775
A0A2R5FTM9	TM helix repeat-containing protein OS=Nostoc commune NIES-4072 OX=2005467 GN=NIES4072_58060 PE=4 SV=1 - [A0A2R5FTM9_NOSCO]	1.82	1	1	1	5	2.93404	1.82	1	1					3.00035	1.82	1	1	2.82986	1.82	1	1	3.21517	1.82	1	1	2.87848	1.82	1	1	550	58.256	9.17334
A0A2R5FWF0	Translation initiation factor IF-2 OS=Nostoc commune NIES-4072 OX=2005467 GN=infB PE=3 SV=1 - [A0A2R5FWF0_NOSCO]	1.81	1	2	2	6	2.56137	1.05	1	1	2.83734	1.05	1	1	2.67832	1.05	1	1	2.33761	0.76	1	1	2.60567	0.76	1	1	2.36329	0.76	1	1	1051	113.474	6.63916
A0A2R5FZM9	DNA topoisomerase 1 OS=Nostoc commune NIES-4072 OX=2005467 GN=topA PE=3 SV=1 - [A0A2R5FZM9_NOSCO]	1.81	1	2	2	2													2.08148	0.91	1	1	2.08394	0.91	1	1					882	97.1198	8.42627
A0A2R5FNV7	ABC transporter-related protein OS=Nostoc commune NIES-4072 OX=2005467 GN=NIES4072_15950 PE=4 SV=1 - [A0A2R5FNV7_NOSCO]	1.78	1	1	1	1	2.37364	1.78	1	1																					561	61.5007	7.94287
A0A2R5FGK5	Cell wall hydrolase/autolysin OS=Nostoc commune NIES-4072 OX=2005467 GN=NIES4072_13810 PE=4 SV=1 - [A0A2R5FGK5_NOSCO]	1.78	1	1	1	1	2.44787	1.78	1	1																					450	49.0777	8.39697
A0A2R5FSG3	UvrABC system protein A OS=Nostoc commune NIES-4072 OX=2005467 GN=uvrA PE=3 SV=1 - [A0A2R5FSG3_NOSCO]	1.76	1	2	2	3	2.07535	1.03	1	1													2.76643	1.03	1	1	2.19912	0.72	1	1	967	107.3	6.97607
A0A2R5FMT7	Histidine kinase OS=Nostoc commune NIES-4072 OX=2005467 GN=NIES4072_37700 PE=4 SV=1 - [A0A2R5FMT7_NOSCO]	1.76	1	3	3	6	9.25111	1.76	3	3									3.10696	0.54	1	1	3.53366	0.54	1	1	2.98688	0.54	1	1	2211	240.084	5.14795
A0A2R5FLU6	FeS assembly protein SufD OS=Nostoc commune NIES-4072 OX=2005467 GN=NIES4072_34210 PE=4 SV=1 - [A0A2R5FLU6_NOSCO]	1.75	1	1	1	5	2.9298	1.75	1	1					2.58281	1.75	1	1	2.69564	1.75	1	1	2.48722	1.75	1	1	2.68952	1.75	1	1	456	49.6577	5.31299
A0A2R5FST6	Peptidase M24 OS=Nostoc commune NIES-4072 OX=2005467 GN=NIES4072_55160 PE=3 SV=1 - [A0A2R5FST6_NOSCO]	1.74	1	1	1	1									2.47026	1.74	1	1													460	50.0766	5.10986
A0A2R5FQF9	Peptidase S8/S53 OS=Nostoc commune NIES-4072 OX=2005467 GN=NIES4072_42150 PE=3 SV=1 - [A0A2R5FQF9_NOSCO]	1.74	1	1	1	1																	2.1084	1.74	1	1					575	61.5605	6.69775
A0A2R5FLR2	Peptidase M16 domain-containing protein OS=Nostoc commune NIES-4072 OX=2005467 GN=NIES4072_03770 PE=4 SV=1 - [A0A2R5FLR2_NOSCO]	1.72	1	1	1	3	8.03197	1.72	1	2					4.38568	1.72	1	1													932	100.556	7.26904
A0A2R5FPU1	DNA repair protein RecN OS=Nostoc commune NIES-4072 OX=2005467 GN=NIES4072_44640 PE=3 SV=1 - [A0A2R5FPU1_NOSCO]	1.72	1	1	1	1	2.01829	1.72	1	1																					582	64.37	5.07178
A0A2R5FG67	Uncharacterized protein OS=Nostoc commune NIES-4072 OX=2005467 GN=NIES4072_12420 PE=4 SV=1 - [A0A2R5FG67_NOSCO]	1.71	1	1	1	4	2.05652	1.71	1	1					2.06689	1.71	1	1					2.25721	1.71	1	1	2.12233	1.71	1	1	468	51.4616	7.47412
A0A2R5FPN5	Serine/threonine protein kinase OS=Nostoc commune NIES-4072 OX=2005467 GN=NIES4072_44040 PE=4 SV=1 - [A0A2R5FPN5_NOSCO]	1.71	1	1	1	1	2.61973	1.71	1	1																					585	64.1585	5.2876
A0A2R5FNK2	3-isopropylmalate dehydratase large subunit OS=Nostoc commune NIES-4072 OX=2005467 GN=leuC PE=3 SV=1 - [A0A2R5FNK2_NOSCO]	1.71	1	1	1	2	2.15405	1.71	1	1																	2.04419	1.71	1	1	467	50.8205	5.36377
A0A2R5FT72	Uncharacterized protein OS=Nostoc commune NIES-4072 OX=2005467 GN=NIES4072_56510 PE=4 SV=1 - [A0A2R5FT72_NOSCO]	1.69	1	1	1	2	3.43487	1.69	1	1					3.50224	1.69	1	1													534	57.4354	9.89111
A0A2R5FFI9	Phosphoglucomutase/phosphomannomutase alpha/beta/subunit OS=Nostoc commune NIES-4072 OX=2005467 GN=NIES4072_09390 PE=3 SV=1 - [A0A2R5FFI9_NOSCO]	1.67	1	1	1	4	2.60892	1.67	1	1					2.44686	1.67	1	1					2.31773	1.67	1	1	2.04537	1.67	1	1	478	51.9712	5.77002
A0A2R5FIY3	PAS/PAC sensor signal transduction histidine kinase OS=Nostoc commune NIES-4072 OX=2005467 GN=NIES4072_18890 PE=4 SV=1 - [A0A2R5FIY3_NOSCO]	1.67	1	1	1	1	2.44655	1.67	1	1																					659	75.0675	5.47803
A0A2R5FIJ6	Protein-serine/threonine phosphatase OS=Nostoc commune NIES-4072 OX=2005467 GN=NIES4072_22120 PE=4 SV=1 - [A0A2R5FIJ6_NOSCO]	1.66	1	1	1	5	4.52349	1.66	1	1					3.95762	1.66	1	1	3.83259	1.66	1	1	4.18704	1.66	1	1	3.42105	1.66	1	1	664	73.6991	4.75439
A0A2R5FSX0	ABC transporter-related protein OS=Nostoc commune NIES-4072 OX=2005467 GN=NIES4072_55550 PE=4 SV=1 - [A0A2R5FSX0_NOSCO]	1.66	1	1	1	4	2.26303	1.66	1	1					2.30195	1.66	1	1					2.15269	1.66	1	1	2.09296	1.66	1	1	602	67.2817	7.98682
A0A2R5FMD8	Peptidase S8/S53 OS=Nostoc commune NIES-4072 OX=2005467 GN=NIES4072_36260 PE=3 SV=1 - [A0A2R5FMD8_NOSCO]	1.66	1	1	1	2					3.03015	1.66	1	1													2.64941	1.66	1	1	662	72.0274	5.73193
A0A2R5FN92	Acriflavin resistance protein OS=Nostoc commune NIES-4072 OX=2005467 GN=NIES4072_39220 PE=3 SV=1 - [A0A2R5FN92_NOSCO]	1.65	1	1	1	1	4.26821	1.65	1	1																					1091	117.609	5.0083
A0A2R5FFL6	UPF0061 protein NIES4072_09980 OS=Nostoc commune NIES-4072 OX=2005467 GN=NIES4072_09980 PE=3 SV=1 - [A0A2R5FFL6_NOSCO]	1.65	1	1	1	1																					2.12957	1.65	1	1	485	55.4305	5.33838
A0A2R5FHT4	Anthranilate synthase OS=Nostoc commune NIES-4072 OX=2005467 GN=NIES4072_19000 PE=4 SV=1 - [A0A2R5FHT4_NOSCO]	1.64	1	1	1	5	3.84516	1.64	1	1					3.47009	1.64	1	1	3.61099	1.64	1	1	4.21382	1.64	1	1	3.67689	1.64	1	1	733	82.4268	6.31592
A0A2R5FV26	3-phosphoshikimate 1-carboxyvinyltransferase OS=Nostoc commune NIES-4072 OX=2005467 GN=aroA PE=3 SV=1 - [A0A2R5FV26_NOSCO]	1.64	1	1	1	3									2.58404	1.64	1	1	2.39062	1.64	1	1	2.45033	1.64	1	1					426	46.5137	5.31299
A0A2R5FQS0	Uncharacterized protein OS=Nostoc commune NIES-4072 OX=2005467 GN=NIES4072_35170 PE=4 SV=1 - [A0A2R5FQS0_NOSCO]	1.64	1	1	2	4													4.42585	1.01	1	1	4.47231	1.01	1	1	6.19563	1.64	2	2	1588	175.388	5.26221
A0A2R5FK15	Beta-lactamase domain-containing protein OS=Nostoc commune NIES-4072 OX=2005467 GN=NIES4072_14600 PE=4 SV=1 - [A0A2R5FK15_NOSCO]	1.62	1	1	1	4	2.3612	1.62	1	1									2.27205	1.62	1	1	2.25073	1.62	1	1	2.359	1.62	1	1	555	62.0677	6.04932
A0A2R5FMQ8	Molybdopterin-dependent oxidoreductase alpha subunit OS=Nostoc commune NIES-4072 OX=2005467 GN=NIES4072_37190 PE=3 SV=1 - [A0A2R5FMQ8_NOSCO]	1.62	1	1	1	2																					5.69111	1.62	1	2	740	82.1631	7.50342
A0A2R5FXW7	Aspartate kinase OS=Nostoc commune NIES-4072 OX=2005467 GN=NIES4072_47450 PE=4 SV=1 - [A0A2R5FXW7_NOSCO]	1.59	1	1	1	2	2.498	1.59	1	1													3.17915	1.59	1	1					630	65.7585	6.04932
A0A2R5FNW5	Sodium/hydrogen exchanger OS=Nostoc commune NIES-4072 OX=2005467 GN=NIES4072_28050 PE=4 SV=1 - [A0A2R5FNW5_NOSCO]	1.59	1	1	1	2	3.33617	1.59	1	1													3.14719	1.59	1	1					693	75.3017	6.29053
A0A2R5FUB3	Uncharacterized protein OS=Nostoc commune NIES-4072 OX=2005467 GN=NIES4072_60450 PE=4 SV=1 - [A0A2R5FUB3_NOSCO]	1.59	1	2	2	5	5.66408	1.59	2	2									3.64422	0.91	1	1	2.62787	0.91	1	1	3.00711	0.91	1	1	1323	146.13	4.53857
A0A2R5FE84	Peptidase S9 prolyl oligopeptidase OS=Nostoc commune NIES-4072 OX=2005467 GN=NIES4072_03730 PE=4 SV=1 - [A0A2R5FE84_NOSCO]	1.58	1	1	1	2	2.90582	1.58	1	1					2.23242	1.58	1	1													697	78.616	5.30029
A0A2R5FV58	Cell wall hydrolase/autolysin OS=Nostoc commune NIES-4072 OX=2005467 GN=NIES4072_63580 PE=4 SV=1 - [A0A2R5FV58_NOSCO]	1.58	1	1	1	2	3.23326	1.58	1	1					3.24653	1.58	1	1													631	68.3689	9.90576
A0A2R5FM25	Beta-ketoacyl synthase OS=Nostoc commune NIES-4072 OX=2005467 GN=NIES4072_35160 PE=4 SV=1 - [A0A2R5FM25_NOSCO]	1.56	1	1	2	4									2.56054	0.6	1	1	4.42585	0.96	1	1	4.47231	0.96	1	1	4.04537	0.96	1	1	1665	181.314	5.68115
A0A2R5FT50	Uncharacterized protein OS=Nostoc commune NIES-4072 OX=2005467 GN=NIES4072_43390 PE=4 SV=1 - [A0A2R5FT50_NOSCO]	1.55	1	1	1	4					2.3399	1.55	1	1	2.83358	1.55	1	1					2.58502	1.55	1	1	2.84397	1.55	1	1	453	50.3003	9.30518
A0A2R5FS21	Uncharacterized protein OS=Nostoc commune NIES-4072 OX=2005467 GN=NIES4072_21190 PE=4 SV=1 - [A0A2R5FS21_NOSCO]	1.52	1	1	1	1	2.614	1.52	1	1																					853	95.9818	5.36377
A0A2R5FGV7	Glycoside hydrolase family protein OS=Nostoc commune NIES-4072 OX=2005467 GN=NIES4072_15180 PE=3 SV=1 - [A0A2R5FGV7_NOSCO]	1.52	1	1	1	2	2.83413	1.52	1	1					3.12271	1.52	1	1													789	90.2754	5.10986
A0A2R5FPA1	5'-nucleotidase/2',3'-cyclic phosphodiesterase OS=Nostoc commune NIES-4072 OX=2005467 GN=NIES4072_17270 PE=4 SV=1 - [A0A2R5FPA1_NOSCO]	1.52	1	1	1	2													4.12603	1.52	1	1	4.31548	1.52	1	1					1181	122.769	4.32275
A0A2R5FRM5	ABC transporter ATP-binding protein OS=Nostoc commune NIES-4072 OX=2005467 GN=NIES4072_19680 PE=4 SV=1 - [A0A2R5FRM5_NOSCO]	1.49	1	1	1	1	2.04305	1.49	1	1																					603	67.1008	8.38232
A0A2R5FDW6	D-xylulose 5-phosphate/D-fructose 6-phosphate phosphoketolase OS=Nostoc commune NIES-4072 OX=2005467 GN=NIES4072_01960 PE=4 SV=1 - [A0A2R5FDW6_NOSCO]	1.49	1	1	1	2	3.46011	1.49	1	1					2.87108	1.49	1	1													737	79.1242	5.64307
A0A2R5FY37	dTDP-4-dehydrorhamnose reductase OS=Nostoc commune NIES-4072 OX=2005467 GN=NIES4072_44430 PE=3 SV=1 - [A0A2R5FY37_NOSCO]	1.46	1	1	1	1	3.1236	1.46	1	1																					756	84.1878	5.85889
A0A2R5FGP2	FG-GAP repeat-containing protein OS=Nostoc commune NIES-4072 OX=2005467 GN=NIES4072_14380 PE=4 SV=1 - [A0A2R5FGP2_NOSCO]	1.45	1	1	1	2													2.06251	1.45	1	1					2.22109	1.45	1	1	414	44.9006	4.42432
A0A2R5FWP1	Uncharacterized protein OS=Nostoc commune NIES-4072 OX=2005467 GN=NIES4072_37330 PE=4 SV=1 - [A0A2R5FWP1_NOSCO]	1.42	1	1	1	1	2.40661	1.42	1	1																					772	85.8148	9.46631
A0A2R5FYC5	Ferredoxin-dependent glutamate synthase GltB OS=Nostoc commune NIES-4072 OX=2005467 GN=NIES4072_49170 PE=4 SV=1 - [A0A2R5FYC5_NOSCO]	1.4	1	2	2	3	2.52641	0.89	1	1					2.58092	0.89	1	1									2.07845	0.51	1	1	1567	171.326	6.37939
A0A2R5FKL4	RNA-binding S1 domain-containing protein OS=Nostoc commune NIES-4072 OX=2005467 GN=NIES4072_04290 PE=4 SV=1 - [A0A2R5FKL4_NOSCO]	1.39	1	1	1	4	3.90177	1.39	1	1									2.85998	1.39	1	1	3.45347	1.39	1	1	3.47981	1.39	1	1	719	80.6459	7.1665
A0A2R5FGL0	Adenylosuccinate lyase OS=Nostoc commune NIES-4072 OX=2005467 GN=NIES4072_14030 PE=3 SV=1 - [A0A2R5FGL0_NOSCO]	1.39	1	1	1	1																					2.3022	1.39	1	1	431	48.4364	6.40479
A0A2R5FKD3	Diguanylate cyclase/phosphodiesterase with FHA and GAF sensor OS=Nostoc commune NIES-4072 OX=2005467 GN=NIES4072_28940 PE=4 SV=1 - [A0A2R5FKD3_NOSCO]	1.37	1	1	1	3	3.71609	1.37	1	1									3.60488	1.37	1	1	3.47678	1.37	1	1					876	98.2982	5.50342
A0A2R5FR15	Lytic transglycosylase OS=Nostoc commune NIES-4072 OX=2005467 GN=NIES4072_41480 PE=4 SV=1 - [A0A2R5FR15_NOSCO]	1.37	1	1	1	2	2.15448	1.37	1	1					2.5279	1.37	1	1													731	82.183	9.27588
A0A2R5FNE1	Magnesium chelatase subunit H OS=Nostoc commune NIES-4072 OX=2005467 GN=NIES4072_09600 PE=4 SV=1 - [A0A2R5FNE1_NOSCO]	1.36	1	2	2	2																	5.13512	1.36	2	2					1327	147.931	5.22412
A0A2R5FJ68	PAS/PAC sensor hybrid histidine kinase OS=Nostoc commune NIES-4072 OX=2005467 GN=NIES4072_19890 PE=4 SV=1 - [A0A2R5FJ68_NOSCO]	1.36	1	1	1	2																	2.8208	1.36	1	1	2.31672	1.36	1	1	883	99.3692	5.021
A0A2R5FXY0	PAS/PAC sensor hybrid histidine kinase OS=Nostoc commune NIES-4072 OX=2005467 GN=NIES4072_43830 PE=4 SV=1 - [A0A2R5FXY0_NOSCO]	1.32	1	1	1	1																	2.00966	1.32	1	1					681	75.5917	5.70654
A0A2R5FU25	Neutral invertase OS=Nostoc commune NIES-4072 OX=2005467 GN=NIES4072_28410 PE=4 SV=1 - [A0A2R5FU25_NOSCO]	1.28	1	1	1	3	2.0904	1.28	1	1					2.16471	1.28	1	1					2.18167	1.28	1	1					467	52.881	5.56689
A0A2R5FQQ5	Glutamine--fructose-6-phosphate aminotransferase [isomerizing] OS=Nostoc commune NIES-4072 OX=2005467 GN=glmS PE=3 SV=1 - [A0A2R5FQQ5_NOSCO]	1.27	1	1	1	4	2.46181	1.27	1	1					2.18203	1.27	1	1	2.03437	1.27	1	1					2.1336	1.27	1	1	629	68.8532	6.02393
A0A2R5FRQ1	ATPase, E1-E2 type OS=Nostoc commune NIES-4072 OX=2005467 GN=NIES4072_25480 PE=4 SV=1 - [A0A2R5FRQ1_NOSCO]	1.27	1	1	1	2	3.26163	1.27	1	1					2.99148	1.27	1	1													945	102.514	6.29053
A0A2R5FGE3	Peptidase S9 prolyl oligopeptidase OS=Nostoc commune NIES-4072 OX=2005467 GN=NIES4072_13170 PE=4 SV=1 - [A0A2R5FGE3_NOSCO]	1.27	1	1	1	1	2.1944	1.27	1	1																					628	70.4819	5.10986
A0A2R5FQF7	Multi-sensor signal transduction histidine kinase OS=Nostoc commune NIES-4072 OX=2005467 GN=NIES4072_17050 PE=4 SV=1 - [A0A2R5FQF7_NOSCO]	1.25	1	1	1	2	3.3858	1.25	1	1					3.53927	1.25	1	1													878	98.7981	5.65576
A0A2R5FYM7	Uncharacterized protein OS=Nostoc commune NIES-4072 OX=2005467 GN=NIES4072_46330 PE=4 SV=1 - [A0A2R5FYM7_NOSCO]	1.24	1	1	1	1																	2.01718	1.24	1	1					804	87.169	5.36377
A0A2R5FG44	Urease subunit alpha OS=Nostoc commune NIES-4072 OX=2005467 GN=ureC PE=3 SV=1 - [A0A2R5FG44_NOSCO]	1.23	1	1	1	4	2.25751	1.23	1	1									2.14415	1.23	1	1	2.3406	1.23	1	1	2.17778	1.23	1	1	571	61.6299	5.40186
A0A2R5FUQ9	Peptidase M16 domain-containing protein OS=Nostoc commune NIES-4072 OX=2005467 GN=NIES4072_30810 PE=4 SV=1 - [A0A2R5FUQ9_NOSCO]	1.22	1	1	1	1	3.0508	1.22	1	1																					983	108.517	6.41748
A0A2R5FXN0	(P)ppGpp synthetase I, SpoT/RelA OS=Nostoc commune NIES-4072 OX=2005467 GN=NIES4072_41020 PE=3 SV=1 - [A0A2R5FXN0_NOSCO]	1.19	1	1	1	2																	2.13997	1.19	1	1	2.63206	1.19	1	1	756	85.6413	7.78174
A0A2R5FUE7	Multi-sensor signal transduction histidine kinase OS=Nostoc commune NIES-4072 OX=2005467 GN=NIES4072_61000 PE=4 SV=1 - [A0A2R5FUE7_NOSCO]	1.17	1	1	1	1	2.32129	1.17	1	1																					768	87.2909	5.49072
A0A2R5FHL6	Transporter OS=Nostoc commune NIES-4072 OX=2005467 GN=NIES4072_10450 PE=3 SV=1 - [A0A2R5FHL6_NOSCO]	1.13	1	1	1	2	3.46811	1.13	1	1					2.95831	1.13	1	1													1063	115.853	5.71924
A0A2R5FYA9	TPR repeat-containing serine/threonine protein kinase OS=Nostoc commune NIES-4072 OX=2005467 GN=NIES4072_69670 PE=4 SV=1 - [A0A2R5FYA9_NOSCO]	1.13	1	1	1	1																	2.38517	1.13	1	1					620	70.7259	8.77783
A0A2R5FTB7	Hemolysin-type calcium-binding region OS=Nostoc commune NIES-4072 OX=2005467 GN=NIES4072_44100 PE=4 SV=1 - [A0A2R5FTB7_NOSCO]	1.03	1	1	1	2	2.38577	1.03	1	1					2.31731	1.03	1	1													970	98.3314	3.89111
A0A2R5FLW0	DNA polymerase I OS=Nostoc commune NIES-4072 OX=2005467 GN=polA PE=3 SV=1 - [A0A2R5FLW0_NOSCO]	1.02	1	1	1	2	2.50245	1.02	1	1					2.75193	1.02	1	1													979	109.289	5.24951
A0A2R5FRL7	Uncharacterized protein OS=Nostoc commune NIES-4072 OX=2005467 GN=NIES4072_21160 PE=4 SV=1 - [A0A2R5FRL7_NOSCO]	1.01	1	1	1	3	2.92985	1.01	1	1									2.57894	1.01	1	1	2.5612	1.01	1	1					991	113.047	5.2876
A0A2R5FR04	Histidine kinase OS=Nostoc commune NIES-4072 OX=2005467 GN=NIES4072_43970 PE=4 SV=1 - [A0A2R5FR04_NOSCO]	0.99	1	1	1	1	2.61287	0.99	1	1																					1214	136.266	5.09717
A0A2R5FLZ7	Uncharacterized protein OS=Nostoc commune NIES-4072 OX=2005467 GN=NIES4072_34490 PE=4 SV=1 - [A0A2R5FLZ7_NOSCO]	0.95	1	1	1	1																	2.59796	0.95	1	1					945	104.698	7.51807
A0A2R5FUE8	Uncharacterized protein OS=Nostoc commune NIES-4072 OX=2005467 GN=NIES4072_35120 PE=3 SV=1 - [A0A2R5FUE8_NOSCO]	0.82	1	1	1	1													2.57197	0.82	1	1									1335	149.14	5.8335
A0A2Z6DG38	Filamentous hemagglutinin outer membrane protein OS=Nostoc commune HK-02 OX=1137087 GN=NIES4070_42750 PE=4 SV=1 - [A0A2Z6DG38_NOSCO]	0.82	1	1	1	1																	2.2936	0.82	1	1					1091	110.94	4.95752
A0A2R5FNB1	Hemolysin-type calcium-binding region OS=Nostoc commune NIES-4072 OX=2005467 GN=NIES4072_39250 PE=4 SV=1 - [A0A2R5FNB1_NOSCO]	0.77	1	1	1	4	3.21277	0.77	1	1					3.20577	0.77	1	1	3.34133	0.77	1	1	3.50239	0.77	1	1					1427	145.524	4.33545
A0A2R5G196	Protein splicing site OS=Nostoc commune NIES-4072 OX=2005467 GN=NIES4072_59610 PE=4 SV=1 - [A0A2R5G196_NOSCO]	0.7	1	1	1	3	2.73843	0.7	1	1									2.77988	0.7	1	1	3.18409	0.7	1	1					1567	176.412	5.84619
A0A2R5FIP7	Multi-sensor hybrid multi-kinase OS=Nostoc commune NIES-4072 OX=2005467 GN=NIES4072_22720 PE=4 SV=1 - [A0A2R5FIP7_NOSCO]	0.7	1	1	1	1	2.78876	0.7	1	1																					1293	144.018	5.18604
A0A2R5FEQ7	Uncharacterized protein OS=Nostoc commune NIES-4072 OX=2005467 GN=NIES4072_01410 PE=4 SV=1 - [A0A2R5FEQ7_NOSCO]	0.67	1	1	1	2	2.68357	0.67	1	1													2.43775	0.67	1	1					1496	168.011	6.25244
A0A2R5FWL0	Uncharacterized protein OS=Nostoc commune NIES-4072 OX=2005467 GN=NIES4072_43040 PE=4 SV=1 - [A0A2R5FWL0_NOSCO]	0.61	1	1	1	1	2.31293	0.61	1	1																					1797	188.882	7.89893
A0A2R5FM42	Polyketide synthase OS=Nostoc commune NIES-4072 OX=2005467 GN=NIES4072_35150 PE=4 SV=1 - [A0A2R5FM42_NOSCO]	0.45	1	1	1	2													2.45329	0.45	1	1	2.72831	0.45	1	1					2224	245.397	5.26221

## Sheet: NSAF normalization
Accession	Description	CE1	CE2	CE3	AN1	AN2	AN3	# AAs	Normalization 1	CE1	CE2	CE3	AN1	AN2	AN3	Normalization 2	CE1	CE2	CE3	AN1	AN2	AN3
A0A2R5FSU2	30S ribosomal protein S16 OS=Nostoc commune NIES-4072 OX=2005467 GN=rpsP PE=3 SV=1 - [A0A2R5FSU2_NOSCO]		4		3	4	4	88		0	0.0454545	0	0.0340909	0.0454545	0.0454545		0	0.00716504	0	0.0044578	0.00576888	0.00484681
A0A2R5FQ96	Phycobilisome linker polypeptide CpcC OS=Nostoc commune NIES-4072 OX=2005467 GN=NIES4072_46220 PE=3 SV=1 - [A0A2R5FQ96_NOSCO]	20	15	22	37	30	31	289		0.0692042	0.0519031	0.0761246	0.128028	0.103806	0.107266		0.0147356	0.00818153	0.0134384	0.0167412	0.0131746	0.0114378
A0A2R5FEU5	Allophycocyanin, beta subunit ApcB OS=Nostoc commune NIES-4072 OX=2005467 GN=NIES4072_06270 PE=3 SV=1 - [A0A2R5FEU5_NOSCO]	4	9	4	8	7	9	162		0.0246914	0.0555556	0.0246914	0.0493827	0.0432099	0.0555556		0.0052575	0.00875727	0.00435882	0.00645739	0.005484	0.00592388
A0A2R5FXJ6	Phycocyanin beta subunit OS=Nostoc commune NIES-4072 OX=2005467 GN=NIES4072_46250 PE=3 SV=1 - [A0A2R5FXJ6_NOSCO]	3	18	7	12	8	12	173		0.017341	0.104046	0.0404624	0.0693642	0.0462428	0.0693642		0.00369241	0.0164009	0.00714292	0.00907021	0.00586892	0.00739628
A0A2R5FUZ6	ATP synthase subunit beta OS=Nostoc commune NIES-4072 OX=2005467 GN=atpD PE=3 SV=1 - [A0A2R5FUZ6_NOSCO]	31	11	37	38	43	27	482		0.0643154	0.0228216	0.0767635	0.0788382	0.0892116	0.0560166		0.0136946	0.00359739	0.0135512	0.0103091	0.0113223	0.00597304
A0A2R5FNA0	50S ribosomal protein L19 OS=Nostoc commune NIES-4072 OX=2005467 GN=rplS PE=3 SV=1 - [A0A2R5FNA0_NOSCO]	1	4	1	2	1	5	120		0.00833333	0.0333333	0.00833333	0.0166667	0.00833333	0.0416667		0.00177441	0.00525436	0.0014711	0.00217937	0.00105763	0.00444291
A0A2R5FS68	Uncharacterized protein OS=Nostoc commune NIES-4072 OX=2005467 GN=NIES4072_23260 PE=4 SV=1 - [A0A2R5FS68_NOSCO]	1	6	2	3	2	3	137		0.00729927	0.0437956	0.0145985	0.0218978	0.0145985	0.0218978		0.00155423	0.00690354	0.00257711	0.00286341	0.00185278	0.00233496
A0A2R5FUV3	30S ribosomal protein S7 OS=Nostoc commune NIES-4072 OX=2005467 GN=rpsG PE=3 SV=1 - [A0A2R5FUV3_NOSCO]	3	13	8	9	9	9	156		0.0192308	0.0833333	0.0512821	0.0576923	0.0576923	0.0576923		0.00409479	0.0131359	0.00905294	0.00754397	0.00732204	0.00615172
B2ZWV0	60 kDa chaperonin (Fragment) OS=Nostoc cf. commune KG-102 OX=449210 GN=groEL PE=3 SV=1 - [B2ZWV0_NOSCO]	24	1	15	26	28	27	503		0.0477137	0.00198807	0.0298211	0.0516899	0.055666	0.0536779		0.0101596	0.000313381	0.00526438	0.00675908	0.00706487	0.00572367
A0A2R5FF27	PRC-barrel domain-containing protein AvaK OS=Nostoc commune NIES-4072 OX=2005467 GN=NIES4072_07360 PE=4 SV=1 - [A0A2R5FF27_NOSCO]	27	17	26	9	14	13	297		0.0909091	0.0572391	0.0875421	0.030303	0.047138	0.043771		0.0193572	0.00902264	0.015454	0.00396249	0.00598255	0.0046673
A0A2R5FTP9	50S ribosomal protein L14 OS=Nostoc commune NIES-4072 OX=2005467 GN=rplN PE=3 SV=1 - [A0A2R5FTP9_NOSCO]		5	1	6	2	7	122		0	0.0409836	0.00819672	0.0491803	0.0163934	0.057377		0	0.00646028	0.00144699	0.00643093	0.00208058	0.0061181
A0A2R5FJE1	60 kDa chaperonin OS=Nostoc commune NIES-4072 OX=2005467 GN=groL PE=3 SV=1 - [A0A2R5FJE1_NOSCO]	25	2	16	25	28	27	544		0.0459559	0.00367647	0.0294118	0.0459559	0.0514706	0.0496324		0.00978534	0.000579525	0.00519212	0.00600929	0.00653241	0.00529229
A0A2R5FZ72	UPF0367 protein NIES4072_52300 OS=Nostoc commune NIES-4072 OX=2005467 GN=NIES4072_52300 PE=3 SV=1 - [A0A2R5FZ72_NOSCO]				2	2	3	90		0	0	0	0.0222222	0.0222222	0.0333333		0	0	0	0.00290583	0.00282034	0.00355433
A0A2R5FQA4	Phycocyanin, alpha subunit PcyA OS=Nostoc commune NIES-4072 OX=2005467 GN=NIES4072_46240 PE=3 SV=1 - [A0A2R5FQA4_NOSCO]		3	1	3	2	6	162		0	0.0185185	0.00617284	0.0185185	0.0123457	0.037037		0	0.00291909	0.00108971	0.00242152	0.00156686	0.00394925
A0A2R5FK08	NAD(P)H-quinone oxidoreductase subunit M OS=Nostoc commune NIES-4072 OX=2005467 GN=ndhM PE=3 SV=1 - [A0A2R5FK08_NOSCO]		2		2		2	115		0	0.0173913	0	0.0173913	0	0.0173913		0	0.00274141	0	0.00227413	0	0.00185443
A0A2R5FQ58	Two component transcriptional regulator OS=Nostoc commune NIES-4072 OX=2005467 GN=NIES4072_38540 PE=4 SV=1 - [A0A2R5FQ58_NOSCO]	3	17	4	10	6	12	242		0.0123967	0.0702479	0.0165289	0.0413223	0.0247934	0.0495868		0.00263961	0.0110732	0.00291789	0.0054034	0.00314666	0.00528743
A0A2R5FXG6	30S ribosomal protein S5 OS=Nostoc commune NIES-4072 OX=2005467 GN=rpsE PE=3 SV=1 - [A0A2R5FXG6_NOSCO]	2	7	4	5	2	6	175		0.0114286	0.04	0.0228571	0.0285714	0.0114286	0.0342857		0.00243347	0.00630524	0.00403502	0.00373606	0.00145046	0.00365588
A0A2R5FFL9	Glycine cleavage system H protein OS=Nostoc commune NIES-4072 OX=2005467 GN=gcvH PE=3 SV=1 - [A0A2R5FFL9_NOSCO]	3	9	7	4	2	6	129		0.0232558	0.0697674	0.0542636	0.0310078	0.0155039	0.0465116		0.00495183	0.0109975	0.00957927	0.00405464	0.00196768	0.00495952
A0A2R5G200	Uncharacterized protein OS=Nostoc commune NIES-4072 OX=2005467 GN=NIES4072_62140 PE=4 SV=1 - [A0A2R5G200_NOSCO]	1	2	3	7	9	11	179		0.00558659	0.0111732	0.0167598	0.0391061	0.0502793	0.0614525		0.00118955	0.00176124	0.00295864	0.00511361	0.00638122	0.00655267
A0A2R5FTR4	50S ribosomal protein L22 OS=Nostoc commune NIES-4072 OX=2005467 GN=rplV PE=3 SV=1 - [A0A2R5FTR4_NOSCO]		5	1	2	1	4	118		0	0.0423729	0.00847458	0.0169492	0.00847458	0.0338983		0	0.00667927	0.00149604	0.00221631	0.00107555	0.00361457
A0A2R5FFI3	Nucleoside diphosphate kinase OS=Nostoc commune NIES-4072 OX=2005467 GN=ndk PE=3 SV=1 - [A0A2R5FFI3_NOSCO]		5	2	4	2	4	149		0	0.033557	0.0134228	0.0268456	0.0134228	0.0268456		0	0.00528963	0.00236956	0.0035104	0.00170356	0.00286254
A0A2R5FXH5	30S ribosomal protein S9 OS=Nostoc commune NIES-4072 OX=2005467 GN=rpsI PE=3 SV=1 - [A0A2R5FXH5_NOSCO]	1	4	1	4	3	4	138		0.00724638	0.0289855	0.00724638	0.0289855	0.0217391	0.0289855		0.00154296	0.00456901	0.00127922	0.00379021	0.00275903	0.00309072
A0A2R5G2T5	50S ribosomal protein L5 OS=Nostoc commune NIES-4072 OX=2005467 GN=rplE PE=3 SV=1 - [A0A2R5G2T5_NOSCO]	3	10	4	5	4	6	182		0.0164835	0.0549451	0.021978	0.0274725	0.021978	0.032967		0.00350982	0.00866104	0.00387983	0.00359237	0.00278935	0.00351527
A0A2R5FRH8	Uncharacterized protein OS=Nostoc commune NIES-4072 OX=2005467 GN=NIES4072_19180 PE=4 SV=1 - [A0A2R5FRH8_NOSCO]	1	2	1			1	97		0.0103093	0.0206186	0.0103093	0	0	0.0103093		0.00219514	0.00325012	0.00181992	0	0	0.00109928
A0A2R5FMG6	Phycobilisome protein ApcA OS=Nostoc commune NIES-4072 OX=2005467 GN=NIES4072_06280 PE=3 SV=1 - [A0A2R5FMG6_NOSCO]	6	5	6	10	11	11	161		0.0372671	0.0310559	0.0372671	0.0621118	0.068323	0.068323		0.00793524	0.00489537	0.00657884	0.00812188	0.00867124	0.00728526
A0A2R5FRQ6	Phycobilisome linker polypeptide OS=Nostoc commune NIES-4072 OX=2005467 GN=NIES4072_51140 PE=3 SV=1 - [A0A2R5FRQ6_NOSCO]	5	10	8	6	7	7	255		0.0196078	0.0392157	0.0313725	0.0235294	0.027451	0.027451		0.00417508	0.0061816	0.00553827	0.00307676	0.00348395	0.00292709
A0A2R5FPU8	Uncharacterized protein OS=Nostoc commune NIES-4072 OX=2005467 GN=NIES4072_19170 PE=4 SV=1 - [A0A2R5FPU8_NOSCO]		2		2	2	1	98		0	0.0204082	0	0.0204082	0.0204082	0.0102041		0	0.00321696	0	0.00266862	0.00259011	0.00108806
A0A2R5FXX9	Alkyl hydroperoxide reductase/ thiol specific antioxidant/ Mal allergen OS=Nostoc commune NIES-4072 OX=2005467 GN=NIES4072_42040 PE=4 SV=1 - [A0A2R5FXX9_NOSCO]	3	5	3	4	2	5	203		0.0147783	0.0246305	0.0147783	0.0197044	0.00985222	0.0246305		0.00314673	0.00388253	0.00260885	0.0025766	0.0012504	0.00262635
B2ZWT8	60 kDa chaperonin (Fragment) OS=Nostoc cf. verrucosum OX=363806 GN=groEL PE=3 SV=1 - [B2ZWT8_9NOSO]	21	2	13	21	24	23	500		0.042	0.004	0.026	0.042	0.048	0.046		0.00894301	0.000630524	0.00458984	0.00549201	0.00609194	0.00490497
A0A2R5FIN2	ATP-dependent Clp protease proteolytic subunit OS=Nostoc commune NIES-4072 OX=2005467 GN=clpP PE=3 SV=1 - [A0A2R5FIN2_NOSCO]	1	9	5	6	8	8	203		0.00492611	0.044335	0.0246305	0.0295567	0.0394089	0.0394089		0.00104891	0.00698856	0.00434808	0.00386489	0.00500159	0.00420216
A0A2R5FFT6	Glutathione S-transferase domain-containing protein OS=Nostoc commune NIES-4072 OX=2005467 GN=NIES4072_10880 PE=4 SV=1 - [A0A2R5FFT6_NOSCO]	1	8	1		1	2	264		0.00378788	0.030303	0.00378788	0	0.00378788	0.00757576		0.000806549	0.00477669	0.000668683	0	0.00048074	0.000807801
A0A2R5FI52	Photosystem I protein PsaD OS=Nostoc commune NIES-4072 OX=2005467 GN=NIES4072_20240 PE=4 SV=1 - [A0A2R5FI52_NOSCO]		2	1	1	1	3	141		0	0.0141844	0.0070922	0.0070922	0.0070922	0.0212766		0	0.0022359	0.001252	0.000927392	0.000900109	0.00226872
A0A2R5FRQ9	Uncharacterized protein OS=Nostoc commune NIES-4072 OX=2005467 GN=NIES4072_51310 PE=4 SV=1 - [A0A2R5FRQ9_NOSCO]	3	1	3	1	2	3	136		0.0220588	0.00735294	0.0220588	0.00735294	0.0147059	0.0220588		0.00469696	0.00115905	0.00389409	0.000961487	0.0018664	0.00235213
A0A2R5FLP7	6,7-dimethyl-8-ribityllumazine synthase OS=Nostoc commune NIES-4072 OX=2005467 GN=ribH PE=3 SV=1 - [A0A2R5FLP7_NOSCO]		2		1		2	192		0	0.0104167	0	0.00520833	0	0.0104167		0	0.00164199	0	0.000681053	0	0.00111073
A0A2R5FGT6	Peptidyl-prolyl cis-trans isomerase OS=Nostoc commune NIES-4072 OX=2005467 GN=NIES4072_14720 PE=3 SV=1 - [A0A2R5FGT6_NOSCO]	1	5	2	2	1	5	189		0.00529101	0.026455	0.010582	0.010582	0.00529101	0.026455		0.00112661	0.00417013	0.00186807	0.00138373	0.00067151	0.00282089
A0A2R5FH52	RNP-1 like RNA-binding protein OS=Nostoc commune NIES-4072 OX=2005467 GN=NIES4072_08280 PE=4 SV=1 - [A0A2R5FH52_NOSCO]		7	3	46	64	44	106		0	0.0660377	0.0283019	0.433962	0.603774	0.415094		0	0.0104096	0.0049962	0.0567459	0.0766282	0.0442614
A0A2R5FQJ1	Photosystem II manganese-stabilizing protein PsbO OS=Nostoc commune NIES-4072 OX=2005467 GN=NIES4072_34370 PE=4 SV=1 - [A0A2R5FQJ1_NOSCO]	10	7	16	15	15	12	278		0.0359712	0.0251799	0.057554	0.0539568	0.0539568	0.0431655		0.00765931	0.00396912	0.0101601	0.00705552	0.00684795	0.00460272
A0A2R5G323	Site-determining protein OS=Nostoc commune NIES-4072 OX=2005467 GN=NIES4072_59420 PE=3 SV=1 - [A0A2R5G323_NOSCO]	2	6	2	2	1	4	268		0.00746269	0.0223881	0.00746269	0.00746269	0.00373134	0.0149254		0.00158902	0.00352905	0.0013174	0.000975838	0.000473565	0.00159149
A0A2R5FTR5	30S ribosomal protein S13 OS=Nostoc commune NIES-4072 OX=2005467 GN=rpsM PE=3 SV=1 - [A0A2R5FTR5_NOSCO]	3	5	4	4	4	5	126		0.0238095	0.0396825	0.031746	0.031746	0.031746	0.0396825		0.00506974	0.00625519	0.0056042	0.00415118	0.00402906	0.00423134
A0A2R5FWQ6	Nuclear transport factor 2 OS=Nostoc commune NIES-4072 OX=2005467 GN=NIES4072_62100 PE=3 SV=1 - [A0A2R5FWQ6_NOSCO]	4	8	5	6	7	8	319		0.0125392	0.0250784	0.015674	0.0188088	0.0219436	0.0250784		0.00266995	0.00395313	0.00276696	0.00245948	0.00278498	0.0026741
A0A2R5FQU5	Cyclase/dehydrase OS=Nostoc commune NIES-4072 OX=2005467 GN=NIES4072_16460 PE=4 SV=1 - [A0A2R5FQU5_NOSCO]	1	4	2	1	1	1	232		0.00431034	0.0172414	0.00862069	0.00431034	0.00431034	0.00431034		0.000917797	0.00271777	0.00152183	0.00056363	0.000547049	0.000459611
A0A2R5G114	Beta-Ig-H3/fasciclin OS=Nostoc commune NIES-4072 OX=2005467 GN=NIES4072_52610 PE=4 SV=1 - [A0A2R5G114_NOSCO]				5	10	9	133		0	0	0	0.037594	0.075188	0.0676692		0	0	0	0.00491587	0.00954251	0.00721555
A0A2R5G243	30S ribosomal protein S17 OS=Nostoc commune NIES-4072 OX=2005467 GN=rpsQ PE=3 SV=1 - [A0A2R5G243_NOSCO]		1		2	1	3	82		0	0.0121951	0	0.0243902	0.0121951	0.0365854		0	0.00192233	0	0.00318932	0.00154775	0.00390109
A0A2R5FSV1	Photosystem II reaction center Psb28 protein OS=Nostoc commune NIES-4072 OX=2005467 GN=psb28 PE=3 SV=1 - [A0A2R5FSV1_NOSCO]	1	2	1	1	1	2	113		0.00884956	0.0176991	0.00884956	0.00884956	0.00884956	0.0176991		0.00188433	0.00278993	0.00156223	0.00115719	0.00112315	0.00188725
A0A2R5FGM0	Uncharacterized protein OS=Nostoc commune NIES-4072 OX=2005467 GN=NIES4072_14130 PE=4 SV=1 - [A0A2R5FGM0_NOSCO]	32	9	23	13	13	12	1039		0.0307988	0.00866218	0.0221367	0.012512	0.012512	0.0115496		0.00655796	0.00136543	0.00390784	0.0016361	0.00158797	0.00123153
A0A2R5FIC9	60 kDa chaperonin OS=Nostoc commune NIES-4072 OX=2005467 GN=groL PE=3 SV=1 - [A0A2R5FIC9_NOSCO]	20	1	16	20	19	19	570		0.0350877	0.00175439	0.0280702	0.0350877	0.0333333	0.0333333		0.00747119	0.000276545	0.00495529	0.00458815	0.00423051	0.00355433
B2ZWU9	10 kDa chaperonin (Fragment) OS=Nostoc cf. commune KG-102 OX=449210 GN=groES PE=3 SV=1 - [B2ZWU9_NOSCO]		2	1	2	2	2	75		0	0.0266667	0.0133333	0.0266667	0.0266667	0.0266667		0	0.00420349	0.00235376	0.00348699	0.00338441	0.00284346
A0A2R5FEB4	NAD-dependent epimerase/dehydratase OS=Nostoc commune NIES-4072 OX=2005467 GN=NIES4072_04130 PE=4 SV=1 - [A0A2R5FEB4_NOSCO]	4	8	8	9	8	11	316		0.0126582	0.0253165	0.0253165	0.028481	0.0253165	0.0348101		0.0026953	0.00399066	0.00446917	0.00372424	0.00321305	0.0037118
A0A2R5FG60	LuxR family two component transcriptional regulator OS=Nostoc commune NIES-4072 OX=2005467 GN=NIES4072_12200 PE=4 SV=1 - [A0A2R5FG60_NOSCO]	2	6	2	4	3	4	225		0.00888889	0.0266667	0.00888889	0.0177778	0.0133333	0.0177778		0.0018927	0.00420349	0.00156918	0.00232466	0.00169221	0.00189564
A0A2R5G105	30S ribosomal protein S11 OS=Nostoc commune NIES-4072 OX=2005467 GN=rpsK PE=3 SV=1 - [A0A2R5G105_NOSCO]		4	1	2	1	3	131		0	0.0305344	0.00763359	0.0152672	0.00763359	0.0229008		0	0.00481316	0.00134757	0.00199637	0.00096882	0.0024419
A0A2R5FMD0	Hemerythrin HHE cation binding domain-containing protein OS=Nostoc commune NIES-4072 OX=2005467 GN=NIES4072_35950 PE=4 SV=1 - [A0A2R5FMD0_NOSCO]	11	11	12	2	3	3	350		0.0314286	0.0314286	0.0342857	0.00571429	0.00857143	0.00857143		0.00669205	0.00495411	0.00605253	0.000747213	0.00108785	0.00091397
A0A2R5FGS5	30S ribosomal protein S18 OS=Nostoc commune NIES-4072 OX=2005467 GN=rpsR PE=3 SV=1 - [A0A2R5FGS5_NOSCO]		1		2	1	2	71		0	0.0140845	0	0.028169	0.0140845	0.028169		0	0.00222015	0	0.00368344	0.00178754	0.00300366
A0A2R5FX20	Microcompartment protein OS=Nostoc commune NIES-4072 OX=2005467 GN=NIES4072_57140 PE=4 SV=1 - [A0A2R5FX20_NOSCO]	1	3	1	1	2	3	114		0.00877193	0.0263158	0.00877193	0.00877193	0.0175439	0.0263158		0.0018678	0.00414818	0.00154853	0.00114704	0.00222659	0.00280605
A0A2R5FVN4	RNA-binding S1 domain-containing protein OS=Nostoc commune NIES-4072 OX=2005467 GN=NIES4072_35600 PE=4 SV=1 - [A0A2R5FVN4_NOSCO]	5		7	11	9	11	363		0.0137741	0	0.0192837	0.030303	0.0247934	0.030303		0.0029329	0	0.0034042	0.00396249	0.00314666	0.00323121
A0A2R5G033	Uncharacterized protein OS=Nostoc commune NIES-4072 OX=2005467 GN=NIES4072_51350 PE=4 SV=1 - [A0A2R5G033_NOSCO]	31	12	19	23	20	24	1042		0.0297505	0.0115163	0.0182342	0.0220729	0.0191939	0.0230326		0.00633474	0.00181533	0.00321892	0.00288631	0.002436	0.00245596
A0A2R5FTD6	Ribulose bisphosphate carboxylase small chain OS=Nostoc commune NIES-4072 OX=2005467 GN=NIES4072_57160 PE=4 SV=1 - [A0A2R5FTD6_NOSCO]	11	3	11	8	10	10	673		0.0163447	0.00445765	0.0163447	0.0118871	0.0148588	0.0148588		0.00348026	0.000702664	0.00288537	0.00155438	0.00188582	0.00158439
A0A2R5FYC6	Nucleoid-associated protein NIES4072_61790 OS=Nostoc commune NIES-4072 OX=2005467 GN=NIES4072_61790 PE=3 SV=1 - [A0A2R5FYC6_NOSCO]		1		1	1	4	115		0	0.00869565	0	0.00869565	0.00869565	0.0347826		0	0.0013707	0	0.00113706	0.00110361	0.00370886
A0A2Z6BB08	Dps family protein OS=Nostoc commune KU008 OX=2100478 PE=3 SV=1 - [A0A2Z6BB08_NOSCO]		4	2		1		184		0	0.0217391	0.0108696	0	0.00543478	0		0	0.00342676	0.00191883	0	0.000689758	0
A0A2R5FUK1	Uncharacterized protein OS=Nostoc commune NIES-4072 OX=2005467 GN=NIES4072_35620 PE=4 SV=1 - [A0A2R5FUK1_NOSCO]	2	5	5	10	7	12	212		0.00943396	0.0235849	0.0235849	0.0471698	0.0330189	0.0566038		0.00200876	0.00371771	0.0041635	0.00616803	0.0041906	0.00603565
A0A2R5FVU3	50S ribosomal protein L15 OS=Nostoc commune NIES-4072 OX=2005467 GN=rplO PE=3 SV=1 - [A0A2R5FVU3_NOSCO]		6	3	3	3	4	147		0	0.0408163	0.0204082	0.0204082	0.0204082	0.0272109		0	0.00643391	0.0036027	0.00266862	0.00259011	0.00290149
A0A2R5FM41	Uncharacterized protein OS=Nostoc commune NIES-4072 OX=2005467 GN=NIES4072_27460 PE=4 SV=1 - [A0A2R5FM41_NOSCO]	1	4	1				148		0.00675676	0.027027	0.00675676	0	0	0		0.00143871	0.00426029	0.00119279	0	0	0
A0A2R5FMK5	Transcriptional regulator AbrB OS=Nostoc commune NIES-4072 OX=2005467 GN=NIES4072_06690 PE=4 SV=1 - [A0A2R5FMK5_NOSCO]	2	6	3	4	4	4	145		0.0137931	0.0413793	0.0206897	0.0275862	0.0275862	0.0275862		0.00293695	0.00652266	0.00365239	0.00360723	0.00350112	0.00294151
A0A2R5FTQ9	50S ribosomal protein L6 OS=Nostoc commune NIES-4072 OX=2005467 GN=rplF PE=3 SV=1 - [A0A2R5FTQ9_NOSCO]	2	7	5	2	2	5	182		0.010989	0.0384615	0.0274725	0.010989	0.010989	0.0274725		0.00233988	0.00606273	0.00484979	0.00143695	0.00139468	0.00292939
A0A2R5G270	Cysteine synthase OS=Nostoc commune NIES-4072 OX=2005467 GN=NIES4072_62840 PE=3 SV=1 - [A0A2R5G270_NOSCO]	7	8	8	7	7	7	319		0.0219436	0.0250784	0.0250784	0.0219436	0.0219436	0.0219436		0.00467242	0.00395313	0.00442714	0.00286939	0.00278498	0.00233984
A0A2R5FJX6	ATP-dependent zinc metalloprotease FtsH OS=Nostoc commune NIES-4072 OX=2005467 GN=ftsH PE=3 SV=1 - [A0A2R5FJX6_NOSCO]	13	1	10	17	16	17	613		0.0212072	0.00163132	0.0163132	0.0277325	0.0261011	0.0277325		0.00451562	0.000257147	0.00287981	0.00362636	0.00331264	0.00295711
A0A2R5FNQ5	CsbD family protein OS=Nostoc commune NIES-4072 OX=2005467 GN=NIES4072_27450 PE=3 SV=1 - [A0A2R5FNQ5_NOSCO]				2	2	2	60		0	0	0	0.0333333	0.0333333	0.0333333		0	0	0	0.00435874	0.00423051	0.00355433
A0A2R5FTI8	ATPase OS=Nostoc commune NIES-4072 OX=2005467 GN=NIES4072_26590 PE=3 SV=1 - [A0A2R5FTI8_NOSCO]	27	4	20	22	25	24	822		0.0328467	0.00486618	0.0243309	0.026764	0.0304136	0.0291971		0.00699401	0.00076706	0.00429519	0.00349972	0.00385996	0.00311328
A0A2R5FEC8	Uncharacterized protein OS=Nostoc commune NIES-4072 OX=2005467 GN=NIES4072_04330 PE=4 SV=1 - [A0A2R5FEC8_NOSCO]	1	7	5	4	3	4	266		0.0037594	0.0263158	0.018797	0.0150376	0.0112782	0.0150376		0.000800485	0.00414818	0.00331828	0.00196635	0.00143138	0.00160346
A0A2R5FQZ6	Uncharacterized protein OS=Nostoc commune NIES-4072 OX=2005467 GN=NIES4072_48750 PE=4 SV=1 - [A0A2R5FQZ6_NOSCO]	1	4	2	5	3	5	238		0.00420168	0.0168067	0.00840336	0.0210084	0.012605	0.0210084		0.000894659	0.00264926	0.00148346	0.00274711	0.00159977	0.00224012
A0A2R5FV21	Uncharacterized protein OS=Nostoc commune NIES-4072 OX=2005467 GN=NIES4072_49920 PE=4 SV=1 - [A0A2R5FV21_NOSCO]	2	4	2	7	7	6	327		0.00611621	0.0122324	0.00611621	0.0214067	0.0214067	0.0183486		0.00130232	0.00192821	0.00107971	0.00279919	0.00271684	0.00195651
A0A2R5FEN5	Nitrogenase iron protein OS=Nostoc commune NIES-4072 OX=2005467 GN=nifH PE=3 SV=1 - [A0A2R5FEN5_NOSCO]	4	5	4	6	8	7	297		0.013468	0.016835	0.013468	0.020202	0.026936	0.023569		0.00286773	0.00265372	0.00237754	0.00264166	0.0034186	0.00251316
A0A2R5FEB0	Ribulose bisphosphate carboxylase large chain OS=Nostoc commune NIES-4072 OX=2005467 GN=cbbL PE=3 SV=1 - [A0A2R5FEB0_NOSCO]	21	9	19	26	23	26	476		0.0441176	0.0189076	0.039916	0.0546218	0.0483193	0.0546218		0.00939392	0.00298042	0.00704645	0.00714247	0.00613247	0.00582432
A0A2R5G3S2	Glyceraldehyde-3-phosphate dehydrogenase OS=Nostoc commune NIES-4072 OX=2005467 GN=NIES4072_61750 PE=3 SV=1 - [A0A2R5G3S2_NOSCO]	4	4	8	6	8	10	337		0.0118694	0.0118694	0.0237389	0.0178042	0.0237389	0.0296736		0.00252735	0.00187099	0.00419068	0.00232811	0.00301283	0.00316409
A0A2R5FLX8	Uncharacterized protein OS=Nostoc commune NIES-4072 OX=2005467 GN=NIES4072_29420 PE=4 SV=1 - [A0A2R5FLX8_NOSCO]		2	1	2	1	1	133		0	0.0150376	0.0075188	0.0150376	0.0075188	0.0075188		0	0.00237039	0.00132731	0.00196635	0.000954251	0.000801728
A0A2R5FNT8	Allophycocyanin, beta subunit ApcB OS=Nostoc commune NIES-4072 OX=2005467 GN=NIES4072_15750 PE=3 SV=1 - [A0A2R5FNT8_NOSCO]	1	3	2	3	3	4	169		0.00591716	0.0177515	0.0118343	0.0177515	0.0177515	0.0236686		0.00125993	0.00279818	0.00208914	0.00232122	0.00225294	0.00252378
A0A2R5FUU9	Alpha/beta hydrolase fold protein OS=Nostoc commune NIES-4072 OX=2005467 GN=NIES4072_32790 PE=4 SV=1 - [A0A2R5FUU9_NOSCO]	4	4	4	5	4	5	332		0.0120482	0.0120482	0.0120482	0.0150602	0.0120482	0.0150602		0.00256541	0.00189917	0.00212689	0.00196931	0.0015291	0.00160587
A0A2R5FHN5	Translation initiation factor IF-3 OS=Nostoc commune NIES-4072 OX=2005467 GN=NIES4072_13860 PE=3 SV=1 - [A0A2R5FHN5_NOSCO]		2	2	3	3	3	144		0	0.0138889	0.0138889	0.0208333	0.0208333	0.0208333		0	0.00218932	0.00245184	0.00272421	0.00264407	0.00222145
A0A2R5FV33	30S ribosomal protein S8 OS=Nostoc commune NIES-4072 OX=2005467 GN=rpsH PE=3 SV=1 - [A0A2R5FV33_NOSCO]		1				1	133		0	0.0075188	0	0	0	0.0075188		0	0.00118519	0	0	0	0.000801728
A0A2R5FRP0	Uncharacterized protein OS=Nostoc commune NIES-4072 OX=2005467 GN=NIES4072_38330 PE=4 SV=1 - [A0A2R5FRP0_NOSCO]		2		1		1	111		0	0.018018	0	0.00900901	0	0.00900901		0	0.0028402	0	0.00117804	0	0.000960629
A0A2R5FN28	Ribosome-recycling factor OS=Nostoc commune NIES-4072 OX=2005467 GN=frr PE=3 SV=1 - [A0A2R5FN28_NOSCO]		3	2	2		1	182		0	0.0164835	0.010989	0.010989	0	0.00549451		0	0.00259831	0.00193991	0.00143695	0	0.000585878
A0A2R5FIQ8	Nitrogen regulatory protein P-II, GlnB OS=Nostoc commune NIES-4072 OX=2005467 GN=NIES4072_09370 PE=3 SV=1 - [A0A2R5FIQ8_NOSCO]		2		2	1	5	112		0	0.0178571	0	0.0178571	0.00892857	0.0446429		0	0.00281484	0	0.00233504	0.00113317	0.00476026
A0A2R5FRE3	Phage shock protein A, PspA OS=Nostoc commune NIES-4072 OX=2005467 GN=NIES4072_50060 PE=4 SV=1 - [A0A2R5FRE3_NOSCO]	1		3	4	4	4	258		0.00387597	0	0.0116279	0.0155039	0.0155039	0.0155039		0.000825306	0	0.0020527	0.00202732	0.00196768	0.00165317
A0A2R5FLZ4	ATP synthase gamma chain OS=Nostoc commune NIES-4072 OX=2005467 GN=atpG PE=3 SV=1 - [A0A2R5FLZ4_NOSCO]	3	7	4	7	7	7	315		0.00952381	0.0222222	0.0126984	0.0222222	0.0222222	0.0222222		0.00202789	0.00350291	0.00224168	0.00290583	0.00282034	0.00236955
A0A2R5FM10	UspA domain-containing protein OS=Nostoc commune NIES-4072 OX=2005467 GN=NIES4072_04670 PE=4 SV=1 - [A0A2R5FM10_NOSCO]	1	1	1	2	3	3	139		0.00719424	0.00719424	0.00719424	0.0143885	0.0215827	0.0215827		0.00153186	0.00113404	0.00127002	0.00188147	0.00273918	0.00230136
A0A2R5FNE7	ATP-dependent zinc metalloprotease FtsH OS=Nostoc commune NIES-4072 OX=2005467 GN=ftsH PE=3 SV=1 - [A0A2R5FNE7_NOSCO]	8	1	7	11	13	7	628		0.0127389	0.00159236	0.0111465	0.0175159	0.0207006	0.0111465		0.00271247	0.000251005	0.00196772	0.00229042	0.00262723	0.00118855
A0A2R5FR61	Elongation factor Tu OS=Nostoc commune NIES-4072 OX=2005467 GN=tuf PE=3 SV=1 - [A0A2R5FR61_NOSCO]	11	4	11	10	13	13	409		0.0268949	0.00977995	0.0268949	0.0244499	0.0317848	0.0317848		0.00572669	0.00154162	0.00474781	0.00319712	0.00403399	0.00338921
A0A2R5FEN0	GMP synthase [glutamine-hydrolyzing] OS=Nostoc commune NIES-4072 OX=2005467 GN=guaA PE=3 SV=1 - [A0A2R5FEN0_NOSCO]	11	3	9	10	12	10	539		0.0204082	0.00556586	0.0166976	0.0185529	0.0222635	0.0185529		0.00434549	0.000877352	0.00294766	0.00242602	0.00282558	0.00197829
A0A2R5FFZ2	Enoyl-[acyl-carrier-protein] reductase [NADH] OS=Nostoc commune NIES-4072 OX=2005467 GN=NIES4072_11360 PE=3 SV=1 - [A0A2R5FFZ2_NOSCO]	1	4	2	4	3	4	258		0.00387597	0.0155039	0.00775194	0.0155039	0.0116279	0.0155039		0.000825306	0.00244389	0.00136847	0.00202732	0.00147576	0.00165317
A0A2R5FPI2	Ribose-5-phosphate isomerase A OS=Nostoc commune NIES-4072 OX=2005467 GN=rpiA PE=3 SV=1 - [A0A2R5FPI2_NOSCO]		2				1	236		0	0.00847458	0	0	0	0.00423729		0	0.00133585	0	0	0	0.000451821
A0A2R5FGG6	DNA-directed RNA polymerase subunit beta OS=Nostoc commune NIES-4072 OX=2005467 GN=rpoB PE=3 SV=1 - [A0A2R5FGG6_NOSCO]	23	1	11	17	19	16	1099		0.0209281	0.000909918	0.0100091	0.0154686	0.0172884	0.0145587		0.0044562	0.000143431	0.00176693	0.00202271	0.00219417	0.00155239
A0A2R5FUM5	Uncharacterized protein OS=Nostoc commune NIES-4072 OX=2005467 GN=NIES4072_30410 PE=4 SV=1 - [A0A2R5FUM5_NOSCO]	2	8	5	3	2	4	167		0.011976	0.0479042	0.0299401	0.0179641	0.011976	0.0239521		0.00255005	0.00755118	0.0052854	0.00234902	0.00151995	0.00255401
A0A2R5FTP2	Beta-Ig-H3/fasciclin OS=Nostoc commune NIES-4072 OX=2005467 GN=NIES4072_53630 PE=4 SV=1 - [A0A2R5FTP2_NOSCO]	3	4	5	7	7	7	568		0.00528169	0.00704225	0.00880282	0.0123239	0.0123239	0.0123239		0.00112462	0.00111008	0.00155398	0.00161151	0.0015641	0.0013141
A0A2R5FVT3	50S ribosomal protein L16 OS=Nostoc commune NIES-4072 OX=2005467 GN=rplP PE=3 SV=1 - [A0A2R5FVT3_NOSCO]	1	3	2	2	2	3	141		0.0070922	0.0212766	0.0141844	0.0141844	0.0141844	0.0212766		0.00151013	0.00335385	0.002504	0.00185478	0.00180022	0.00226872
A0A2R5FHB7	Uncharacterized protein OS=Nostoc commune NIES-4072 OX=2005467 GN=NIES4072_17000 PE=4 SV=1 - [A0A2R5FHB7_NOSCO]		2	1	4	2	4	145		0	0.0137931	0.00689655	0.0275862	0.0137931	0.0275862		0	0.00217422	0.00121746	0.00360723	0.00175056	0.00294151
A0A2R5FWL4	Biotin carboxyl carrier protein of acetyl-CoA carboxylase OS=Nostoc commune NIES-4072 OX=2005467 GN=NIES4072_61700 PE=4 SV=1 - [A0A2R5FWL4_NOSCO]		4	4	1	1	1	185		0	0.0216216	0.0216216	0.00540541	0.00540541	0.00540541		0	0.00340824	0.00381691	0.000706823	0.000686029	0.000576377
A0A2R5FZ75	30S ribosomal protein S4 OS=Nostoc commune NIES-4072 OX=2005467 GN=rpsD PE=3 SV=1 - [A0A2R5FZ75_NOSCO]	1	4	3	2	4	3	202		0.0049505	0.019802	0.0148515	0.00990099	0.019802	0.0148515		0.0010541	0.0031214	0.00262177	0.00129468	0.00251318	0.00158361
A0A2R5FVH5	Uncharacterized protein OS=Nostoc commune NIES-4072 OX=2005467 GN=NIES4072_51420 PE=4 SV=1 - [A0A2R5FVH5_NOSCO]	4	4	7	9	8	8	384		0.0104167	0.0104167	0.0182292	0.0234375	0.0208333	0.0208333		0.00221801	0.00164199	0.00321804	0.00306474	0.00264407	0.00222145
A0A2R5FWV2	Uncharacterized protein OS=Nostoc commune NIES-4072 OX=2005467 GN=NIES4072_39980 PE=4 SV=1 - [A0A2R5FWV2_NOSCO]		2	1				116		0	0.0172414	0.00862069	0	0	0		0	0.00271777	0.00152183	0	0	0
A0A2R5FQW4	Uncharacterized protein OS=Nostoc commune NIES-4072 OX=2005467 GN=NIES4072_35670 PE=4 SV=1 - [A0A2R5FQW4_NOSCO]	1	48	14	3	3	3	202		0.0049505	0.237624	0.0693069	0.0148515	0.0148515	0.0148515		0.0010541	0.0374568	0.0122349	0.00194201	0.00188488	0.00158361
A0A2R5FQ45	NUDIX hydrolase OS=Nostoc commune NIES-4072 OX=2005467 GN=NIES4072_45580 PE=4 SV=1 - [A0A2R5FQ45_NOSCO]	3	4	3				182		0.0164835	0.021978	0.0164835	0	0	0		0.00350982	0.00346441	0.00290987	0	0	0
A0A2R5FJJ4	NAD(P)H-quinone oxidoreductase subunit H OS=Nostoc commune NIES-4072 OX=2005467 GN=ndhH PE=3 SV=1 - [A0A2R5FJJ4_NOSCO]	7	5	9	7	9	8	394		0.0177665	0.0126904	0.0228426	0.0177665	0.0228426	0.0203046		0.003783	0.00200039	0.00403246	0.00232319	0.00289908	0.00216507
A0A2R5FR68	Glucose-1-phosphate adenylyltransferase OS=Nostoc commune NIES-4072 OX=2005467 GN=glgC PE=3 SV=1 - [A0A2R5FR68_NOSCO]	4	2	4	1	2	1	429		0.00932401	0.004662	0.00932401	0.002331	0.004662	0.002331		0.00198535	0.000734876	0.00164599	0.000304807	0.00059168	0.000248554
A0A2R5FNA8	50S ribosomal protein L1 OS=Nostoc commune NIES-4072 OX=2005467 GN=rplA PE=3 SV=1 - [A0A2R5FNA8_NOSCO]	1	4	1	3	5	5	237		0.00421941	0.0168776	0.00421941	0.0126582	0.021097	0.021097		0.000898434	0.00266044	0.000744862	0.00165522	0.00267754	0.00224957
A0A2R5FG35	Trigger factor OS=Nostoc commune NIES-4072 OX=2005467 GN=tig PE=3 SV=1 - [A0A2R5FG35_NOSCO]	4		4	6	5	9	479		0.00835073	0	0.00835073	0.0125261	0.0104384	0.0187891		0.00177811	0	0.00147417	0.00163794	0.0013248	0.00200348
A0A2R5FST5	DNA-directed RNA polymerase subunit omega OS=Nostoc commune NIES-4072 OX=2005467 GN=rpoZ PE=3 SV=1 - [A0A2R5FST5_NOSCO]		1		2	2	2	78		0	0.0128205	0	0.025641	0.025641	0.025641		0	0.00202091	0	0.00335288	0.00325424	0.0027341
A0A2R5FPA0	D-3-phosphoglycerate dehydrogenase OS=Nostoc commune NIES-4072 OX=2005467 GN=NIES4072_29550 PE=3 SV=1 - [A0A2R5FPA0_NOSCO]	7	1	7	11	11	9	526		0.013308	0.00190114	0.013308	0.0209125	0.0209125	0.0171103		0.00283365	0.000299678	0.00234929	0.00273457	0.00265413	0.00182446
A0A2R5FKP3	Uncharacterized protein OS=Nostoc commune NIES-4072 OX=2005467 GN=NIES4072_30170 PE=4 SV=1 - [A0A2R5FKP3_NOSCO]		4	1				170		0	0.0235294	0.00588235	0	0	0		0	0.00370896	0.00103842	0	0	0
A0A2R5G0U9	Uncharacterized protein OS=Nostoc commune NIES-4072 OX=2005467 GN=NIES4072_53990 PE=4 SV=1 - [A0A2R5G0U9_NOSCO]				1			46		0	0	0	0.0217391	0	0		0	0	0	0.00284266	0	0
A0A2R5FXR9	Ketol-acid reductoisomerase (NADP(+)) OS=Nostoc commune NIES-4072 OX=2005467 GN=ilvC PE=3 SV=1 - [A0A2R5FXR9_NOSCO]	6	7	8	6	6	7	331		0.0181269	0.021148	0.0241692	0.0181269	0.0181269	0.021148		0.00385974	0.00333358	0.00426664	0.00237031	0.00230058	0.00225501
A0A2R5FZ73	Fructose-1,6-bisphosphatase class 1 OS=Nostoc commune NIES-4072 OX=2005467 GN=fbp PE=3 SV=1 - [A0A2R5FZ73_NOSCO]	7	4	5	5	6	7	349		0.0200573	0.0114613	0.0143266	0.0143266	0.017192	0.0200573		0.00427078	0.00180666	0.00252912	0.00187338	0.00218193	0.00213871
A0A2R5FMQ2	Uncharacterized protein OS=Nostoc commune NIES-4072 OX=2005467 GN=NIES4072_32330 PE=4 SV=1 - [A0A2R5FMQ2_NOSCO]		1	1	2		1	173		0	0.00578035	0.00578035	0.0115607	0	0.00578035		0	0.000911161	0.00102042	0.0015117	0	0.000616357
A0A2R5FU65	Rhodanese domain-containing protein OS=Nostoc commune NIES-4072 OX=2005467 GN=NIES4072_28810 PE=4 SV=1 - [A0A2R5FU65_NOSCO]	2	6	3	1	1	4	207		0.00966184	0.0289855	0.0144928	0.00483092	0.00483092	0.0193237		0.00205728	0.00456901	0.00255844	0.000631702	0.000613118	0.00206048
A0A2R5FJE9	Phycobilisome protein OS=Nostoc commune NIES-4072 OX=2005467 GN=NIES4072_12280 PE=3 SV=1 - [A0A2R5FJE9_NOSCO]		2		1	1	4	161		0	0.0124224	0	0.00621118	0.00621118	0.0248447		0	0.00195815	0	0.000812188	0.000788295	0.00264919
A0A2R5FNU5	Alkyl hydroperoxide reductase/ thiol specific antioxidant/ Mal allergen OS=Nostoc commune NIES-4072 OX=2005467 GN=NIES4072_33880 PE=4 SV=1 - [A0A2R5FNU5_NOSCO]		1	1	1		1	145		0	0.00689655	0.00689655	0.00689655	0	0.00689655		0	0.00108711	0.00121746	0.000901808	0	0.000735378
A0A2R5FFE2	DevH transcriptional regulator OS=Nostoc commune NIES-4072 OX=2005467 GN=NIES4072_08790 PE=4 SV=1 - [A0A2R5FFE2_NOSCO]		6	3	4		5	239		0	0.0251046	0.0125523	0.0167364	0	0.0209205		0	0.00395726	0.00221589	0.00218849	0	0.00223075
A0A2R5FHX2	RNA-binding S1 domain-containing protein OS=Nostoc commune NIES-4072 OX=2005467 GN=NIES4072_11790 PE=4 SV=1 - [A0A2R5FHX2_NOSCO]	1	3	2	5	5	4	300		0.00333333	0.01	0.00666667	0.0166667	0.0166667	0.0133333		0.000709763	0.00157631	0.00117688	0.00217937	0.00211526	0.00142173
A0A2R5FUP6	Nitrogenase iron protein OS=Nostoc commune NIES-4072 OX=2005467 GN=nifH PE=3 SV=1 - [A0A2R5FUP6_NOSCO]	4	7	7	6	7	5	297		0.013468	0.023569	0.023569	0.020202	0.023569	0.016835		0.00286773	0.00371521	0.00416069	0.00264166	0.00299127	0.00179511
A0A2R5FU11	Aldo/keto reductase OS=Nostoc commune NIES-4072 OX=2005467 GN=NIES4072_51950 PE=4 SV=1 - [A0A2R5FU11_NOSCO]	2	6	3	1		1	315		0.00634921	0.0190476	0.00952381	0.0031746	0	0.0031746		0.00135193	0.00300249	0.00168126	0.000415118	0	0.000338507
A0A2R5G2U5	DNA-directed RNA polymerase subunit alpha OS=Nostoc commune NIES-4072 OX=2005467 GN=rpoA PE=3 SV=1 - [A0A2R5G2U5_NOSCO]	2	1	6	7	6	7	315		0.00634921	0.0031746	0.0190476	0.0222222	0.0190476	0.0222222		0.00135193	0.000500415	0.00336252	0.00290583	0.00241744	0.00236955
A0A2R5FQU7	Transaldolase OS=Nostoc commune NIES-4072 OX=2005467 GN=tal PE=3 SV=1 - [A0A2R5FQU7_NOSCO]	3	1	6	1	1	2	381		0.00787402	0.00262467	0.015748	0.00262467	0.00262467	0.00524934		0.00167661	0.000413729	0.00278004	0.000343208	0.000333111	0.000559736
A0A2R5FDI8	DNA-directed RNA polymerase subunit beta' OS=Nostoc commune NIES-4072 OX=2005467 GN=rpoC2 PE=3 SV=1 - [A0A2R5FDI8_NOSCO]	22	2	14	20	28	20	1348		0.0163205	0.00148368	0.0103858	0.0148368	0.0207715	0.0148368		0.0034751	0.000233874	0.00183342	0.00194009	0.00263623	0.00158204
A0A2R5FT03	Glycogen synthase OS=Nostoc commune NIES-4072 OX=2005467 GN=glgA PE=3 SV=1 - [A0A2R5FT03_NOSCO]	6	1	4	11	11	10	480		0.0125	0.00208333	0.00833333	0.0229167	0.0229167	0.0208333		0.00266161	0.000328398	0.0014711	0.00299663	0.00290848	0.00222145
A0A2R5FRG8	Glucose-6-phosphate isomerase OS=Nostoc commune NIES-4072 OX=2005467 GN=pgi PE=3 SV=1 - [A0A2R5FRG8_NOSCO]	8		6	5	8	7	528		0.0151515	0	0.0113636	0.0094697	0.0151515	0.0132576		0.0032262	0	0.00200605	0.00123828	0.00192296	0.00141365
A0A2R5FZG9	30S ribosomal protein S10 OS=Nostoc commune NIES-4072 OX=2005467 GN=rpsJ PE=3 SV=1 - [A0A2R5FZG9_NOSCO]		1	1	1		2	105		0	0.00952381	0.00952381	0.00952381	0	0.0190476		0	0.00150125	0.00168126	0.00124535	0	0.00203104
A0A2R5FVS6	Cell division protein FtsZ OS=Nostoc commune NIES-4072 OX=2005467 GN=ftsZ PE=3 SV=1 - [A0A2R5FVS6_NOSCO]	2		2	4	6	6	438		0.00456621	0	0.00456621	0.00913242	0.0136986	0.0136986		0.000972278	0	0.000806083	0.00119418	0.00173857	0.00146068
A0A2R5FQ26	NADPH-dependent FMN reductase OS=Nostoc commune NIES-4072 OX=2005467 GN=NIES4072_19970 PE=4 SV=1 - [A0A2R5FQ26_NOSCO]		3	2	1		2	206		0	0.0145631	0.00970874	0.00485437	0	0.00970874		0	0.0022956	0.00171391	0.000634768	0	0.00103524
A0A2R5FYS2	Uncharacterized protein OS=Nostoc commune NIES-4072 OX=2005467 GN=NIES4072_44860 PE=4 SV=1 - [A0A2R5FYS2_NOSCO]		4		2	2	3	167		0	0.0239521	0	0.011976	0.011976	0.0179641		0	0.00377559	0	0.00156601	0.00151995	0.0019155
B5BNZ0	Ferredoxin--NADP reductase OS=Nostoc commune OX=1178 GN=petH PE=3 SV=1 - [B5BNZ0_NOSCO]	9	4	8	5	7	5	436		0.0206422	0.00917431	0.0183486	0.0114679	0.016055	0.0114679		0.00439532	0.00144615	0.00323912	0.00149957	0.00203763	0.00122282
A0A2Z6BB28	Dps family protein (Fragment) OS=Nostoc commune KU002 OX=450202 PE=3 SV=1 - [A0A2Z6BB28_NOSCO]		3		1	1	2	173		0	0.017341	0	0.00578035	0.00578035	0.0115607		0	0.00273348	0	0.000755851	0.000733615	0.00123271
A0A2R5FG94	Peptidase T2 asparaginase 2 OS=Nostoc commune NIES-4072 OX=2005467 GN=NIES4072_12730 PE=4 SV=1 - [A0A2R5FG94_NOSCO]	1	6	3	4	3	6	317		0.00315457	0.0189274	0.00946372	0.0126183	0.00946372	0.0189274		0.0006717	0.00298355	0.00167065	0.00165	0.00120109	0.00201823
A0A2R5FN97	Uncharacterized protein OS=Nostoc commune NIES-4072 OX=2005467 GN=NIES4072_13940 PE=4 SV=1 - [A0A2R5FN97_NOSCO]	2	4	2	4	4	6	284		0.00704225	0.0140845	0.00704225	0.0140845	0.0140845	0.0211268		0.0014995	0.00222015	0.00124318	0.00184172	0.00178754	0.00225274
A0A2R5FKB2	High light inducible protein OS=Nostoc commune NIES-4072 OX=2005467 GN=NIES4072_21140 PE=4 SV=1 - [A0A2R5FKB2_NOSCO]				1		1	59		0	0	0	0.0169492	0	0.0169492		0	0	0	0.00221631	0	0.00180728
A0A2R5FJT6	Uncharacterized protein OS=Nostoc commune NIES-4072 OX=2005467 GN=NIES4072_19430 PE=4 SV=1 - [A0A2R5FJT6_NOSCO]	1	2	1		1	1	159		0.00628931	0.0125786	0.00628931	0	0.00628931	0.00628931		0.00133918	0.00198278	0.00111027	0	0.00079821	0.000670628
A0A2R5FEC5	Phosphoglycerate kinase OS=Nostoc commune NIES-4072 OX=2005467 GN=pgk PE=3 SV=1 - [A0A2R5FEC5_NOSCO]	5	2	10	4	8	6	400		0.0125	0.005	0.025	0.01	0.02	0.015		0.00266161	0.000788154	0.00441331	0.00130762	0.00253831	0.00159945
A0A2R5FRJ7	Uncharacterized protein OS=Nostoc commune NIES-4072 OX=2005467 GN=NIES4072_50540 PE=4 SV=1 - [A0A2R5FRJ7_NOSCO]	1	3	2	1	1	2	160		0.00625	0.01875	0.0125	0.00625	0.00625	0.0125		0.00133081	0.00295558	0.00220665	0.000817264	0.000793221	0.00133287
A0A2R5FEQ8	Phycobilisome linker polypeptide ApcE OS=Nostoc commune NIES-4072 OX=2005467 GN=NIES4072_06290 PE=3 SV=1 - [A0A2R5FEQ8_NOSCO]	13	3	8	20	19	23	1091		0.0119157	0.00274977	0.00733272	0.0183318	0.0174152	0.0210816		0.00253719	0.000433449	0.00129446	0.00239711	0.00221026	0.00224792
A0A2R5FTP5	ATP synthase subunit b OS=Nostoc commune NIES-4072 OX=2005467 GN=atpF PE=3 SV=1 - [A0A2R5FTP5_NOSCO]	1	3	1				190		0.00526316	0.0157895	0.00526316	0	0	0		0.00112068	0.00248891	0.000929117	0	0	0
P14563	DNA-directed RNA polymerase subunit gamma OS=Nostoc commune OX=1178 GN=rpoC1 PE=3 SV=1 - [RPOC1_NOSCO]	9	1	5	7	11	10	621		0.0144928	0.00161031	0.00805153	0.0112721	0.0177134	0.0161031		0.00308593	0.000253834	0.00142135	0.00147397	0.0022481	0.00171707
A0A2R5FF84	50S ribosomal protein L25 OS=Nostoc commune NIES-4072 OX=2005467 GN=rplY PE=3 SV=1 - [A0A2R5FF84_NOSCO]		1				2	201		0	0.00497512	0	0	0	0.00995025		0	0.000784233	0	0	0	0.00106099
A0A2R5FJZ5	Uncharacterized protein OS=Nostoc commune NIES-4072 OX=2005467 GN=NIES4072_27470 PE=4 SV=1 - [A0A2R5FJZ5_NOSCO]		3	1				173		0	0.017341	0.00578035	0	0	0		0	0.00273348	0.00102042	0	0	0
A0A2R5FLH7	High light inducible protein OS=Nostoc commune NIES-4072 OX=2005467 GN=NIES4072_33010 PE=4 SV=1 - [A0A2R5FLH7_NOSCO]		1				1	61		0	0.0163934	0	0	0	0.0163934		0	0.00258411	0	0	0	0.00174803
A0A2R5FMV1	Phosphate import ATP-binding protein PstB OS=Nostoc commune NIES-4072 OX=2005467 GN=pstB PE=3 SV=1 - [A0A2R5FMV1_NOSCO]	3	4	3	1	3	3	268		0.011194	0.0149254	0.011194	0.00373134	0.011194	0.011194		0.00238353	0.0023527	0.00197611	0.000487919	0.0014207	0.00119362
A0A2R5FXF5	30S ribosomal protein S3 OS=Nostoc commune NIES-4072 OX=2005467 GN=rpsC PE=3 SV=1 - [A0A2R5FXF5_NOSCO]	4	4	4	4	4	3	260		0.0153846	0.0153846	0.0153846	0.0153846	0.0153846	0.0115385		0.00327583	0.00242509	0.00271588	0.00201173	0.00195255	0.00123034
A0A2R5FP70	Uncharacterized protein OS=Nostoc commune NIES-4072 OX=2005467 GN=NIES4072_37340 PE=4 SV=1 - [A0A2R5FP70_NOSCO]		1	1	1	1	2	104		0	0.00961538	0.00961538	0.00961538	0.00961538	0.0192308		0	0.00151568	0.00169743	0.00125733	0.00122034	0.00205057
A0A2R5FZA4	30S ribosomal protein S14 OS=Nostoc commune NIES-4072 OX=2005467 GN=rpsN PE=3 SV=1 - [A0A2R5FZA4_NOSCO]	1	1	1	1	1	2	100		0.01	0.01	0.01	0.01	0.01	0.02		0.00212929	0.00157631	0.00176532	0.00130762	0.00126915	0.0021326
A0A2R5FWL2	Uncharacterized protein OS=Nostoc commune NIES-4072 OX=2005467 GN=NIES4072_55570 PE=4 SV=1 - [A0A2R5FWL2_NOSCO]	2	3	2	3	3	5	143		0.013986	0.020979	0.013986	0.020979	0.020979	0.034965		0.00297803	0.00330694	0.00246898	0.00274326	0.00266256	0.00372831
A0A2R5FNS9	FMN-dependent NADH-azoreductase OS=Nostoc commune NIES-4072 OX=2005467 GN=azoR PE=3 SV=1 - [A0A2R5FNS9_NOSCO]	2	3	3	1	1	2	205		0.0097561	0.0146341	0.0146341	0.00487805	0.00487805	0.0097561		0.00207736	0.00230679	0.0025834	0.000637865	0.0006191	0.00104029
A0A2R5FFW3	Uncharacterized protein OS=Nostoc commune NIES-4072 OX=2005467 GN=NIES4072_10960 PE=4 SV=1 - [A0A2R5FFW3_NOSCO]	7	27	10	21	20	17	148		0.0472973	0.182432	0.0675676	0.141892	0.135135	0.114865		0.010071	0.028757	0.0119279	0.0185541	0.0171507	0.012248
A0A2R5FKD1	von Willebrand factor type A OS=Nostoc commune NIES-4072 OX=2005467 GN=NIES4072_24100 PE=4 SV=1 - [A0A2R5FKD1_NOSCO]		1			1	1	201		0	0.00497512	0	0	0.00497512	0.00497512		0	0.000784233	0	0	0.00063142	0.000530496
A0A2R5FJU1	ATP synthase subunit alpha OS=Nostoc commune NIES-4072 OX=2005467 GN=atpA PE=3 SV=1 - [A0A2R5FJU1_NOSCO]	9	2	9	7	10	8	506		0.0177866	0.00395257	0.0177866	0.013834	0.0197628	0.0158103		0.00378727	0.000623047	0.0031399	0.00180896	0.00250821	0.00168585
A0A387LAE8	Catalase (Fragment) OS=Nostoc commune OX=1178 GN=ecmncat PE=4 SV=1 - [A0A387LAE8_NOSCO]		4	1	8	7	12	212		0	0.0188679	0.00471698	0.0377358	0.0330189	0.0566038		0	0.00297417	0.000832699	0.00493442	0.0041906	0.00603565
A0A2R5FTL3	Triosephosphate isomerase OS=Nostoc commune NIES-4072 OX=2005467 GN=tpiA PE=3 SV=1 - [A0A2R5FTL3_NOSCO]	2	2	1	2	2	2	232		0.00862069	0.00862069	0.00431034	0.00862069	0.00862069	0.00862069		0.00183559	0.00135889	0.000760915	0.00112726	0.0010941	0.000919222
A0A2R5FPP9	50S ribosomal protein L11 OS=Nostoc commune NIES-4072 OX=2005467 GN=rplK PE=3 SV=1 - [A0A2R5FPP9_NOSCO]		2		1	1	4	141		0	0.0141844	0	0.0070922	0.0070922	0.0283688		0	0.0022359	0	0.000927392	0.000900109	0.00302496
A0A2R5FP10	PfpI family intracellular peptidase OS=Nostoc commune NIES-4072 OX=2005467 GN=NIES4072_16450 PE=4 SV=1 - [A0A2R5FP10_NOSCO]	3	2	4	4	4	4	365		0.00821918	0.00547945	0.0109589	0.0109589	0.0109589	0.0109589		0.0017501	0.000863731	0.0019346	0.00143301	0.00139085	0.00116855
A0A2Z6DD89	Photosystem II D2 protein OS=Nostoc commune HK-02 OX=1137087 GN=psbD PE=3 SV=1 - [A0A2Z6DD89_NOSCO]	3	3	4	5	6	8	351		0.00854701	0.00854701	0.011396	0.014245	0.017094	0.022792		0.00181991	0.00134727	0.00201176	0.00186271	0.00216949	0.00243031
A0A2R5FSL1	RNA-binding S4 domain-containing protein OS=Nostoc commune NIES-4072 OX=2005467 GN=NIES4072_23190 PE=4 SV=1 - [A0A2R5FSL1_NOSCO]		3	1	1			259		0	0.011583	0.003861	0.003861	0	0		0	0.00182584	0.000681592	0.000504873	0	0
A0A2R5FPC2	Uncharacterized protein OS=Nostoc commune NIES-4072 OX=2005467 GN=NIES4072_42970 PE=4 SV=1 - [A0A2R5FPC2_NOSCO]	1	3	1	1	1	2	191		0.0052356	0.0157068	0.0052356	0.0052356	0.0052356	0.0104712		0.00111481	0.00247588	0.000924253	0.000684619	0.000664479	0.00111654
A0A2R5FTA6	Phosphoribulokinase/uridine kinase OS=Nostoc commune NIES-4072 OX=2005467 GN=NIES4072_57020 PE=4 SV=1 - [A0A2R5FTA6_NOSCO]	4	1	5	7	7	6	334		0.011976	0.00299401	0.0149701	0.0209581	0.0209581	0.0179641		0.00255005	0.000471949	0.0026427	0.00274053	0.0026599	0.0019155
A0A2R5FDV6	Uncharacterized protein OS=Nostoc commune NIES-4072 OX=2005467 GN=NIES4072_01820 PE=4 SV=1 - [A0A2R5FDV6_NOSCO]		28	5	2	2	28	133		0	0.210526	0.037594	0.0150376	0.0150376	0.210526		0	0.0331854	0.00663655	0.00196635	0.0019085	0.0224484
A0A2R5FGT9	Peptidoglycan binding domain-containing protein OS=Nostoc commune NIES-4072 OX=2005467 GN=NIES4072_10310 PE=4 SV=1 - [A0A2R5FGT9_NOSCO]		2	1	2	2	3	335		0	0.00597015	0.00298507	0.00597015	0.00597015	0.00895522		0	0.00094108	0.000526962	0.00078067	0.000757704	0.000954894
A0A2R5FMP2	Bicarbonate transport system substrate-binding protein OS=Nostoc commune NIES-4072 OX=2005467 GN=NIES4072_32230 PE=4 SV=1 - [A0A2R5FMP2_NOSCO]	2		2	3	4	5	460		0.00434783	0	0.00434783	0.00652174	0.00869565	0.0108696		0.000925778	0	0.000767531	0.000852797	0.00110361	0.00115902
A0A2R5FR11	Transketolase central region OS=Nostoc commune NIES-4072 OX=2005467 GN=NIES4072_48830 PE=4 SV=1 - [A0A2R5FR11_NOSCO]	2	4	2	2	2	3	327		0.00611621	0.0122324	0.00611621	0.00611621	0.00611621	0.00917431		0.00130232	0.00192821	0.00107971	0.000799769	0.000776241	0.000978255
A0A2R5FS00	N-acetylmuramic acid 6-phosphate etherase OS=Nostoc commune NIES-4072 OX=2005467 GN=murQ PE=3 SV=1 - [A0A2R5FS00_NOSCO]	2	5	2	2	3	4	308		0.00649351	0.0162338	0.00649351	0.00649351	0.00974026	0.012987		0.00138266	0.00255894	0.00114631	0.000849105	0.00123619	0.0013848
A0A2R5FUD3	Uncharacterized protein OS=Nostoc commune NIES-4072 OX=2005467 GN=NIES4072_29510 PE=4 SV=1 - [A0A2R5FUD3_NOSCO]	2	2	5				220		0.00909091	0.00909091	0.0227273	0	0	0		0.00193572	0.00143301	0.0040121	0	0	0
A0A2R5FEM7	Uncharacterized protein OS=Nostoc commune NIES-4072 OX=2005467 GN=NIES4072_05880 PE=4 SV=1 - [A0A2R5FEM7_NOSCO]						1	60		0	0	0	0	0	0.0166667		0	0	0	0	0	0.00177716
A0A2R5FHZ3	Uncharacterized protein OS=Nostoc commune NIES-4072 OX=2005467 GN=NIES4072_06250 PE=4 SV=1 - [A0A2R5FHZ3_NOSCO]		1		1		2	126		0	0.00793651	0	0.00793651	0	0.015873		0	0.00125104	0	0.0010378	0	0.00169254
A0A2R5G0Y5	50S ribosomal protein L4 OS=Nostoc commune NIES-4072 OX=2005467 GN=rplD PE=3 SV=1 - [A0A2R5G0Y5_NOSCO]		2	1			2	212		0	0.00943396	0.00471698	0	0	0.00943396		0	0.00148708	0.000832699	0	0	0.00100594
A0A2R5FU83	Short-chain dehydrogenase/reductase SDR OS=Nostoc commune NIES-4072 OX=2005467 GN=NIES4072_60150 PE=4 SV=1 - [A0A2R5FU83_NOSCO]	2		3				293		0.00682594	0	0.0102389	0	0	0		0.00145344	0	0.0018075	0	0	0
A0A2R5FQV5	Fructose-1,6-bisphosphate aldolase OS=Nostoc commune NIES-4072 OX=2005467 GN=NIES4072_40870 PE=3 SV=1 - [A0A2R5FQV5_NOSCO]	4	3	8	5	5	6	359		0.0111421	0.00835655	0.0222841	0.0139276	0.0139276	0.0167131		0.00237247	0.00131725	0.00393387	0.0018212	0.00176762	0.00178211
A0A2R5FNG6	Malic enzyme, NAD-binding protein OS=Nostoc commune NIES-4072 OX=2005467 GN=NIES4072_39940 PE=3 SV=1 - [A0A2R5FNG6_NOSCO]	3		4	5	5	5	463		0.00647948	0	0.00863931	0.0107991	0.0107991	0.0107991		0.00137967	0	0.00152512	0.00141212	0.00137058	0.00115151
A0A2R5FT33	Chorismate mutase AroH OS=Nostoc commune NIES-4072 OX=2005467 GN=NIES4072_56060 PE=4 SV=1 - [A0A2R5FT33_NOSCO]		2				1	133		0	0.0150376	0	0	0	0.0075188		0	0.00237039	0	0	0	0.000801728
A0A2R5FUS2	Uncharacterized protein OS=Nostoc commune NIES-4072 OX=2005467 GN=NIES4072_57410 PE=4 SV=1 - [A0A2R5FUS2_NOSCO]		3	1	2	1	3	263		0	0.0114068	0.00380228	0.00760456	0.00380228	0.0114068		0	0.00179807	0.000671225	0.00099439	0.000482568	0.00121631
A0A2R5FIV3	Rho termination factor domain-containing protein OS=Nostoc commune NIES-4072 OX=2005467 GN=NIES4072_23320 PE=4 SV=1 - [A0A2R5FIV3_NOSCO]	3		3	1	4	3	420		0.00714286	0	0.00714286	0.00238095	0.00952381	0.00714286		0.00152092	0	0.00126094	0.000311339	0.00120872	0.000761641
A0A2R5FVB0	30S ribosomal protein S15 OS=Nostoc commune NIES-4072 OX=2005467 GN=rpsO PE=3 SV=1 - [A0A2R5FVB0_NOSCO]				2	1	2	89		0	0	0	0.0224719	0.011236	0.0224719		0	0	0	0.00293848	0.00142602	0.00239617
A0A2R5FRF0	Protein-serine/threonine phosphatase OS=Nostoc commune NIES-4072 OX=2005467 GN=NIES4072_20560 PE=4 SV=1 - [A0A2R5FRF0_NOSCO]	1	1	1	3	2	3	241		0.00414938	0.00414938	0.00414938	0.0124481	0.00829876	0.0124481		0.000883522	0.00065407	0.000732499	0.00162775	0.00105324	0.00132734
A0A2R5FU63	FeS assembly ATPase SufC OS=Nostoc commune NIES-4072 OX=2005467 GN=NIES4072_34220 PE=4 SV=1 - [A0A2R5FU63_NOSCO]		2		3	4	4	263		0	0.00760456	0	0.0114068	0.0152091	0.0152091		0	0.00119871	0	0.00149158	0.00193027	0.00162175
A0A2R5G0C2	Pyruvate kinase OS=Nostoc commune NIES-4072 OX=2005467 GN=NIES4072_56120 PE=3 SV=1 - [A0A2R5G0C2_NOSCO]	6		4	8	10	9	589		0.0101868	0	0.00679117	0.0135823	0.0169779	0.0152801		0.00216905	0	0.00119886	0.00177606	0.00215476	0.00162932
A0A2R5FFG6	Ribulose bisphosphate carboxylase small chain OS=Nostoc commune NIES-4072 OX=2005467 GN=NIES4072_04410 PE=4 SV=1 - [A0A2R5FFG6_NOSCO]	6	1	4	3	5	5	424		0.0141509	0.00235849	0.00943396	0.00707547	0.0117925	0.0117925		0.00301314	0.000371771	0.0016654	0.000925204	0.00149664	0.00125743
A0A2R5FI93	PRC-barrel domain-containing protein OS=Nostoc commune NIES-4072 OX=2005467 GN=NIES4072_07370 PE=4 SV=1 - [A0A2R5FI93_NOSCO]	4	5	6	2	3	5	280		0.0142857	0.0178571	0.0214286	0.00714286	0.0107143	0.0178571		0.00304184	0.00281484	0.00378283	0.000934016	0.00135981	0.0019041
A0A2R5G0G2	Peptidyl-prolyl cis-trans isomerase OS=Nostoc commune NIES-4072 OX=2005467 GN=NIES4072_52580 PE=3 SV=1 - [A0A2R5G0G2_NOSCO]		2	1				173		0	0.0115607	0.00578035	0	0	0		0	0.00182232	0.00102042	0	0	0
A0A2R5FS86	ATP synthase subunit delta OS=Nostoc commune NIES-4072 OX=2005467 GN=atpH PE=3 SV=1 - [A0A2R5FS86_NOSCO]		1	1	1	2	3	184		0	0.00543478	0.00543478	0.00543478	0.0108696	0.0163043		0	0.00085669	0.000959414	0.000710664	0.00137952	0.00173853
A0A2R5FN13	PT repeat-containing protein OS=Nostoc commune NIES-4072 OX=2005467 GN=NIES4072_38410 PE=4 SV=1 - [A0A2R5FN13_NOSCO]	1		1	3	1	3	233		0.00429185	0	0.00429185	0.0128755	0.00429185	0.0128755		0.000913858	0	0.000757649	0.00168363	0.000544701	0.00137292
A0A2R5FDR5	Adenosylhomocysteinase OS=Nostoc commune NIES-4072 OX=2005467 GN=ahcY PE=3 SV=1 - [A0A2R5FDR5_NOSCO]	5	1	7	7	6	7	425		0.0117647	0.00235294	0.0164706	0.0164706	0.0141176	0.0164706		0.00250505	0.000370896	0.00290759	0.00215373	0.00179175	0.00175626
A0A2R5FS84	Uncharacterized protein OS=Nostoc commune NIES-4072 OX=2005467 GN=NIES4072_53140 PE=4 SV=1 - [A0A2R5FS84_NOSCO]		1		1	1	1	71		0	0.0140845	0	0.0140845	0.0140845	0.0140845		0	0.00222015	0	0.00184172	0.00178754	0.00150183
A0A2R5FYH7	Arsenite-activated ATPase ArsA OS=Nostoc commune NIES-4072 OX=2005467 GN=NIES4072_45830 PE=4 SV=1 - [A0A2R5FYH7_NOSCO]	3		2	5	6	6	395		0.00759494	0	0.00506329	0.0126582	0.0151899	0.0151899		0.00161718	0	0.000893834	0.00165522	0.00192783	0.00161969
A0A2R5FQM3	ATP-dependent Clp protease proteolytic subunit OS=Nostoc commune NIES-4072 OX=2005467 GN=clpP PE=3 SV=1 - [A0A2R5FQM3_NOSCO]		3	1	1	1	2	203		0	0.0147783	0.00492611	0.00492611	0.00492611	0.00985222		0	0.00232952	0.000869617	0.000644149	0.000625199	0.00105054
A0A2R5FNJ7	Elongation factor Ts OS=Nostoc commune NIES-4072 OX=2005467 GN=tsf PE=3 SV=1 - [A0A2R5FNJ7_NOSCO]	2	1	3	3	4	4	314		0.00636943	0.00318471	0.00955414	0.00955414	0.0127389	0.0127389		0.00135623	0.000502009	0.00168661	0.00124932	0.00161676	0.00135834
A0A2R5FFP2	ATPase central domain-containing protein OS=Nostoc commune NIES-4072 OX=2005467 GN=NIES4072_02350 PE=4 SV=1 - [A0A2R5FFP2_NOSCO]	17		8	5	6	8	503		0.0337972	0	0.0159046	0.00994036	0.0119284	0.0159046		0.0071964	0	0.00280767	0.00129982	0.0015139	0.0016959
A0A2R5FPM8	Ribose-phosphate pyrophosphokinase OS=Nostoc commune NIES-4072 OX=2005467 GN=prs PE=3 SV=1 - [A0A2R5FPM8_NOSCO]	2	3	1	3	4	4	338		0.00591716	0.00887574	0.00295858	0.00887574	0.0118343	0.0118343		0.00125993	0.00139909	0.000522285	0.00116061	0.00150196	0.00126189
A0A2R5G317	Peptidyl-prolyl cis-trans isomerase cyclophilin type peptidyl-prolyl cis-trans isomerase OS=Nostoc commune NIES-4072 OX=2005467 GN=NIES4072_61720 PE=4 SV=1 - [A0A2R5G317_NOSCO]	5	1	5	3	3	3	355		0.0140845	0.0028169	0.0140845	0.0084507	0.0084507	0.0084507		0.002999	0.000444031	0.00248637	0.00110503	0.00107252	0.000901097
A0A2R5FQ75	Glutaredoxin family protein OS=Nostoc commune NIES-4072 OX=2005467 GN=NIES4072_45940 PE=4 SV=1 - [A0A2R5FQ75_NOSCO]		1		1	3	2	244		0	0.00409836	0	0.00409836	0.0122951	0.00819672		0	0.000646028	0	0.000535911	0.00156044	0.000874015
A0A2R5FGB1	Uncharacterized protein OS=Nostoc commune NIES-4072 OX=2005467 GN=NIES4072_12930 PE=4 SV=1 - [A0A2R5FGB1_NOSCO]		2	1	1	1	2	173		0	0.0115607	0.00578035	0.00578035	0.00578035	0.0115607		0	0.00182232	0.00102042	0.000755851	0.000733615	0.00123271
A0A2R5FR85	Pentapeptide repeat-containing protein OS=Nostoc commune NIES-4072 OX=2005467 GN=NIES4072_49440 PE=4 SV=1 - [A0A2R5FR85_NOSCO]		1	1	2	2	3	212		0	0.00471698	0.00471698	0.00943396	0.00943396	0.0141509		0	0.000743542	0.000832699	0.00123361	0.00119732	0.00150891
A0A2R5FR29	Uncharacterized protein OS=Nostoc commune NIES-4072 OX=2005467 GN=NIES4072_19350 PE=4 SV=1 - [A0A2R5FR29_NOSCO]				1		2	118		0	0	0	0.00847458	0	0.0169492		0	0	0	0.00110815	0	0.00180728
A0A2R5FR00	Uncharacterized protein OS=Nostoc commune NIES-4072 OX=2005467 GN=NIES4072_23180 PE=4 SV=1 - [A0A2R5FR00_NOSCO]		1				1	169		0	0.00591716	0	0	0	0.00591716		0	0.000932727	0	0	0	0.000630945
A0A2R5G234	NAD(P)H-quinone oxidoreductase subunit N OS=Nostoc commune NIES-4072 OX=2005467 GN=ndhN PE=3 SV=1 - [A0A2R5G234_NOSCO]		2	2	1	1	1	158		0	0.0126582	0.0126582	0.00632911	0.00632911	0.00632911		0	0.00199533	0.00223459	0.000827609	0.000803262	0.000674872
A0A2R5FNI7	Photosystem II oxygen evolving complex protein PsbP OS=Nostoc commune NIES-4072 OX=2005467 GN=NIES4072_40070 PE=4 SV=1 - [A0A2R5FNI7_NOSCO]	1	4	1	1	1	1	181		0.00552486	0.0220994	0.00552486	0.00552486	0.00552486	0.00552486		0.0011764	0.00348356	0.000975316	0.000722443	0.00070119	0.000589115
A0A2R5FTD1	Microcompartment protein OS=Nostoc commune NIES-4072 OX=2005467 GN=NIES4072_57130 PE=4 SV=1 - [A0A2R5FTD1_NOSCO]	2	2	1	2	2	3	102		0.0196078	0.0196078	0.00980392	0.0196078	0.0196078	0.0294118		0.00417508	0.0030908	0.00173071	0.00256397	0.00248854	0.00313617
A0A1L5SMA2	6-phosphogluconate dehydrogenase, decarboxylating OS=Nostoc commune var. flagelliforme NX-09 OX=1928915 PE=3 SV=1 - [A0A1L5SMA2_9NOSO]	4	2	8	7	9	10	476		0.00840336	0.00420168	0.0168067	0.0147059	0.0189076	0.0210084		0.00178932	0.000662315	0.00296693	0.00192297	0.00239966	0.00224012
A0A2R5FS05	Carbohydrate-selective porin OprB OS=Nostoc commune NIES-4072 OX=2005467 GN=NIES4072_52340 PE=3 SV=1 - [A0A2R5FS05_NOSCO]	10	5	8	10	12	10	584		0.0171233	0.00856164	0.0136986	0.0171233	0.0205479	0.0171233		0.00364604	0.00134958	0.00241825	0.00223908	0.00260785	0.00182585
A0A2R5FZD2	Uncharacterized protein OS=Nostoc commune NIES-4072 OX=2005467 GN=NIES4072_52900 PE=4 SV=1 - [A0A2R5FZD2_NOSCO]	2	3					244		0.00819672	0.0122951	0	0	0	0		0.00174532	0.00193808	0	0	0	0
A0A2R5FP75	Glutamate-1-semialdehyde 2,1-aminomutase OS=Nostoc commune NIES-4072 OX=2005467 GN=hemL PE=3 SV=1 - [A0A2R5FP75_NOSCO]	1		3	5	7	5	432		0.00231481	0	0.00694444	0.0115741	0.0162037	0.0115741		0.000492891	0	0.00122592	0.00151345	0.0020565	0.00123414
A0A2R5FM91	Ribulose-phosphate 3-epimerase OS=Nostoc commune NIES-4072 OX=2005467 GN=NIES4072_27960 PE=3 SV=1 - [A0A2R5FM91_NOSCO]	1	3		1		1	235		0.00425532	0.012766	0	0.00425532	0	0.00425532		0.00090608	0.00201231	0	0.000556435	0	0.000453744
A0A2R5FN55	Cyclase/dehydrase OS=Nostoc commune NIES-4072 OX=2005467 GN=NIES4072_25530 PE=4 SV=1 - [A0A2R5FN55_NOSCO]		2					149		0	0.0134228	0	0	0	0		0	0.00211585	0	0	0	0
B5BNY2	Ferredoxin--NADP reductase OS=Nostoc commune IAM M-13 OX=374435 GN=petH PE=3 SV=1 - [B5BNY2_NOSCO]	7	4	7	4	6	4	449		0.0155902	0.00890869	0.0155902	0.00890869	0.013363	0.00890869		0.0033196	0.00140428	0.00275217	0.00116492	0.00169597	0.000949931
A0A2R5FFH5	Chaperone protein DnaK OS=Nostoc commune NIES-4072 OX=2005467 GN=dnaK PE=2 SV=1 - [A0A2R5FFH5_NOSCO]	8		3	7	11	10	634		0.0126183	0	0.00473186	0.011041	0.0173502	0.0157729		0.0026868	0	0.000835326	0.00144375	0.002202	0.00168186
A0A2R5FG21	NmrA family protein OS=Nostoc commune NIES-4072 OX=2005467 GN=NIES4072_11760 PE=4 SV=1 - [A0A2R5FG21_NOSCO]	2	3	3	3	3	3	291		0.00687285	0.0103093	0.0103093	0.0103093	0.0103093	0.0103093		0.00146343	0.00162506	0.00181992	0.00134806	0.00130841	0.00109928
A0A2R5FER6	Uncharacterized protein OS=Nostoc commune NIES-4072 OX=2005467 GN=NIES4072_01510 PE=4 SV=1 - [A0A2R5FER6_NOSCO]		4	2			1	222		0	0.018018	0.00900901	0	0	0.0045045		0	0.0028402	0.00159038	0	0	0.000480314
A0A2R5FME9	OstA family protein OS=Nostoc commune NIES-4072 OX=2005467 GN=NIES4072_36090 PE=4 SV=1 - [A0A2R5FME9_NOSCO]		3	2	1	1	4	165		0	0.0181818	0.0121212	0.00606061	0.00606061	0.0242424		0	0.00286602	0.00213978	0.000792498	0.000769184	0.00258496
A0A2R5FDT9	Pentapeptide repeat-containing protein OS=Nostoc commune NIES-4072 OX=2005467 GN=NIES4072_02080 PE=4 SV=1 - [A0A2R5FDT9_NOSCO]		2		1		1	165		0	0.0121212	0	0.00606061	0	0.00606061		0	0.00191068	0	0.000792498	0	0.000646241
A0A2R5FRL9	Uncharacterized protein OS=Nostoc commune NIES-4072 OX=2005467 GN=NIES4072_50860 PE=4 SV=1 - [A0A2R5FRL9_NOSCO]						1	59		0	0	0	0	0	0.0169492		0	0	0	0	0	0.00180728
A0A2R5FED5	Peptidase U62 modulator of DNA gyrase OS=Nostoc commune NIES-4072 OX=2005467 GN=NIES4072_04220 PE=4 SV=1 - [A0A2R5FED5_NOSCO]	6	1	3	5	8	8	490		0.0122449	0.00204082	0.00612245	0.0102041	0.0163265	0.0163265		0.00260729	0.000321696	0.00108081	0.00133431	0.00207209	0.00174089
A0A2R5FQN0	Glutamine synthetase OS=Nostoc commune NIES-4072 OX=2005467 GN=glnA PE=3 SV=1 - [A0A2R5FQN0_NOSCO]	1		2	3	2	1	474		0.0021097	0	0.00421941	0.00632911	0.00421941	0.0021097		0.000449217	0	0.000744862	0.000827609	0.000535508	0.000224957
A0A2R5FN05	Uncharacterized protein OS=Nostoc commune NIES-4072 OX=2005467 GN=NIES4072_38310 PE=4 SV=1 - [A0A2R5FN05_NOSCO]	3	3	7	4	3	5	564		0.00531915	0.00531915	0.0124113	0.0070922	0.00531915	0.00886525		0.0011326	0.000838462	0.002191	0.000927392	0.000675082	0.000945299
A0A2R5FFE8	Peptidase U62 modulator of DNA gyrase OS=Nostoc commune NIES-4072 OX=2005467 GN=NIES4072_04210 PE=4 SV=1 - [A0A2R5FFE8_NOSCO]	3		4	6	7	6	446		0.00672646	0	0.00896861	0.0134529	0.0156951	0.0134529		0.00143226	0	0.00158325	0.00175913	0.00199195	0.00143448
A0A2R5FLA5	ATP synthase subunit b' OS=Nostoc commune NIES-4072 OX=2005467 GN=atpG PE=3 SV=1 - [A0A2R5FLA5_NOSCO]	1	2	2				143		0.00699301	0.013986	0.013986	0	0	0		0.00148901	0.00220463	0.00246898	0	0	0
A0A2R5FSN9	Phosphate acyltransferase OS=Nostoc commune NIES-4072 OX=2005467 GN=plsX PE=3 SV=1 - [A0A2R5FSN9_NOSCO]	1		1	2	4	3	340		0.00294118	0	0.00294118	0.00588235	0.0117647	0.00882353		0.000626261	0	0.000519212	0.00076919	0.00149312	0.000940851
A0A2R5FG48	Deoxyribose-phosphate aldolase/phospho-2-dehydro-3-deoxyheptonate aldolase OS=Nostoc commune NIES-4072 OX=2005467 GN=NIES4072_07140 PE=4 SV=1 - [A0A2R5FG48_NOSCO]	4		4	4	4	4	360		0.0111111	0	0.0111111	0.0111111	0.0111111	0.0111111		0.00236588	0	0.00196147	0.00145291	0.00141017	0.00118478
A0A2R5FK56	Uncharacterized protein OS=Nostoc commune NIES-4072 OX=2005467 GN=NIES4072_20540 PE=4 SV=1 - [A0A2R5FK56_NOSCO]	1	1	1	1		1	108		0.00925926	0.00925926	0.00925926	0.00925926	0	0.00925926		0.00197156	0.00145955	0.00163456	0.00121076	0	0.000987313
A0A2R5FFG2	Uncharacterized protein OS=Nostoc commune NIES-4072 OX=2005467 GN=NIES4072_09210 PE=4 SV=1 - [A0A2R5FFG2_NOSCO]	1	3	2	3	2	4	302		0.00331126	0.00993377	0.00662252	0.00993377	0.00662252	0.013245		0.000705063	0.00156587	0.00116909	0.00129896	0.0008405	0.00141231
A0A2R5FUX2	RNA polymerase sigma factor SigA OS=Nostoc commune NIES-4072 OX=2005467 GN=sigA PE=3 SV=1 - [A0A2R5FUX2_NOSCO]	3		3	2	4	2	389		0.00771208	0	0.00771208	0.00514139	0.0102828	0.00514139		0.00164213	0	0.00136143	0.000672299	0.00130504	0.000548225
A0A2R5FUR5	Nitrogenase molybdenum-iron protein subunit alpha OS=Nostoc commune NIES-4072 OX=2005467 GN=NIES4072_61980 PE=3 SV=1 - [A0A2R5FUR5_NOSCO]	2	1	1	2	3	3	313		0.00638978	0.00319489	0.00319489	0.00638978	0.00958466	0.00958466		0.00136057	0.000503613	0.000564001	0.000835541	0.00121644	0.00102201
A0A2R5FXM9	Carbohydrate-selective porin OprB OS=Nostoc commune NIES-4072 OX=2005467 GN=NIES4072_59260 PE=3 SV=1 - [A0A2R5FXM9_NOSCO]	10	3	7	10	13	8	560		0.0178571	0.00535714	0.0125	0.0178571	0.0232143	0.0142857		0.0038023	0.000844451	0.00220665	0.00233504	0.00294625	0.00152328
A0A2R5FMF2	Quinoprotein glucose dehydrogenase B OS=Nostoc commune NIES-4072 OX=2005467 GN=gdhB PE=4 SV=1 - [A0A2R5FMF2_NOSCO]	6	3	7	1		1	484		0.0123967	0.00619835	0.0144628	0.00206612	0	0.00206612		0.00263961	0.000977051	0.00255315	0.00027017	0	0.000220309
A0A2R5FSD9	CpcD phycobilisome linker domain-containing protein OS=Nostoc commune NIES-4072 OX=2005467 GN=NIES4072_46210 PE=4 SV=1 - [A0A2R5FSD9_NOSCO]		6		23	9	36	87		0	0.0689655	0	0.264368	0.103448	0.413793		0	0.0108711	0	0.0345693	0.0131292	0.0441227
A0A2R5FV71	L-asparaginase II OS=Nostoc commune NIES-4072 OX=2005467 GN=NIES4072_58930 PE=4 SV=1 - [A0A2R5FV71_NOSCO]		2	2	4	4	4	317		0	0.00630915	0.00630915	0.0126183	0.0126183	0.0126183		0	0.000994517	0.00111377	0.00165	0.00160146	0.00134549
A0A2R5FNK0	Uncharacterized protein OS=Nostoc commune NIES-4072 OX=2005467 GN=NIES4072_32870 PE=4 SV=1 - [A0A2R5FNK0_NOSCO]	1	1					69		0.0144928	0.0144928	0	0	0	0		0.00308593	0.00228451	0	0	0	0
A0A2R5FP73	ATP-dependent zinc metalloprotease FtsH OS=Nostoc commune NIES-4072 OX=2005467 GN=ftsH PE=3 SV=1 - [A0A2R5FP73_NOSCO]	4			7	7	8	621		0.00644122	0	0	0.0112721	0.0112721	0.0128824		0.00137152	0	0	0.00147397	0.00143061	0.00137365
A0A2R5FY42	Glucose-6-phosphate 1-dehydrogenase OS=Nostoc commune NIES-4072 OX=2005467 GN=zwf PE=3 SV=1 - [A0A2R5FY42_NOSCO]	5	1	6	4	5	5	509		0.00982318	0.00196464	0.0117878	0.00785855	0.00982318	0.00982318		0.00209164	0.000309687	0.00208093	0.0010276	0.00124671	0.00104744
A0A2R5FMK6	Uncharacterized protein OS=Nostoc commune NIES-4072 OX=2005467 GN=NIES4072_36860 PE=4 SV=1 - [A0A2R5FMK6_NOSCO]		1	1			1	177		0	0.00564972	0.00564972	0	0	0.00564972		0	0.00089057	0.000997357	0	0	0.000602428
A0A2R5FU73	50S ribosomal protein L9 OS=Nostoc commune NIES-4072 OX=2005467 GN=rplI PE=3 SV=1 - [A0A2R5FU73_NOSCO]		2	1	2		2	152		0	0.0131579	0.00657895	0.0131579	0	0.0131579		0	0.00207409	0.0011614	0.00172056	0	0.00140302
A0A1S6LXY3	Two component transcriptional regulator OS=Nostoc commune var. flagelliforme QSY 1 OX=1962687 GN=orrA PE=4 SV=1 - [A0A1S6LXY3_9NOSO]		2					241		0	0.00829876	0	0	0	0		0	0.00130814	0	0	0	0
A0A2R5FG09	Uridylate kinase OS=Nostoc commune NIES-4072 OX=2005467 GN=pyrH PE=3 SV=1 - [A0A2R5FG09_NOSCO]		2		1		2	242		0	0.00826446	0	0.00413223	0	0.00826446		0	0.00130273	0	0.00054034	0	0.000881238
A0A2R5FYF7	Band 7 protein OS=Nostoc commune NIES-4072 OX=2005467 GN=NIES4072_45630 PE=4 SV=1 - [A0A2R5FYF7_NOSCO]	2	1	1	3	3	6	282		0.0070922	0.0035461	0.0035461	0.0106383	0.0106383	0.0212766		0.00151013	0.000558975	0.000626001	0.00139109	0.00135016	0.00226872
A0A2R5FHG0	UDP-glucose 6-dehydrogenase OS=Nostoc commune NIES-4072 OX=2005467 GN=NIES4072_04140 PE=3 SV=1 - [A0A2R5FHG0_NOSCO]	10	2	9	5	7	4	463		0.0215983	0.00431965	0.0194384	0.0107991	0.0151188	0.00863931		0.0045989	0.000680911	0.00343151	0.00141212	0.00191881	0.000921208
A0A2R5FRU6	UspA domain-containing protein OS=Nostoc commune NIES-4072 OX=2005467 GN=NIES4072_20380 PE=4 SV=1 - [A0A2R5FRU6_NOSCO]	1	1	2	4	4	5	283		0.00353357	0.00353357	0.00706714	0.0141343	0.0141343	0.0176678		0.000752399	0.000557	0.00124758	0.00184823	0.00179386	0.00188392
A0A2Z6E9I3	Water stress protein OS=Nostoc commune OX=1178 GN=wspA PE=4 SV=1 - [A0A2Z6E9I3_NOSCO]	9	2	17	53	67	43	329		0.0273556	0.00607903	0.0516717	0.161094	0.203647	0.130699		0.0058248	0.000958242	0.00912173	0.021065	0.025846	0.0139364
A0A2R5FRG7	RNP-1 like RNA-binding protein OS=Nostoc commune NIES-4072 OX=2005467 GN=NIES4072_50240 PE=4 SV=1 - [A0A2R5FRG7_NOSCO]		1		1	1	1	168		0	0.00595238	0	0.00595238	0.00595238	0.00595238		0	0.000938279	0	0.000778347	0.000755449	0.000634701
A0A2R5FGT3	NAD-dependent epimerase/dehydratase OS=Nostoc commune NIES-4072 OX=2005467 GN=NIES4072_01540 PE=4 SV=1 - [A0A2R5FGT3_NOSCO]		2	1	3	3	3	272		0	0.00735294	0.00367647	0.0110294	0.0110294	0.0110294		0	0.00115905	0.000649016	0.00144223	0.0013998	0.00117606
A0A2R5FJ35	Uncharacterized protein OS=Nostoc commune NIES-4072 OX=2005467 GN=NIES4072_16410 PE=3 SV=1 - [A0A2R5FJ35_NOSCO]		1				1	163		0	0.00613497	0	0	0	0.00613497		0	0.000967061	0	0	0	0.00065417
A0A2R5FPU2	Photosystem II protein D1 OS=Nostoc commune NIES-4072 OX=2005467 GN=psbA PE=3 SV=1 - [A0A2R5FPU2_NOSCO]	2	4	2	3	1	4	360		0.00555556	0.0111111	0.00555556	0.00833333	0.00277778	0.0111111		0.00118294	0.00175145	0.000980735	0.00108969	0.000352543	0.00118478
A0A2R5FSN1	Uncharacterized protein OS=Nostoc commune NIES-4072 OX=2005467 GN=NIES4072_54660 PE=4 SV=1 - [A0A2R5FSN1_NOSCO]	1	2	1	2	1	1	210		0.0047619	0.00952381	0.0047619	0.00952381	0.0047619	0.0047619		0.00101395	0.00150125	0.00084063	0.00124535	0.000604359	0.000507761
A0A2R5FTP0	50S ribosomal protein L3 OS=Nostoc commune NIES-4072 OX=2005467 GN=rplC PE=3 SV=1 - [A0A2R5FTP0_NOSCO]		1	1	2	2	4	210		0	0.0047619	0.0047619	0.00952381	0.00952381	0.0190476		0	0.000750623	0.00084063	0.00124535	0.00120872	0.00203104
A0A2R5FT65	Acetyl-coenzyme A carboxylase carboxyl transferase subunit beta OS=Nostoc commune NIES-4072 OX=2005467 GN=accD PE=3 SV=1 - [A0A2R5FT65_NOSCO]		1	1	1	2	3	316		0	0.00316456	0.00316456	0.00316456	0.00632911	0.00949367		0	0.000498832	0.000558646	0.000413805	0.000803262	0.00101231
A0A2R5FE85	Iron-sulfur cluster carrier protein OS=Nostoc commune NIES-4072 OX=2005467 GN=NIES4072_04080 PE=3 SV=1 - [A0A2R5FE85_NOSCO]	2	1	2	1	2	2	363		0.00550964	0.00275482	0.00550964	0.00275482	0.00550964	0.00550964		0.00117316	0.000434245	0.000972629	0.000360227	0.000699259	0.000587492
A0A2R5FRK3	ROK family protein OS=Nostoc commune NIES-4072 OX=2005467 GN=NIES4072_37920 PE=4 SV=1 - [A0A2R5FRK3_NOSCO]	1	2	1			2	238		0.00420168	0.00840336	0.00420168	0	0	0.00840336		0.000894659	0.00132463	0.000741732	0	0	0.000896049
A0A2R5FRJ1	D-tyrosyl-tRNA(Tyr) deacylase OS=Nostoc commune NIES-4072 OX=2005467 GN=NIES4072_50700 PE=3 SV=1 - [A0A2R5FRJ1_NOSCO]		1					86		0	0.0116279	0	0	0	0		0	0.00183292	0	0	0	0
A0A2R5FIV8	PRC-barrel domain-containing protein OS=Nostoc commune NIES-4072 OX=2005467 GN=NIES4072_10040 PE=4 SV=1 - [A0A2R5FIV8_NOSCO]	3	1	2	2	4	2	331		0.00906344	0.00302115	0.0060423	0.0060423	0.0120846	0.0060423		0.00192987	0.000476226	0.00106666	0.000790104	0.00153372	0.000644289
A0A2R5FQL9	30S ribosomal protein S2 OS=Nostoc commune NIES-4072 OX=2005467 GN=rpsB PE=3 SV=1 - [A0A2R5FQL9_NOSCO]	2	3	2	3	2	3	279		0.00716846	0.0107527	0.00716846	0.0107527	0.00716846	0.0107527		0.00152637	0.00169496	0.00126546	0.00140605	0.000909788	0.00114656
A0A2R5FI28	WD40-like beta propeller OS=Nostoc commune NIES-4072 OX=2005467 GN=NIES4072_06660 PE=4 SV=1 - [A0A2R5FI28_NOSCO]		1			1		186		0	0.00537634	0	0	0.00537634	0		0	0.000847478	0	0	0.000682341	0
A0A2R5FQR9	Ribosome hibernation promoting factor OS=Nostoc commune NIES-4072 OX=2005467 GN=hpf PE=3 SV=1 - [A0A2R5FQR9_NOSCO]	1	2	1	2	1	2	214		0.0046729	0.00934579	0.0046729	0.00934579	0.0046729	0.00934579		0.000994995	0.00147319	0.000824917	0.00122208	0.000593063	0.00099654
A0A2R5FEC4	Oxygen-dependent coproporphyrinogen-III oxidase OS=Nostoc commune NIES-4072 OX=2005467 GN=hemF PE=3 SV=1 - [A0A2R5FEC4_NOSCO]	1		1		2	1	350		0.00285714	0	0.00285714	0	0.00571429	0.00285714		0.000608368	0	0.000504378	0	0.000725231	0.000304657
A0A2R5FW00	Thioredoxin OS=Nostoc commune NIES-4072 OX=2005467 GN=NIES4072_40910 PE=3 SV=1 - [A0A2R5FW00_NOSCO]	1	2	1	1	1	1	108		0.00925926	0.0185185	0.00925926	0.00925926	0.00925926	0.00925926		0.00197156	0.00291909	0.00163456	0.00121076	0.00117514	0.000987313
A0A2R5FKP1	Uncharacterized protein OS=Nostoc commune NIES-4072 OX=2005467 GN=NIES4072_16710 PE=4 SV=1 - [A0A2R5FKP1_NOSCO]				3	2	3	392		0	0	0	0.00765306	0.00510204	0.00765306		0	0	0	0.00100073	0.000647528	0.000816044
A0A2R5FVH3	Aspartate--tRNA(Asp/Asn) ligase OS=Nostoc commune NIES-4072 OX=2005467 GN=aspS PE=3 SV=1 - [A0A2R5FVH3_NOSCO]	5		5	6	6	6	595		0.00840336	0	0.00840336	0.010084	0.010084	0.010084		0.00178932	0	0.00148346	0.00131861	0.00127982	0.00107526
A0A2R5FNP3	Uncharacterized protein OS=Nostoc commune NIES-4072 OX=2005467 GN=NIES4072_35640 PE=4 SV=1 - [A0A2R5FNP3_NOSCO]	2	4	3	9	8	11	210		0.00952381	0.0190476	0.0142857	0.0428571	0.0380952	0.052381		0.00202789	0.00300249	0.00252189	0.0056041	0.00483487	0.00558537
A0A2R5FTL5	Nitrate ABC transporter, ATPase subunits C and D OS=Nostoc commune NIES-4072 OX=2005467 GN=NIES4072_32210 PE=4 SV=1 - [A0A2R5FTL5_NOSCO]	4		4	7	7	8	685		0.00583942	0	0.00583942	0.010219	0.010219	0.0116788		0.00124338	0	0.00103085	0.00133626	0.00129695	0.00124531
A0A2R5FGN0	Phycobilisome 7.8 kDa linker polypeptide, allophycocyanin-associated, core OS=Nostoc commune NIES-4072 OX=2005467 GN=NIES4072_06260 PE=3 SV=1 - [A0A2R5FGN0_NOSCO]		1		1	1	1	68		0	0.0147059	0	0.0147059	0.0147059	0.0147059		0	0.0023181	0	0.00192297	0.0018664	0.00156808
A0A2R5FTR7	50S ribosomal protein L29 OS=Nostoc commune NIES-4072 OX=2005467 GN=rpmC PE=3 SV=1 - [A0A2R5FTR7_NOSCO]		1		1	1	1	75		0	0.0133333	0	0.0133333	0.0133333	0.0133333		0	0.00210175	0	0.0017435	0.00169221	0.00142173
A0A2R5FK57	Uncharacterized protein OS=Nostoc commune NIES-4072 OX=2005467 GN=NIES4072_28170 PE=4 SV=1 - [A0A2R5FK57_NOSCO]		2	1			1	130		0	0.0153846	0.00769231	0	0	0.00769231		0	0.00242509	0.00135794	0	0	0.000820229
A0A2R5FPX8	Uncharacterized protein OS=Nostoc commune NIES-4072 OX=2005467 GN=NIES4072_15130 PE=4 SV=1 - [A0A2R5FPX8_NOSCO]		2		1		2	262		0	0.00763359	0	0.00381679	0	0.00763359		0	0.00120329	0	0.000499092	0	0.000813968
A0A2R5FLR0	ABC transporter-related protein OS=Nostoc commune NIES-4072 OX=2005467 GN=NIES4072_33850 PE=4 SV=1 - [A0A2R5FLR0_NOSCO]		1	2	2	1	2	339		0	0.00294985	0.00589971	0.00589971	0.00294985	0.00589971		0	0.000464988	0.00104149	0.000771459	0.000374382	0.000629084
A0A2R5FJP8	Uncharacterized protein OS=Nostoc commune NIES-4072 OX=2005467 GN=NIES4072_26670 PE=4 SV=1 - [A0A2R5FJP8_NOSCO]	1	1	1				90		0.0111111	0.0111111	0.0111111	0	0	0		0.00236588	0.00175145	0.00196147	0	0	0
A0A2R5FKM0	Aspartyl/glutamyl-tRNA(Asn/Gln) amidotransferase subunit B OS=Nostoc commune NIES-4072 OX=2005467 GN=gatB PE=3 SV=1 - [A0A2R5FKM0_NOSCO]	6		6	4	5	5	499		0.012024	0	0.012024	0.00801603	0.01002	0.01002		0.00256027	0	0.00212263	0.00104819	0.0012717	0.00106843
A0A2R5FEI8	NADPH-dependent FMN reductase OS=Nostoc commune NIES-4072 OX=2005467 GN=NIES4072_05130 PE=4 SV=1 - [A0A2R5FEI8_NOSCO]		2	2				188		0	0.0106383	0.0106383	0	0	0		0	0.00167692	0.001878	0	0	0
A0A2R5G2A2	Chaperone protein ClpB OS=Nostoc commune NIES-4072 OX=2005467 GN=clpB PE=3 SV=1 - [A0A2R5G2A2_NOSCO]	10		3	3	4	5	872		0.0114679	0	0.00344037	0.00344037	0.00458716	0.00573394		0.00244185	0	0.000607336	0.00044987	0.000582181	0.000611409
A0A2R5FH70	Uncharacterized protein OS=Nostoc commune NIES-4072 OX=2005467 GN=NIES4072_16480 PE=4 SV=1 - [A0A2R5FH70_NOSCO]	1	3	2	1	1	2	126		0.00793651	0.0238095	0.015873	0.00793651	0.00793651	0.015873		0.00168991	0.00375312	0.0028021	0.0010378	0.00100727	0.00169254
A0A2R5FLS0	Cyclase/dehydrase OS=Nostoc commune NIES-4072 OX=2005467 GN=NIES4072_33950 PE=4 SV=1 - [A0A2R5FLS0_NOSCO]		1		2	1	2	147		0	0.00680272	0	0.0136054	0.00680272	0.0136054		0	0.00107232	0	0.00177908	0.00086337	0.00145075
A0A2R5G3L9	Single-stranded DNA-binding protein OS=Nostoc commune NIES-4072 OX=2005467 GN=NIES4072_63630 PE=3 SV=1 - [A0A2R5G3L9_NOSCO]					1	2	119		0	0	0	0	0.00840336	0.0168067		0	0	0	0	0.00106652	0.0017921
A0A2R5FLT2	Uncharacterized protein OS=Nostoc commune NIES-4072 OX=2005467 GN=NIES4072_02400 PE=4 SV=1 - [A0A2R5FLT2_NOSCO]		1	1	1	1	1	169		0	0.00591716	0.00591716	0.00591716	0.00591716	0.00591716		0	0.000932727	0.00104457	0.000773741	0.000750979	0.000630945
A0A2R5FT92	Elongation factor G OS=Nostoc commune NIES-4072 OX=2005467 GN=fusA PE=3 SV=1 - [A0A2R5FT92_NOSCO]	6		2	7	8	3	692		0.00867052	0	0.00289017	0.0101156	0.0115607	0.00433526		0.0018462	0	0.000510209	0.00132274	0.00146723	0.000462268
A0A2R5FMA1	Photosystem II CP47 reaction center protein OS=Nostoc commune NIES-4072 OX=2005467 GN=psbB PE=3 SV=1 - [A0A2R5FMA1_NOSCO]	5	2	4	4	5	3	509		0.00982318	0.00392927	0.00785855	0.00785855	0.00982318	0.00589391		0.00209164	0.000619375	0.00138729	0.0010276	0.00124671	0.000628466
A0A2R5FZT0	Chaperone protein DnaJ OS=Nostoc commune NIES-4072 OX=2005467 GN=dnaJ PE=3 SV=1 - [A0A2R5FZT0_NOSCO]	92	2	80	51	68	3	375		0.245333	0.00533333	0.213333	0.136	0.181333	0.008		0.0522386	0.000840698	0.0376602	0.0177837	0.023014	0.000853038
A0A2R5FR18	Phosphoribosylformylglycinamidine synthase subunit PurS OS=Nostoc commune NIES-4072 OX=2005467 GN=purS PE=3 SV=1 - [A0A2R5FR18_NOSCO]		1					92		0	0.0108696	0	0	0	0		0	0.00171338	0	0	0	0
A0A2R5FE55	FAD-dependent pyridine nucleotide-disulfide oxidoreductase OS=Nostoc commune NIES-4072 OX=2005467 GN=NIES4072_03120 PE=4 SV=1 - [A0A2R5FE55_NOSCO]	2	1	4	2	2	4	397		0.00503778	0.00251889	0.0100756	0.00503778	0.00503778	0.0100756		0.00107269	0.000397055	0.00177866	0.000658752	0.000639372	0.00107436
A0A2R5FJP7	Chorismate synthase OS=Nostoc commune NIES-4072 OX=2005467 GN=aroC PE=3 SV=1 - [A0A2R5FJP7_NOSCO]	1		2	2	3	3	362		0.00276243	0	0.00552486	0.00552486	0.00828729	0.00828729		0.000588201	0	0.000975316	0.000722443	0.00105179	0.000883672
A0A2R5FRZ9	Uncharacterized protein OS=Nostoc commune NIES-4072 OX=2005467 GN=NIES4072_39450 PE=4 SV=1 - [A0A2R5FRZ9_NOSCO]		3		1	1	1	149		0	0.0201342	0	0.00671141	0.00671141	0.00671141		0	0.00317378	0	0.000877599	0.000851781	0.000715636
A0A2R5FJ21	von Willebrand factor type A OS=Nostoc commune NIES-4072 OX=2005467 GN=NIES4072_24110 PE=4 SV=1 - [A0A2R5FJ21_NOSCO]		3				1	201		0	0.0149254	0	0	0	0.00497512		0	0.0023527	0	0	0	0.000530496
A0A2R5FI81	Uncharacterized protein OS=Nostoc commune NIES-4072 OX=2005467 GN=NIES4072_20870 PE=4 SV=1 - [A0A2R5FI81_NOSCO]		1	1				72		0	0.0138889	0.0138889	0	0	0		0	0.00218932	0.00245184	0	0	0
A0A2R5FN52	Phosphonate ABC transporter, periplasmic phosphonate-binding protein OS=Nostoc commune NIES-4072 OX=2005467 GN=NIES4072_38820 PE=4 SV=1 - [A0A2R5FN52_NOSCO]				1		3	324		0	0	0	0.00308642	0	0.00925926		0	0	0	0.000403587	0	0.000987313
A0A2Z6E9H8	Water stress protein OS=Nostoc commune OX=1178 GN=wspA PE=4 SV=1 - [A0A2Z6E9H8_NOSCO]	28	22	30	28	34	31	318		0.0880503	0.0691824	0.0943396	0.0880503	0.106918	0.0974843		0.0187485	0.0109053	0.016654	0.0115137	0.0135696	0.0103947
A0A2R5FEM2	Carbohydrate-selective porin OprB OS=Nostoc commune NIES-4072 OX=2005467 GN=NIES4072_05320 PE=3 SV=1 - [A0A2R5FEM2_NOSCO]	9	2	7	18	15	14	595		0.0151261	0.00336134	0.0117647	0.0302521	0.0252101	0.0235294		0.00322077	0.000529852	0.00207685	0.00395583	0.00319955	0.00250894
A0A2R5FMU1	Transaldolase OS=Nostoc commune NIES-4072 OX=2005467 GN=tal PE=3 SV=1 - [A0A2R5FMU1_NOSCO]	3	1	3	3	2	2	334		0.00898204	0.00299401	0.00898204	0.00898204	0.00598802	0.00598802		0.00191253	0.000471949	0.00158562	0.00117451	0.000759973	0.000638502
A0A2R5FX40	Nitrilase/cyanide hydratase and apolipoprotein N-acyltransferase OS=Nostoc commune NIES-4072 OX=2005467 GN=NIES4072_40890 PE=4 SV=1 - [A0A2R5FX40_NOSCO]	2	2	2			1	270		0.00740741	0.00740741	0.00740741	0	0	0.0037037		0.00157725	0.00116764	0.00130765	0	0	0.000394925
A0A2R5G3J9	Cyanophycinase OS=Nostoc commune NIES-4072 OX=2005467 GN=NIES4072_63430 PE=3 SV=1 - [A0A2R5G3J9_NOSCO]	1	2	2			1	280		0.00357143	0.00714286	0.00714286	0	0	0.00357143		0.00076046	0.00112593	0.00126094	0	0	0.000380821
A0A2R5FQZ1	Uncharacterized protein OS=Nostoc commune NIES-4072 OX=2005467 GN=NIES4072_18950 PE=4 SV=1 - [A0A2R5FQZ1_NOSCO]	5	2	3	3	4	7	393		0.0127226	0.00508906	0.00763359	0.00763359	0.0101781	0.0178117		0.00270902	0.000802193	0.00134757	0.000998185	0.00129176	0.00189926
A0A2R5FVD8	Outer membrane efflux protein OS=Nostoc commune NIES-4072 OX=2005467 GN=NIES4072_33130 PE=4 SV=1 - [A0A2R5FVD8_NOSCO]	1			3	4	3	470		0.00212766	0	0	0.00638298	0.00851064	0.00638298		0.00045304	0	0	0.000834653	0.00108013	0.000680616
A0A2R5FMV4	TPR repeat-containing protein OS=Nostoc commune NIES-4072 OX=2005467 GN=NIES4072_37800 PE=4 SV=1 - [A0A2R5FMV4_NOSCO]				1		1	157		0	0	0	0.00636943	0	0.00636943		0	0	0	0.00083288	0	0.000679171
A0A2R5FMW0	Glutathione reductase OS=Nostoc commune NIES-4072 OX=2005467 GN=NIES4072_12640 PE=3 SV=1 - [A0A2R5FMW0_NOSCO]				5	3	4	458		0	0	0	0.010917	0.00655022	0.00873362		0	0	0	0.00142754	0.000831324	0.000931264
A0A2R5FEY1	NAD-dependent epimerase/dehydratase OS=Nostoc commune NIES-4072 OX=2005467 GN=NIES4072_02310 PE=4 SV=1 - [A0A2R5FEY1_NOSCO]	1		2	2	4	4	384		0.00260417	0	0.00520833	0.00520833	0.0104167	0.0104167		0.000554502	0	0.000919439	0.000681053	0.00132204	0.00111073
A0A2R5FW15	Pyridoxal-5'-phosphate-dependent enzyme, beta subunit OS=Nostoc commune NIES-4072 OX=2005467 GN=NIES4072_53460 PE=4 SV=1 - [A0A2R5FW15_NOSCO]				3	3	2	324		0	0	0	0.00925926	0.00925926	0.00617284		0	0	0	0.00121076	0.00117514	0.000658208
A0A2R5FMC3	Uncharacterized protein OS=Nostoc commune NIES-4072 OX=2005467 GN=NIES4072_28360 PE=4 SV=1 - [A0A2R5FMC3_NOSCO]		1		2	1	3	213		0	0.00469484	0	0.00938967	0.00469484	0.0140845		0	0.000740051	0	0.00122781	0.000595847	0.00150183
A0A2R5FVQ6	Probable 30S ribosomal protein PSRP-3 OS=Nostoc commune NIES-4072 OX=2005467 GN=NIES4072_58150 PE=3 SV=1 - [A0A2R5FVQ6_NOSCO]				1		1	99		0	0	0	0.010101	0	0.010101		0	0	0	0.00132083	0	0.00107707
A0A2R5FVE9	Ethanolamine utilization protein EutN/carboxysome structural protein Ccml OS=Nostoc commune NIES-4072 OX=2005467 GN=NIES4072_57150 PE=4 SV=1 - [A0A2R5FVE9_NOSCO]						1	100		0	0	0	0	0	0.01		0	0	0	0	0	0.0010663
A0A2R5FZS9	OpcA protein OS=Nostoc commune NIES-4072 OX=2005467 GN=NIES4072_48270 PE=4 SV=1 - [A0A2R5FZS9_NOSCO]	3		4	3	3	2	462		0.00649351	0	0.00865801	0.00649351	0.00649351	0.004329		0.00138266	0	0.00152842	0.000849105	0.000824126	0.000461601
A0A2R5FV43	50S ribosomal protein L17 OS=Nostoc commune NIES-4072 OX=2005467 GN=rplQ PE=3 SV=1 - [A0A2R5FV43_NOSCO]		2	1	1	1	1	116		0	0.0172414	0.00862069	0.00862069	0.00862069	0.00862069		0	0.00271777	0.00152183	0.00112726	0.0010941	0.000919222
A0A2R5FF04	30S ribosomal protein S21 OS=Nostoc commune NIES-4072 OX=2005467 GN=rpsU PE=3 SV=1 - [A0A2R5FF04_NOSCO]						1	62		0	0	0	0	0	0.016129		0	0	0	0	0	0.00171984
A0A2R5FLG9	Nitrite and sulphite reductase 4Fe-4S subunit NirA OS=Nostoc commune NIES-4072 OX=2005467 GN=NIES4072_27820 PE=3 SV=1 - [A0A2R5FLG9_NOSCO]	2			1	2		551		0.00362976	0	0	0.00181488	0.00362976	0		0.000772882	0	0	0.000237318	0.000460673	0
A0A2R5FTY6	Transketolase OS=Nostoc commune NIES-4072 OX=2005467 GN=NIES4072_59180 PE=3 SV=1 - [A0A2R5FTY6_NOSCO]	5	3	4	5	4	7	675		0.00740741	0.00444444	0.00592593	0.00740741	0.00592593	0.0103704		0.00157725	0.000700582	0.00104612	0.000968609	0.000752091	0.00110579
A0A2R5FM95	Ferritin Dps family protein OS=Nostoc commune NIES-4072 OX=2005467 GN=NIES4072_35860 PE=3 SV=1 - [A0A2R5FM95_NOSCO]		2	1				163		0	0.0122699	0.00613497	0	0	0		0	0.00193412	0.00108302	0	0	0
A0A2R5FMF5	Beta-Ig-H3/fasciclin OS=Nostoc commune NIES-4072 OX=2005467 GN=NIES4072_10890 PE=4 SV=1 - [A0A2R5FMF5_NOSCO]				2	1	3	272		0	0	0	0.00735294	0.00367647	0.0110294		0	0	0	0.000961487	0.000466601	0.00117606
A0A2R5FYY3	Dihydroxy-acid dehydratase OS=Nostoc commune NIES-4072 OX=2005467 GN=ilvD PE=3 SV=1 - [A0A2R5FYY3_NOSCO]	3	1	2	5	5	6	568		0.00528169	0.00176056	0.00352113	0.00880282	0.00880282	0.0105634		0.00112462	0.000277519	0.000621592	0.00115108	0.00111721	0.00112637
A0A2R5G004	Uncharacterized protein OS=Nostoc commune NIES-4072 OX=2005467 GN=NIES4072_51050 PE=4 SV=1 - [A0A2R5G004_NOSCO]	1	1	1	4	3	3	577		0.0017331	0.0017331	0.0017331	0.00693241	0.00519931	0.00519931		0.000369028	0.00027319	0.000305948	0.000906497	0.000659872	0.000554401
A0A2R5G1Q5	Enolase OS=Nostoc commune NIES-4072 OX=2005467 GN=eno PE=3 SV=1 - [A0A2R5G1Q5_NOSCO]	6	2	7	6	5	7	429		0.013986	0.004662	0.016317	0.013986	0.011655	0.016317		0.00297803	0.000734876	0.00288048	0.00182884	0.0014792	0.00173988
A0A2R5FNN1	Protein RecA OS=Nostoc commune NIES-4072 OX=2005467 GN=recA PE=3 SV=1 - [A0A2R5FNN1_NOSCO]	3		4	2	2	2	359		0.00835655	0	0.0111421	0.00557103	0.00557103	0.00557103		0.00177935	0	0.00196693	0.00072848	0.00070705	0.000594038
A0A2R5FPT2	Light-independent protochlorophyllide reductase subunit B OS=Nostoc commune NIES-4072 OX=2005467 GN=chlB PE=3 SV=1 - [A0A2R5FPT2_NOSCO]	3		2	3	5	2	508		0.00590551	0	0.00393701	0.00590551	0.00984252	0.00393701		0.00125745	0	0.000695009	0.000772218	0.00124917	0.000419802
A0A2R5FUQ1	Uncharacterized protein OS=Nostoc commune NIES-4072 OX=2005467 GN=NIES4072_48710 PE=4 SV=1 - [A0A2R5FUQ1_NOSCO]		1	1	1	1	1	125		0	0.008	0.008	0.008	0.008	0.008		0	0.00126105	0.00141226	0.0010461	0.00101532	0.000853038
A0A2R5FWD5	TetR family transcriptional regulator OS=Nostoc commune NIES-4072 OX=2005467 GN=NIES4072_54770 PE=4 SV=1 - [A0A2R5FWD5_NOSCO]			1	1	2	2	204		0	0	0.00490196	0.00490196	0.00980392	0.00980392		0	0	0.000865354	0.000640991	0.00124427	0.00104539
A0A2Z6E9H7	Water stress protein OS=Nostoc commune OX=1178 GN=wspA PE=4 SV=1 - [A0A2Z6E9H7_NOSCO]	18	13	25	29	38	33	322		0.0559006	0.0403727	0.0776398	0.0900621	0.118012	0.102484		0.0119029	0.00636398	0.0137059	0.0117767	0.0149776	0.0109279
A0A2R5FQE4	YcfA family protein OS=Nostoc commune NIES-4072 OX=2005467 GN=NIES4072_39350 PE=4 SV=1 - [A0A2R5FQE4_NOSCO]		1					79		0	0.0126582	0	0	0	0		0	0.00199533	0	0	0	0
A0A2R5FKM2	Uncharacterized protein OS=Nostoc commune NIES-4072 OX=2005467 GN=NIES4072_16500 PE=4 SV=1 - [A0A2R5FKM2_NOSCO]		1	1				87		0	0.0114943	0.0114943	0	0	0		0	0.00181185	0.00202911	0	0	0
A0A2R5G0D8	Delta-aminolevulinic acid dehydratase OS=Nostoc commune NIES-4072 OX=2005467 GN=NIES4072_50280 PE=3 SV=1 - [A0A2R5G0D8_NOSCO]	2		1	8	3	3	326		0.00613497	0	0.00306748	0.0245399	0.00920245	0.00920245		0.00130631	0	0.00054151	0.00320889	0.00116793	0.000981256
A0A2R5FH85	Glutamyl-tRNA(Gln) amidotransferase subunit A OS=Nostoc commune NIES-4072 OX=2005467 GN=gatA PE=3 SV=1 - [A0A2R5FH85_NOSCO]	1		2	3	2	2	486		0.00205761	0	0.00411523	0.00617284	0.00411523	0.00411523		0.000438125	0	0.00072647	0.000807174	0.000522286	0.000438806
A0A2R5FVV3	50S ribosomal protein L31 OS=Nostoc commune NIES-4072 OX=2005467 GN=rpmE PE=3 SV=1 - [A0A2R5FVV3_NOSCO]				1			80		0	0	0	0.0125	0	0		0	0	0	0.00163453	0	0
A0A2R5FNQ4	Aldose 1-epimerase OS=Nostoc commune NIES-4072 OX=2005467 GN=NIES4072_40840 PE=4 SV=1 - [A0A2R5FNQ4_NOSCO]	1	1	1	1	1	1	289		0.00346021	0.00346021	0.00346021	0.00346021	0.00346021	0.00346021		0.000736778	0.000545436	0.000610838	0.000452464	0.000439154	0.000368961
A0A2R5FKI3	MotA/TolQ/ExbB proton channel OS=Nostoc commune NIES-4072 OX=2005467 GN=NIES4072_03990 PE=3 SV=1 - [A0A2R5FKI3_NOSCO]				4	2	2	242		0	0	0	0.0165289	0.00826446	0.00826446		0	0	0	0.00216136	0.00104889	0.000881238
A0A2R5FS99	Uncharacterized protein OS=Nostoc commune NIES-4072 OX=2005467 GN=NIES4072_21990 PE=4 SV=1 - [A0A2R5FS99_NOSCO]						1	129		0	0	0	0	0	0.00775194		0	0	0	0	0	0.000826587
A0A2R5FX24	Uncharacterized protein OS=Nostoc commune NIES-4072 OX=2005467 GN=NIES4072_44650 PE=4 SV=1 - [A0A2R5FX24_NOSCO]	6		3	4	5	4	662		0.00906344	0	0.00453172	0.0060423	0.00755287	0.0060423		0.00192987	0	0.000799995	0.000790104	0.000958576	0.000644289
A0A2R5FK72	Uncharacterized protein OS=Nostoc commune NIES-4072 OX=2005467 GN=NIES4072_28390 PE=4 SV=1 - [A0A2R5FK72_NOSCO]	1	2	1				219		0.00456621	0.00913242	0.00456621	0	0	0		0.000972278	0.00143955	0.000806083	0	0	0
A0A2R5FT36	Alpha-glucan phosphorylase OS=Nostoc commune NIES-4072 OX=2005467 GN=NIES4072_30200 PE=4 SV=1 - [A0A2R5FT36_NOSCO]	12	2	9	4	7	3	854		0.0140515	0.00234192	0.0105386	0.00468384	0.00819672	0.00351288		0.00299198	0.000369159	0.00186041	0.000612469	0.00104029	0.000374578
A0A2R5FQ66	RpoD family RNA polymerase sigma factor OS=Nostoc commune NIES-4072 OX=2005467 GN=NIES4072_38640 PE=3 SV=1 - [A0A2R5FQ66_NOSCO]	2		3	2	2	2	318		0.00628931	0	0.00943396	0.00628931	0.00628931	0.00628931		0.00133918	0	0.0016654	0.000822404	0.00079821	0.000670628
A0A2R5FR02	GTP-binding protein TypA OS=Nostoc commune NIES-4072 OX=2005467 GN=NIES4072_35970 PE=4 SV=1 - [A0A2R5FR02_NOSCO]	6	1	4	6	5	7	596		0.0100671	0.00167785	0.00671141	0.0100671	0.00838926	0.011745		0.00214358	0.000264481	0.00118478	0.0013164	0.00106473	0.00125236
A0A2R5FS90	Uncharacterized protein OS=Nostoc commune NIES-4072 OX=2005467 GN=NIES4072_21890 PE=4 SV=1 - [A0A2R5FS90_NOSCO]	7	3	8				499		0.0140281	0.00601202	0.0160321	0	0	0		0.00298698	0.000947681	0.00283018	0	0	0
A0A2R5FUZ4	Inositol-1-monophosphatase OS=Nostoc commune NIES-4072 OX=2005467 GN=NIES4072_62980 PE=3 SV=1 - [A0A2R5FUZ4_NOSCO]			1			2	270		0	0	0.0037037	0	0	0.00740741		0	0	0.000653823	0	0	0.00078985
A0A2R5FRM3	Uncharacterized protein OS=Nostoc commune NIES-4072 OX=2005467 GN=NIES4072_43710 PE=4 SV=1 - [A0A2R5FRM3_NOSCO]	1		3				246		0.00406504	0	0.0121951	0	0	0		0.000865565	0	0.00215283	0	0	0
A0A2R5FMU4	Uncharacterized protein OS=Nostoc commune NIES-4072 OX=2005467 GN=NIES4072_07500 PE=4 SV=1 - [A0A2R5FMU4_NOSCO]		1		3	1	4	304		0	0.00328947	0	0.00986842	0.00328947	0.0131579		0	0.000518523	0	0.00129042	0.000417485	0.00140302
A0A2R5FVJ7	RNP-1 like RNA-binding protein OS=Nostoc commune NIES-4072 OX=2005467 GN=NIES4072_39180 PE=4 SV=1 - [A0A2R5FVJ7_NOSCO]		2	1	3	3	3	107		0	0.0186916	0.00934579	0.0280374	0.0280374	0.0280374		0	0.00294637	0.00164983	0.00366623	0.00355838	0.00298962
A0A2R5FI99	Anti-sigma factor antagonist OS=Nostoc commune NIES-4072 OX=2005467 GN=NIES4072_21070 PE=3 SV=1 - [A0A2R5FI99_NOSCO]		1	1	1	1	1	116		0	0.00862069	0.00862069	0.00862069	0.00862069	0.00862069		0	0.00135889	0.00152183	0.00112726	0.0010941	0.000919222
A0A2R5FKI2	Malto-oligosyltrehalose synthase OS=Nostoc commune NIES-4072 OX=2005467 GN=NIES4072_29440 PE=4 SV=1 - [A0A2R5FKI2_NOSCO]	9		4	8	10	11	932		0.00965665	0	0.00429185	0.00858369	0.0107296	0.0118026		0.00205618	0	0.000757649	0.00112242	0.00136175	0.00125851
A0A2R5G1T7	PhoH family protein OS=Nostoc commune NIES-4072 OX=2005467 GN=NIES4072_55230 PE=4 SV=1 - [A0A2R5G1T7_NOSCO]		1		3	3	4	317		0	0.00315457	0	0.00946372	0.00946372	0.0126183		0	0.000497258	0	0.0012375	0.00120109	0.00134549
A0A2R5FGZ8	Uncharacterized protein OS=Nostoc commune NIES-4072 OX=2005467 GN=NIES4072_02340 PE=4 SV=1 - [A0A2R5FGZ8_NOSCO]		1					117		0	0.00854701	0	0	0	0		0	0.00134727	0	0	0	0
A0A2R5G161	Uncharacterized protein OS=Nostoc commune NIES-4072 OX=2005467 GN=NIES4072_59210 PE=4 SV=1 - [A0A2R5G161_NOSCO]				1	1	1	134		0	0	0	0.00746269	0.00746269	0.00746269		0	0	0	0.000975838	0.00094713	0.000795745
A0A2R5FL98	Nitrate ABC transporter, ATPase subunits C and D OS=Nostoc commune NIES-4072 OX=2005467 GN=NIES4072_32200 PE=4 SV=1 - [A0A2R5FL98_NOSCO]	3	2	3	3	3	3	285		0.0105263	0.00701754	0.0105263	0.0105263	0.0105263	0.0105263		0.00224136	0.00110618	0.00185823	0.00137644	0.00133595	0.00112242
A0A2R5FVC6	Transcription termination/antitermination protein NusA OS=Nostoc commune NIES-4072 OX=2005467 GN=nusA PE=3 SV=1 - [A0A2R5FVC6_NOSCO]	3		1	5	4	4	428		0.00700935	0	0.00233645	0.0116822	0.00934579	0.00934579		0.00149249	0	0.000412459	0.0015276	0.00118613	0.00099654
A0A2R5FQ82	NAD(P)H-quinone oxidoreductase subunit I OS=Nostoc commune NIES-4072 OX=2005467 GN=ndhI PE=3 SV=1 - [A0A2R5FQ82_NOSCO]	1	2	2	2	2	3	194		0.00515464	0.0103093	0.0103093	0.0103093	0.0103093	0.0154639		0.00109757	0.00162506	0.00181992	0.00134806	0.00130841	0.00164891
A0A2R5FNK6	Phosphate-binding protein OS=Nostoc commune NIES-4072 OX=2005467 GN=NIES4072_15050 PE=3 SV=1 - [A0A2R5FNK6_NOSCO]	1	3	1	2	2	1	347		0.00288184	0.00864553	0.00288184	0.00576369	0.00576369	0.00288184		0.000613628	0.0013628	0.000508738	0.000753673	0.000731501	0.00030729
A0A2R5FNM5	Ycf48-like protein OS=Nostoc commune NIES-4072 OX=2005467 GN=NIES4072_40540 PE=3 SV=1 - [A0A2R5FNM5_NOSCO]	1	1	1	1	3	2	339		0.00294985	0.00294985	0.00294985	0.00294985	0.00884956	0.00589971		0.000628109	0.000464988	0.000520744	0.000385729	0.00112315	0.000629084
A0A2R5FK59	Uncharacterized protein OS=Nostoc commune NIES-4072 OX=2005467 GN=NIES4072_28190 PE=4 SV=1 - [A0A2R5FK59_NOSCO]		1	1	1	1	2	170		0	0.00588235	0.00588235	0.00588235	0.00588235	0.0117647		0	0.00092724	0.00103842	0.00076919	0.000746561	0.00125447
A0A2R5FHU0	Phospho-2-dehydro-3-deoxyheptonate aldolase OS=Nostoc commune NIES-4072 OX=2005467 GN=NIES4072_19060 PE=4 SV=1 - [A0A2R5FHU0_NOSCO]	2	1	3	2	3	3	366		0.00546448	0.00273224	0.00819672	0.00546448	0.00819672	0.00819672		0.00116355	0.000430685	0.00144699	0.000714548	0.00104029	0.000874015
A0A2R5G333	Photosystem I assembly protein Ycf4 OS=Nostoc commune NIES-4072 OX=2005467 GN=ycf4 PE=3 SV=1 - [A0A2R5G333_NOSCO]	1			2	2	2	205		0.00487805	0	0	0.0097561	0.0097561	0.0097561		0.00103868	0	0	0.00127573	0.0012382	0.00104029
A0A2R5FQF1	AMP-dependent synthetase and ligase OS=Nostoc commune NIES-4072 OX=2005467 GN=NIES4072_39460 PE=4 SV=1 - [A0A2R5FQF1_NOSCO]	3		2	6	7	7	658		0.00455927	0	0.00303951	0.00911854	0.0106383	0.0106383		0.0009708	0	0.000536572	0.00119236	0.00135016	0.00113436
A0A2R5FU20	Photosystem II CP43 reaction center protein OS=Nostoc commune NIES-4072 OX=2005467 GN=psbC PE=3 SV=1 - [A0A2R5FU20_NOSCO]	5	4	4	5	6	6	463		0.0107991	0.00863931	0.00863931	0.0107991	0.012959	0.012959		0.00229945	0.00136182	0.00152512	0.00141212	0.00164469	0.00138181
A0A2R5FU26	Acetyl-coenzyme A carboxylase carboxyl transferase subunit alpha OS=Nostoc commune NIES-4072 OX=2005467 GN=accA PE=3 SV=1 - [A0A2R5FU26_NOSCO]	1	1	1	2	2	3	326		0.00306748	0.00306748	0.00306748	0.00613497	0.00613497	0.00920245		0.000653156	0.00048353	0.00054151	0.000802222	0.000778622	0.000981256
A0A2R5FLA9	Tryptophan synthase alpha chain OS=Nostoc commune NIES-4072 OX=2005467 GN=trpA PE=3 SV=1 - [A0A2R5FLA9_NOSCO]		1				1	275		0	0.00363636	0	0	0	0.00363636		0	0.000573203	0	0	0	0.000387745
A0A2R5G291	Cytochrome b6 OS=Nostoc commune NIES-4072 OX=2005467 GN=petB PE=3 SV=1 - [A0A2R5G291_NOSCO]	1	2		3	3	2	215		0.00465116	0.00930233	0	0.0139535	0.0139535	0.00930233		0.000990367	0.00146633	0	0.00182459	0.00177091	0.000991905
A0A2R5FX00	NADPH-protochlorophyllide oxidoreductase OS=Nostoc commune NIES-4072 OX=2005467 GN=NIES4072_56940 PE=3 SV=1 - [A0A2R5FX00_NOSCO]	1				1	1	320		0.003125	0	0	0	0.003125	0.003125		0.000665403	0	0	0	0.000396611	0.000333218
A0A1L5SM82	1,4-alpha-glucan branching enzyme GlgB OS=Nostoc commune var. flagelliforme NX-09 OX=1928915 GN=glgB PE=3 SV=1 - [A0A1L5SM82_9NOSO]	6		6	6	6	7	763		0.0078637	0	0.0078637	0.0078637	0.0078637	0.00917431		0.00167441	0	0.0013882	0.00102827	0.000998024	0.000978255
A0A2R5FR23	Photosystem I reaction center protein PsaF subunit III OS=Nostoc commune NIES-4072 OX=2005467 GN=NIES4072_49000 PE=4 SV=1 - [A0A2R5FR23_NOSCO]	1	1	1	2	2	2	165		0.00606061	0.00606061	0.00606061	0.0121212	0.0121212	0.0121212		0.00129048	0.000955339	0.00106989	0.001585	0.00153837	0.00129248
A0A2R5FT68	Ferric uptake regulator family protein OS=Nostoc commune NIES-4072 OX=2005467 GN=NIES4072_30600 PE=3 SV=1 - [A0A2R5FT68_NOSCO]		1					148		0	0.00675676	0	0	0	0		0	0.00106507	0	0	0	0
A0A2R5FVQ9	Uncharacterized protein OS=Nostoc commune NIES-4072 OX=2005467 GN=NIES4072_39900 PE=4 SV=1 - [A0A2R5FVQ9_NOSCO]		1					122		0	0.00819672	0	0	0	0		0	0.00129206	0	0	0	0
A0A2R5FX39	RimK domain-containing protein ATP-grasp OS=Nostoc commune NIES-4072 OX=2005467 GN=NIES4072_63410 PE=4 SV=1 - [A0A2R5FX39_NOSCO]	5	3	4	3	3	2	637		0.00784929	0.00470958	0.00627943	0.00470958	0.00470958	0.00313972		0.00167134	0.000742375	0.00110852	0.000615835	0.000597718	0.000334787
A0A2R5G254	Uncharacterized protein OS=Nostoc commune NIES-4072 OX=2005467 GN=NIES4072_56330 PE=4 SV=1 - [A0A2R5G254_NOSCO]		1					140		0	0.00714286	0	0	0	0		0	0.00112593	0	0	0	0
A0A2R5FHR9	CAB/ELIP/HLIP superfamily protein OS=Nostoc commune NIES-4072 OX=2005467 GN=NIES4072_14160 PE=4 SV=1 - [A0A2R5FHR9_NOSCO]					1	1	70		0	0	0	0	0.0142857	0.0142857		0	0	0	0	0.00181308	0.00152328
A0A2R5FKM9	Na-Ca exchanger/integrin-beta4 OS=Nostoc commune NIES-4072 OX=2005467 GN=NIES4072_22340 PE=4 SV=1 - [A0A2R5FKM9_NOSCO]	1	1	1				351		0.002849	0.002849	0.002849	0	0	0		0.000606635	0.000449091	0.000502941	0	0	0
A0A2R5FXS1	Recombination protein RecR OS=Nostoc commune NIES-4072 OX=2005467 GN=recR PE=3 SV=1 - [A0A2R5FXS1_NOSCO]		1					185		0	0.00540541	0	0	0	0		0	0.000852059	0	0	0	0
A0A2R5FUN2	Elongation factor P OS=Nostoc commune NIES-4072 OX=2005467 GN=efp PE=3 SV=1 - [A0A2R5FUN2_NOSCO]		1				3	185		0	0.00540541	0	0	0	0.0162162		0	0.000852059	0	0	0	0.00172913
A0A2R5FLN5	Uncharacterized protein OS=Nostoc commune NIES-4072 OX=2005467 GN=NIES4072_28520 PE=4 SV=1 - [A0A2R5FLN5_NOSCO]	5	4	3				388		0.0128866	0.0103093	0.00773196	0	0	0		0.00274393	0.00162506	0.00136494	0	0	0
A0A2R5FYQ7	NAD(P)H-quinone oxidoreductase subunit O OS=Nostoc commune NIES-4072 OX=2005467 GN=ndhO PE=3 SV=1 - [A0A2R5FYQ7_NOSCO]					1	1	71		0	0	0	0	0.0140845	0.0140845		0	0	0	0	0.00178754	0.00150183
A0A2R5FVK2	NAD-dependent epimerase/dehydratase OS=Nostoc commune NIES-4072 OX=2005467 GN=NIES4072_60330 PE=4 SV=1 - [A0A2R5FVK2_NOSCO]	3	2	2	3	3	2	312		0.00961538	0.00641026	0.00641026	0.00961538	0.00961538	0.00641026		0.00204739	0.00101045	0.00113162	0.00125733	0.00122034	0.000683524
A0A2R5FU22	Anion-transporting ATPase OS=Nostoc commune NIES-4072 OX=2005467 GN=NIES4072_52050 PE=4 SV=1 - [A0A2R5FU22_NOSCO]	3	1	3	4	4	4	366		0.00819672	0.00273224	0.00819672	0.010929	0.010929	0.010929		0.00174532	0.000430685	0.00144699	0.0014291	0.00138705	0.00116535
A0A2R5FG89	Phosphate-binding protein OS=Nostoc commune NIES-4072 OX=2005467 GN=NIES4072_12500 PE=3 SV=1 - [A0A2R5FG89_NOSCO]	3	2	3	5	4	4	394		0.00761421	0.00507614	0.00761421	0.0126904	0.0101523	0.0101523		0.00162129	0.000800157	0.00134415	0.00165942	0.00128848	0.00108254
A0A2R5G134	Peptidase S1 and S6 chymotrypsin/Hap OS=Nostoc commune NIES-4072 OX=2005467 GN=NIES4072_52810 PE=4 SV=1 - [A0A2R5G134_NOSCO]	1	2	3				404		0.00247525	0.0049505	0.00742574	0	0	0		0.000527052	0.000780351	0.00131088	0	0	0
A0A2R5FHL3	Photosystem I iron-sulfur center OS=Nostoc commune NIES-4072 OX=2005467 GN=psaC PE=3 SV=1 - [A0A2R5FHL3_NOSCO]	1		1	1	1	1	81		0.0123457	0	0.0123457	0.0123457	0.0123457	0.0123457		0.00262875	0	0.00217941	0.00161435	0.00156686	0.00131642
A0A2R5FEM1	Uncharacterized protein OS=Nostoc commune NIES-4072 OX=2005467 GN=NIES4072_05530 PE=4 SV=1 - [A0A2R5FEM1_NOSCO]	2	1	1	1	1	1	81		0.0246914	0.0123457	0.0123457	0.0123457	0.0123457	0.0123457		0.0052575	0.00194606	0.00217941	0.00161435	0.00156686	0.00131642
A0A2R5FJS1	Chaperone protein DnaK OS=Nostoc commune NIES-4072 OX=2005467 GN=dnaK PE=2 SV=1 - [A0A2R5FJS1_NOSCO]	6		3	6	5	6	693		0.00865801	0	0.004329	0.00865801	0.00721501	0.00865801		0.00184354	0	0.000764209	0.00113214	0.000915696	0.000923202
A0A2R5FTT5	50S ribosomal protein L13 OS=Nostoc commune NIES-4072 OX=2005467 GN=rplM PE=3 SV=1 - [A0A2R5FTT5_NOSCO]		1	1	1	2	2	153		0	0.00653595	0.00653595	0.00653595	0.0130719	0.0130719		0	0.00103027	0.00115381	0.000854655	0.00165903	0.00139385
A0A2R5FEU2	MotA/TolQ/ExbB proton channel OS=Nostoc commune NIES-4072 OX=2005467 GN=NIES4072_06230 PE=3 SV=1 - [A0A2R5FEU2_NOSCO]		1		2	1	2	217		0	0.00460829	0	0.00921659	0.00460829	0.00921659		0	0.00072641	0	0.00120518	0.000584864	0.000982763
A0A2R5FSI6	NAD(P) transhydrogenase subunit alpha OS=Nostoc commune NIES-4072 OX=2005467 GN=NIES4072_28200 PE=4 SV=1 - [A0A2R5FSI6_NOSCO]	3		3	1	1	1	390		0.00769231	0	0.00769231	0.0025641	0.0025641	0.0025641		0.00163791	0	0.00135794	0.000335288	0.000325424	0.00027341
A0A2R5FKN3	Nucleotidyl transferase OS=Nostoc commune NIES-4072 OX=2005467 GN=NIES4072_30070 PE=4 SV=1 - [A0A2R5FKN3_NOSCO]	2		2	2	3	3	354		0.00564972	0	0.00564972	0.00564972	0.00847458	0.00847458		0.00120299	0	0.000997357	0.00073877	0.00107555	0.000903642
A0A2R5FHV0	Glutamate--tRNA ligase OS=Nostoc commune NIES-4072 OX=2005467 GN=gltX PE=3 SV=1 - [A0A2R5FHV0_NOSCO]	3	1	4	6	6	5	490		0.00612245	0.00204082	0.00816327	0.0122449	0.0122449	0.0102041		0.00130365	0.000321696	0.00144108	0.00160117	0.00155407	0.00108806
A0A1S6LXY9	Desmethyl-4-deoxygadusol synthase OS=Nostoc commune var. flagelliforme QSY 1 OX=1962687 GN=mylA PE=4 SV=1 - [A0A1S6LXY9_9NOSO]	2		2		2	2	409		0.00488998	0	0.00488998	0	0.00488998	0.00488998		0.00104122	0	0.000863238	0	0.000620613	0.000521417
A0A2R5FN17	Uncharacterized protein OS=Nostoc commune NIES-4072 OX=2005467 GN=NIES4072_38420 PE=4 SV=1 - [A0A2R5FN17_NOSCO]	1	3	2	2	3	3	310		0.00322581	0.00967742	0.00645161	0.00645161	0.00967742	0.00967742		0.000686867	0.00152546	0.00113892	0.000843627	0.00122821	0.0010319
A0A2R5G1B7	Nitrogenase iron protein OS=Nostoc commune NIES-4072 OX=2005467 GN=nifH PE=3 SV=1 - [A0A2R5G1B7_NOSCO]	1	1	2	8	7	9	321		0.00311526	0.00311526	0.00623053	0.0249221	0.0218069	0.0280374		0.00066333	0.000491062	0.00109989	0.00325887	0.00276763	0.00298962
A0A2R5FRP7	Chromophore lyase CpcS/CpeS OS=Nostoc commune NIES-4072 OX=2005467 GN=cpcS PE=3 SV=1 - [A0A2R5FRP7_NOSCO]		1			1		202		0	0.0049505	0	0	0.0049505	0		0	0.000780351	0	0	0.000628294	0
A0A2R5FGX5	Squalene/phytoene synthase OS=Nostoc commune NIES-4072 OX=2005467 GN=NIES4072_15220 PE=4 SV=1 - [A0A2R5FGX5_NOSCO]						2	276		0	0	0	0	0	0.00724638		0	0	0	0	0	0.00077268
A0A2R5FG04	Uncharacterized protein OS=Nostoc commune NIES-4072 OX=2005467 GN=NIES4072_11560 PE=4 SV=1 - [A0A2R5FG04_NOSCO]	2		3	1	3	3	333		0.00600601	0	0.00900901	0.003003	0.00900901	0.00900901		0.00127885	0	0.00159038	0.000392679	0.00114338	0.000960629
A0A2R5FUI1	Isochorismatase hydrolase OS=Nostoc commune NIES-4072 OX=2005467 GN=NIES4072_53670 PE=4 SV=1 - [A0A2R5FUI1_NOSCO]		2	1	1	1	1	259		0	0.00772201	0.003861	0.003861	0.003861	0.003861		0	0.00121723	0.000681592	0.000504873	0.000490021	0.000411698
A0A2R5FKQ0	Peptidoglycan binding domain-containing protein OS=Nostoc commune NIES-4072 OX=2005467 GN=NIES4072_16820 PE=4 SV=1 - [A0A2R5FKQ0_NOSCO]			1	1	2	2	370		0	0	0.0027027	0.0027027	0.00540541	0.00540541		0	0	0.000477114	0.000353411	0.000686029	0.000576377
A0A2R5FT21	Uncharacterized protein OS=Nostoc commune NIES-4072 OX=2005467 GN=NIES4072_56010 PE=4 SV=1 - [A0A2R5FT21_NOSCO]	2		1	1	2	2	427		0.00468384	0	0.00234192	0.00234192	0.00468384	0.00468384		0.000997325	0	0.000413424	0.000306235	0.000594452	0.000499437
A0A2R5FQ05	Uncharacterized protein OS=Nostoc commune NIES-4072 OX=2005467 GN=NIES4072_15430 PE=4 SV=1 - [A0A2R5FQ05_NOSCO]		1	1			1	195		0	0.00512821	0.00512821	0	0	0.00512821		0	0.000808363	0.000905294	0	0	0.000546819
B5BNZ1	Ferredoxin--NADP reductase OS=Nostoc commune OX=1178 GN=petH PE=3 SV=1 - [B5BNZ1_NOSCO]	4	2	4	4	7	4	446		0.00896861	0.0044843	0.00896861	0.00896861	0.0156951	0.00896861		0.00190968	0.000706865	0.00158325	0.00117276	0.00199195	0.000956321
A0A2R5FXH4	Argininosuccinate synthase OS=Nostoc commune NIES-4072 OX=2005467 GN=argG PE=3 SV=1 - [A0A2R5FXH4_NOSCO]	3		2	1	1	2	400		0.0075	0	0.005	0.0025	0.0025	0.005		0.00159697	0	0.000882661	0.000326906	0.000317289	0.000533149
A0A2R5FLB6	Phosphoribosylaminoimidazole-succinocarboxamide synthase OS=Nostoc commune NIES-4072 OX=2005467 GN=purC PE=3 SV=1 - [A0A2R5FLB6_NOSCO]	1	1	1	1	3	3	245		0.00408163	0.00408163	0.00408163	0.00408163	0.0122449	0.0122449		0.000869098	0.000643391	0.00072054	0.000533723	0.00155407	0.00130567
A0A2R5FMS9	Uncharacterized protein OS=Nostoc commune NIES-4072 OX=2005467 GN=NIES4072_30060 PE=4 SV=1 - [A0A2R5FMS9_NOSCO]	3		5	4	5	2	587		0.00511073	0	0.00851789	0.00681431	0.00851789	0.00340716		0.00108822	0	0.00150368	0.000891054	0.00108105	0.000363304
A0A2R5FWT8	Sucrose synthase OS=Nostoc commune NIES-4072 OX=2005467 GN=NIES4072_37880 PE=4 SV=1 - [A0A2R5FWT8_NOSCO]	5		2	4	7	5	806		0.00620347	0	0.00248139	0.00496278	0.00868486	0.00620347		0.0013209	0	0.000438045	0.000648944	0.00110224	0.000661475
A0A2R5FII5	ATP-dependent Clp protease proteolytic subunit OS=Nostoc commune NIES-4072 OX=2005467 GN=clpP PE=3 SV=1 - [A0A2R5FII5_NOSCO]	1	1	1	1	1	2	220		0.00454545	0.00454545	0.00454545	0.00454545	0.00454545	0.00909091		0.000967859	0.000716504	0.000802419	0.000594374	0.000576888	0.000969362
A0A2R5FXQ3	Alcohol dehydrogenase OS=Nostoc commune NIES-4072 OX=2005467 GN=NIES4072_43020 PE=4 SV=1 - [A0A2R5FXQ3_NOSCO]	2		2	1		1	268		0.00746269	0	0.00746269	0.00373134	0	0.00373134		0.00158902	0	0.0013174	0.000487919	0	0.000397872
A0A2R5FNN8	Photosystem II lipoprotein Psb27 OS=Nostoc commune NIES-4072 OX=2005467 GN=psb27 PE=3 SV=1 - [A0A2R5FNN8_NOSCO]		1				1	134		0	0.00746269	0	0	0	0.00746269		0	0.00117635	0	0	0	0.000795745
A0A2R5FHY1	ATP-dependent Clp protease proteolytic subunit OS=Nostoc commune NIES-4072 OX=2005467 GN=clpP PE=3 SV=1 - [A0A2R5FHY1_NOSCO]		1		1	1	1	201		0	0.00497512	0	0.00497512	0.00497512	0.00497512		0	0.000784233	0	0.000650558	0.00063142	0.000530496
A0A2R5FPU9	Uncharacterized protein OS=Nostoc commune NIES-4072 OX=2005467 GN=NIES4072_37280 PE=4 SV=1 - [A0A2R5FPU9_NOSCO]	17	13	25	32	41	34	326		0.0521472	0.0398773	0.0766871	0.0981595	0.125767	0.104294		0.0111037	0.00628589	0.0135377	0.0128356	0.0159618	0.0111209
A0A2R5FJD5	Glycosyl transferase family protein OS=Nostoc commune NIES-4072 OX=2005467 GN=NIES4072_20600 PE=4 SV=1 - [A0A2R5FJD5_NOSCO]			1	3	1	3	337		0	0	0.00296736	0.00890208	0.00296736	0.00890208		0	0	0.000523835	0.00116406	0.000376604	0.000949226
A0A2R5FRT0	Phycobilisome protein OS=Nostoc commune NIES-4072 OX=2005467 GN=NIES4072_25780 PE=3 SV=1 - [A0A2R5FRT0_NOSCO]		1					164		0	0.00609756	0	0	0	0		0	0.000961164	0	0	0	0
A0A2R5FXM1	IMP dehydrogenase family protein OS=Nostoc commune NIES-4072 OX=2005467 GN=NIES4072_40920 PE=4 SV=1 - [A0A2R5FXM1_NOSCO]	3	2	3	2	3	2	387		0.00775194	0.00516796	0.00775194	0.00516796	0.00775194	0.00516796		0.00165061	0.00081463	0.00136847	0.000675774	0.000983841	0.000551058
A0A2R5FX10	Homoserine dehydrogenase OS=Nostoc commune NIES-4072 OX=2005467 GN=NIES4072_57040 PE=3 SV=1 - [A0A2R5FX10_NOSCO]	2		2	1	2	1	428		0.0046729	0	0.0046729	0.00233645	0.0046729	0.00233645		0.000994995	0	0.000824917	0.000305519	0.000593063	0.000249135
A0A2R5FLU2	RNP-1 like RNA-binding protein OS=Nostoc commune NIES-4072 OX=2005467 GN=NIES4072_02500 PE=4 SV=1 - [A0A2R5FLU2_NOSCO]		1	1	1		5	107		0	0.00934579	0.00934579	0.00934579	0	0.046729		0	0.00147319	0.00164983	0.00122208	0	0.0049827
A0A2R5FFZ3	Polyphosphate kinase OS=Nostoc commune NIES-4072 OX=2005467 GN=ppk PE=3 SV=1 - [A0A2R5FFZ3_NOSCO]	6		3	4	3	5	750		0.008	0	0.004	0.00533333	0.004	0.00666667		0.00170343	0	0.000706129	0.000697399	0.000507662	0.000710865
A0A2R5FWN4	Uncharacterized protein OS=Nostoc commune NIES-4072 OX=2005467 GN=NIES4072_64070 PE=4 SV=1 - [A0A2R5FWN4_NOSCO]		1					156		0	0.00641026	0	0	0	0		0	0.00101045	0	0	0	0
A0A2R5FSQ1	50S ribosomal protein L28 OS=Nostoc commune NIES-4072 OX=2005467 GN=rpmB PE=3 SV=1 - [A0A2R5FSQ1_NOSCO]				1	1	1	78		0	0	0	0.0128205	0.0128205	0.0128205		0	0	0	0.00167644	0.00162712	0.00136705
A0A2R5FQJ0	Type 11 methyltransferase OS=Nostoc commune NIES-4072 OX=2005467 GN=NIES4072_39860 PE=4 SV=1 - [A0A2R5FQJ0_NOSCO]				1	2	1	322		0	0	0	0.00310559	0.00621118	0.00310559		0	0	0	0.000406094	0.000788295	0.000331148
A0A2R5FP36	Tryptophan synthase beta chain OS=Nostoc commune NIES-4072 OX=2005467 GN=trpB PE=3 SV=1 - [A0A2R5FP36_NOSCO]	1		2	3	3	2	411		0.00243309	0	0.00486618	0.00729927	0.00729927	0.00486618		0.000518075	0	0.000859038	0.000954469	0.00092639	0.00051888
A0A2R5G0X3	Probable 2-phosphosulfolactate phosphatase OS=Nostoc commune NIES-4072 OX=2005467 GN=comB PE=3 SV=1 - [A0A2R5G0X3_NOSCO]		1		1	1	2	246		0	0.00406504	0	0.00406504	0.00406504	0.00813008		0	0.000640776	0	0.000531554	0.000515916	0.000866909
A0A2R5FQH8	Short-chain dehydrogenase/reductase SDR OS=Nostoc commune NIES-4072 OX=2005467 GN=NIES4072_42360 PE=3 SV=1 - [A0A2R5FQH8_NOSCO]		1	1	1	1	2	257		0	0.00389105	0.00389105	0.00389105	0.00389105	0.0077821		0	0.00061335	0.000686896	0.000508802	0.000493834	0.000829804
A0A2R5FFG8	VacB/RNase II family 3'-5' exoribonuclease OS=Nostoc commune NIES-4072 OX=2005467 GN=NIES4072_09090 PE=3 SV=1 - [A0A2R5FFG8_NOSCO]	5		4	7	6	5	783		0.0063857	0	0.00510856	0.00893997	0.00766284	0.0063857		0.0013597	0	0.000901825	0.00116901	0.000972532	0.000680905
T1SWJ9	Water stress protein OS=Nostoc commune NCV-WSP1 OX=1387637 GN=wsp PE=4 SV=1 - [T1SWJ9_NOSCO]	21	17	30	29	34	30	337		0.0623145	0.0504451	0.0890208	0.0860534	0.10089	0.0890208		0.0132686	0.00795171	0.015715	0.0112525	0.0128045	0.00949226
A0A2R5FQG5	Aminotransferase class I and II OS=Nostoc commune NIES-4072 OX=2005467 GN=NIES4072_46780 PE=4 SV=1 - [A0A2R5FQG5_NOSCO]	2		2			1	427		0.00468384	0	0.00468384	0	0	0.00234192		0.000997325	0	0.000826849	0	0	0.000249718
A0A2R5FPU7	Valine--tRNA ligase OS=Nostoc commune NIES-4072 OX=2005467 GN=valS PE=3 SV=1 - [A0A2R5FPU7_NOSCO]	9		5	5	5	5	1003		0.00897308	0	0.00498504	0.00498504	0.00498504	0.00498504		0.00191063	0	0.000880021	0.000651856	0.000632679	0.000531554
A0A2R5FR67	RNA-binding S1 domain-containing protein OS=Nostoc commune NIES-4072 OX=2005467 GN=NIES4072_49310 PE=4 SV=1 - [A0A2R5FR67_NOSCO]	7		5	5	5	6	716		0.00977654	0	0.00698324	0.00698324	0.00698324	0.00837989		0.00208171	0	0.00123277	0.000913144	0.000886281	0.000893546
A0A2R5FHT7	Glutamine amidotransferase of anthranilate synthase OS=Nostoc commune NIES-4072 OX=2005467 GN=NIES4072_14360 PE=4 SV=1 - [A0A2R5FHT7_NOSCO]		1		1		1	199		0	0.00502513	0	0.00502513	0	0.00502513		0	0.000792115	0	0.000657097	0	0.000535828
A0A2R5FFQ0	LuxR family two component transcriptional regulator OS=Nostoc commune NIES-4072 OX=2005467 GN=NIES4072_02450 PE=4 SV=1 - [A0A2R5FFQ0_NOSCO]		2				1	239		0	0.0083682	0	0	0	0.0041841		0	0.00131909	0	0	0	0.00044615
A0A2R5FY29	RNA polymerase sigma factor OS=Nostoc commune NIES-4072 OX=2005467 GN=NIES4072_44330 PE=3 SV=1 - [A0A2R5FY29_NOSCO]	1		2		1		339		0.00294985	0	0.00589971	0	0.00294985	0		0.000628109	0	0.00104149	0	0.000374382	0
A0A2R5FQ57	Histidine kinase OS=Nostoc commune NIES-4072 OX=2005467 GN=NIES4072_41030 PE=4 SV=1 - [A0A2R5FQ57_NOSCO]	1		2				400		0.0025	0	0.005	0	0	0		0.000532322	0	0.000882661	0	0	0
A0A2R5FQ81	Uncharacterized protein OS=Nostoc commune NIES-4072 OX=2005467 GN=NIES4072_14450 PE=4 SV=1 - [A0A2R5FQ81_NOSCO]		1					150		0	0.00666667	0	0	0	0		0	0.00105087	0	0	0	0
A0A2R5FK45	ATPase central domain-containing protein OS=Nostoc commune NIES-4072 OX=2005467 GN=NIES4072_28130 PE=4 SV=1 - [A0A2R5FK45_NOSCO]	2		2	3	4	5	503		0.00397614	0	0.00397614	0.00596421	0.00795229	0.00994036		0.000846636	0	0.000701917	0.000779894	0.00100927	0.00105994
A0A2R5FHA2	Ferric uptake regulator family protein OS=Nostoc commune NIES-4072 OX=2005467 GN=NIES4072_16810 PE=3 SV=1 - [A0A2R5FHA2_NOSCO]		1					151		0	0.00662252	0	0	0	0		0	0.00104391	0	0	0	0
A0A2R5FTC5	Microcompartment protein OS=Nostoc commune NIES-4072 OX=2005467 GN=NIES4072_57180 PE=4 SV=1 - [A0A2R5FTC5_NOSCO]		2		1	1	1	262		0	0.00763359	0	0.00381679	0.00381679	0.00381679		0	0.00120329	0	0.000499092	0.00048441	0.000406984
A0A2R5G1A4	Kelch repeat-containing protein OS=Nostoc commune NIES-4072 OX=2005467 GN=NIES4072_55500 PE=4 SV=1 - [A0A2R5G1A4_NOSCO]	2		3	5	5	5	495		0.0040404	0	0.00606061	0.010101	0.010101	0.010101		0.000860319	0	0.00106989	0.00132083	0.00128197	0.00107707
A0A2R5FT23	Signal peptide peptidase SppA, 36K type OS=Nostoc commune NIES-4072 OX=2005467 GN=NIES4072_56050 PE=4 SV=1 - [A0A2R5FT23_NOSCO]		2	1	2	1	2	273		0	0.00732601	0.003663	0.00732601	0.003663	0.00732601		0	0.0011548	0.000646638	0.000957965	0.000464892	0.000781171
A0A2R5FQE1	GTPase Der OS=Nostoc commune NIES-4072 OX=2005467 GN=der PE=3 SV=1 - [A0A2R5FQE1_NOSCO]	3		1	4	3	2	456		0.00657895	0	0.00219298	0.00877193	0.00657895	0.00438596		0.00140085	0	0.000387132	0.00114704	0.00083497	0.000467674
A0A2R5FVL4	Photosystem II 12 kDa extrinsic protein OS=Nostoc commune NIES-4072 OX=2005467 GN=psbU PE=3 SV=1 - [A0A2R5FVL4_NOSCO]		1					142		0	0.00704225	0	0	0	0		0	0.00111008	0	0	0	0
A0A2R5FDH2	Peptidylprolyl isomerase OS=Nostoc commune NIES-4072 OX=2005467 GN=NIES4072_00030 PE=4 SV=1 - [A0A2R5FDH2_NOSCO]		3				1	264		0	0.0113636	0	0	0	0.00378788		0	0.00179126	0	0	0	0.000403901
A0A2R5FXK4	von Willebrand factor type A OS=Nostoc commune NIES-4072 OX=2005467 GN=NIES4072_42520 PE=4 SV=1 - [A0A2R5FXK4_NOSCO]	1	1	1	1	2	2	224		0.00446429	0.00446429	0.00446429	0.00446429	0.00892857	0.00892857		0.000950575	0.000703709	0.00078809	0.00058376	0.00113317	0.000952052
A0A2R5FV96	Cytochrome c-550 OS=Nostoc commune NIES-4072 OX=2005467 GN=psbV PE=3 SV=1 - [A0A2R5FV96_NOSCO]		1					163		0	0.00613497	0	0	0	0		0	0.000967061	0	0	0	0
A0A2R5FX07	NAD(P)H-quinone oxidoreductase subunit K OS=Nostoc commune NIES-4072 OX=2005467 GN=ndhK PE=3 SV=1 - [A0A2R5FX07_NOSCO]	1	9	4	4	6	7	245		0.00408163	0.0367347	0.0163265	0.0163265	0.0244898	0.0285714		0.000869098	0.00579052	0.00288216	0.00213489	0.00310813	0.00304657
A0A2R5G3Y1	Nitrogenase molybdenum-iron protein beta chain OS=Nostoc commune NIES-4072 OX=2005467 GN=NIES4072_62250 PE=3 SV=1 - [A0A2R5G3Y1_NOSCO]	4		4	1	3	1	511		0.00782779	0	0.00782779	0.00195695	0.00587084	0.00195695		0.00166676	0	0.00138186	0.000255895	0.0007451	0.000208669
A0A2R5FUR3	Phosphoglycerate mutase OS=Nostoc commune NIES-4072 OX=2005467 GN=NIES4072_36220 PE=3 SV=1 - [A0A2R5FUR3_NOSCO]	4		5	3	4	4	450		0.00888889	0	0.0111111	0.00666667	0.00888889	0.00888889		0.0018927	0	0.00196147	0.000871748	0.00112814	0.00094782
A0A2R5FNY9	Type 11 methyltransferase OS=Nostoc commune NIES-4072 OX=2005467 GN=NIES4072_16250 PE=4 SV=1 - [A0A2R5FNY9_NOSCO]	1	1	1	1		1	256		0.00390625	0.00390625	0.00390625	0.00390625	0	0.00390625		0.000831753	0.000615746	0.000689579	0.00051079	0	0.000416523
A0A2R5FFC1	Transglutaminase domain-containing protein OS=Nostoc commune NIES-4072 OX=2005467 GN=NIES4072_08550 PE=4 SV=1 - [A0A2R5FFC1_NOSCO]	3		2	1	2	1	574		0.00522648	0	0.00348432	0.00174216	0.00348432	0.00174216		0.00111287	0	0.000615095	0.000227809	0.000442214	0.000185766
A0A2R5FQ25	Single-stranded nucleic acid binding R3H domain-containing protein OS=Nostoc commune NIES-4072 OX=2005467 GN=NIES4072_45440 PE=4 SV=1 - [A0A2R5FQ25_NOSCO]	2			1	2	1	606		0.00330033	0	0	0.00165017	0.00330033	0.00165017		0.000702736	0	0	0.000215779	0.000418863	0.000175957
A0A2R5FS16	Uncharacterized protein OS=Nostoc commune NIES-4072 OX=2005467 GN=NIES4072_52440 PE=4 SV=1 - [A0A2R5FS16_NOSCO]						1	124		0	0	0	0	0	0.00806452		0	0	0	0	0	0.000859918
A0A2R5FJR6	Uncharacterized protein OS=Nostoc commune NIES-4072 OX=2005467 GN=NIES4072_01290 PE=4 SV=1 - [A0A2R5FJR6_NOSCO]	1	1	1	1	1	1	145		0.00689655	0.00689655	0.00689655	0.00689655	0.00689655	0.00689655		0.00146848	0.00108711	0.00121746	0.000901808	0.000875279	0.000735378
A0A2R5FTW1	Protein GrpE OS=Nostoc commune NIES-4072 OX=2005467 GN=grpE PE=3 SV=1 - [A0A2R5FTW1_NOSCO]	2	2	2	2	2	1	249		0.00803213	0.00803213	0.00803213	0.00803213	0.00803213	0.00401606		0.00171027	0.00126611	0.00141793	0.0010503	0.0010194	0.000428232
A0A2R5FSZ0	Endo-1,4-beta-xylanase A OS=Nostoc commune NIES-4072 OX=2005467 GN=xlnA PE=4 SV=1 - [A0A2R5FSZ0_NOSCO]		2	1				208		0	0.00961538	0.00480769	0	0	0		0	0.00151568	0.000848713	0	0	0
A0A2R5FJ15	Uncharacterized protein OS=Nostoc commune NIES-4072 OX=2005467 GN=NIES4072_19290 PE=4 SV=1 - [A0A2R5FJ15_NOSCO]		2	1	1		1	312		0	0.00641026	0.00320513	0.00320513	0	0.00320513		0	0.00101045	0.000565808	0.00041911	0	0.000341762
A0A2R5G2R7	50S ribosomal protein L23 OS=Nostoc commune NIES-4072 OX=2005467 GN=rplW PE=3 SV=1 - [A0A2R5G2R7_NOSCO]				1		1	104		0	0	0	0.00961538	0	0.00961538		0	0	0	0.00125733	0	0.00102529
A0A2R5FMP7	Uncharacterized protein OS=Nostoc commune NIES-4072 OX=2005467 GN=NIES4072_37110 PE=4 SV=1 - [A0A2R5FMP7_NOSCO]				3	1	1	343		0	0	0	0.00874636	0.00291545	0.00291545		0	0	0	0.00114369	0.000370016	0.000310874
A0A2R5FII3	Uncharacterized protein OS=Nostoc commune NIES-4072 OX=2005467 GN=NIES4072_21850 PE=4 SV=1 - [A0A2R5FII3_NOSCO]				1	3	2	354		0	0	0	0.00282486	0.00847458	0.00564972		0	0	0	0.000369385	0.00107555	0.000602428
A0A2R5FNB9	Glutathione synthetase OS=Nostoc commune NIES-4072 OX=2005467 GN=gshB PE=3 SV=1 - [A0A2R5FNB9_NOSCO]		1		2	2	2	324		0	0.00308642	0	0.00617284	0.00617284	0.00617284		0	0.000486515	0	0.000807174	0.000783429	0.000658208
A0A2R5FWH1	Uncharacterized protein OS=Nostoc commune NIES-4072 OX=2005467 GN=NIES4072_55170 PE=4 SV=1 - [A0A2R5FWH1_NOSCO]	1	1	1	1	1	1	157		0.00636943	0.00636943	0.00636943	0.00636943	0.00636943	0.00636943		0.00135623	0.00100402	0.00112441	0.00083288	0.000808379	0.000679171
A0A2R5FNZ8	Serine acetyltransferase OS=Nostoc commune NIES-4072 OX=2005467 GN=NIES4072_41760 PE=3 SV=1 - [A0A2R5FNZ8_NOSCO]						2	241		0	0	0	0	0	0.00829876		0	0	0	0	0	0.000884894
A0A2R5FHB4	Uncharacterized protein OS=Nostoc commune NIES-4072 OX=2005467 GN=NIES4072_09080 PE=4 SV=1 - [A0A2R5FHB4_NOSCO]	1		1		2	2	295		0.00338983	0	0.00338983	0	0.00677966	0.00677966		0.000721793	0	0.000598414	0	0.000860444	0.000722914
A0A2R5FMA0	Uncharacterized protein OS=Nostoc commune NIES-4072 OX=2005467 GN=NIES4072_35650 PE=4 SV=1 - [A0A2R5FMA0_NOSCO]	1	2	1			2	211		0.00473934	0.00947867	0.00473934	0	0	0.00947867		0.00100914	0.00149413	0.000836646	0	0	0.00101071
A0A2R5FXY9	GDP-mannose 4,6-dehydratase OS=Nostoc commune NIES-4072 OX=2005467 GN=gmd PE=3 SV=1 - [A0A2R5FXY9_NOSCO]	2	1	1	2	3	2	359		0.00557103	0.00278552	0.00278552	0.00557103	0.00835655	0.00557103		0.00118623	0.000439083	0.000491733	0.00072848	0.00106057	0.000594038
A0A2R5FNW6	Acetyl-coenzyme A synthetase OS=Nostoc commune NIES-4072 OX=2005467 GN=acsA PE=3 SV=1 - [A0A2R5FNW6_NOSCO]	5		2	1	2	1	657		0.00761035	0	0.00304414	0.00152207	0.00304414	0.00152207		0.00162046	0	0.000537389	0.000199029	0.000386348	0.000162298
A0A2R5FLA0	Arginine biosynthesis bifunctional protein ArgJ OS=Nostoc commune NIES-4072 OX=2005467 GN=argJ PE=3 SV=1 - [A0A2R5FLA0_NOSCO]		1		1		2	413		0	0.00242131	0	0.00242131	0	0.00484262		0	0.000381673	0	0.000316616	0	0.000516367
A0A2R5FUS8	Peptidase M16 domain-containing protein OS=Nostoc commune NIES-4072 OX=2005467 GN=NIES4072_54780 PE=3 SV=1 - [A0A2R5FUS8_NOSCO]				3	3	3	551		0	0	0	0.00544465	0.00544465	0.00544465		0	0	0	0.000711954	0.00069101	0.000580561
A0A2R5FRC0	Uncharacterized protein OS=Nostoc commune NIES-4072 OX=2005467 GN=NIES4072_24180 PE=4 SV=1 - [A0A2R5FRC0_NOSCO]	2	5	3	2	2	2	255		0.00784314	0.0196078	0.0117647	0.00784314	0.00784314	0.00784314		0.00167003	0.0030908	0.00207685	0.00102559	0.000995415	0.000836312
A0A2R5G0Z5	50S ribosomal protein L24 OS=Nostoc commune NIES-4072 OX=2005467 GN=rplX PE=3 SV=1 - [A0A2R5G0Z5_NOSCO]						1	117		0	0	0	0	0	0.00854701		0	0	0	0	0	0.000911366
A0A2R5FII8	Phosphoribosylformylglycinamidine synthase subunit PurQ OS=Nostoc commune NIES-4072 OX=2005467 GN=purQ PE=3 SV=1 - [A0A2R5FII8_NOSCO]	1	3	2	1	1	1	224		0.00446429	0.0133929	0.00892857	0.00446429	0.00446429	0.00446429		0.000950575	0.00211113	0.00157618	0.00058376	0.000566587	0.000476026
A0A2R5FER8	Flavin reductase domain-containing protein OS=Nostoc commune NIES-4072 OX=2005467 GN=NIES4072_06390 PE=3 SV=1 - [A0A2R5FER8_NOSCO]	1			1	2	3	579		0.00172712	0	0	0.00172712	0.00345423	0.00518135		0.000367753	0	0	0.000225841	0.000438395	0.000552486
A0A2R5FGR8	UDP-N-acetylglucosamine 2-epimerase OS=Nostoc commune NIES-4072 OX=2005467 GN=NIES4072_01340 PE=3 SV=1 - [A0A2R5FGR8_NOSCO]	2	1	2	1	1	2	376		0.00531915	0.00265957	0.00531915	0.00265957	0.00265957	0.00531915		0.0011326	0.000419231	0.000939001	0.000347772	0.000337541	0.00056718
A0A2R5FNQ9	Pyruvate dehydrogenase E1 component subunit alpha OS=Nostoc commune NIES-4072 OX=2005467 GN=pdhA PE=4 SV=1 - [A0A2R5FNQ9_NOSCO]	6	2	7	2	6	1	344		0.0174419	0.00581395	0.0203488	0.00581395	0.0174419	0.00290698		0.00371388	0.000916459	0.00359223	0.000760246	0.00221364	0.00030997
A0A2R5FRI2	PAP fibrillin family protein OS=Nostoc commune NIES-4072 OX=2005467 GN=NIES4072_50600 PE=4 SV=1 - [A0A2R5FRI2_NOSCO]		1					194		0	0.00515464	0	0	0	0		0	0.00081253	0	0	0	0
A0A2R5FTD2	D-fructose 1,6-bisphosphatase class 2/sedoheptulose 1,7-bisphosphatase OS=Nostoc commune NIES-4072 OX=2005467 GN=NIES4072_49630 PE=3 SV=1 - [A0A2R5FTD2_NOSCO]			2	2	2	2	345		0	0	0.0057971	0.0057971	0.0057971	0.0057971		0	0	0.00102338	0.000758042	0.000735742	0.000618144
A0A2R5FPB9	Uncharacterized protein OS=Nostoc commune NIES-4072 OX=2005467 GN=NIES4072_35580 PE=4 SV=1 - [A0A2R5FPB9_NOSCO]				1		1	108		0	0	0	0.00925926	0	0.00925926		0	0	0	0.00121076	0	0.000987313
A0A2R5FRV6	ATP-dependent zinc metalloprotease FtsH OS=Nostoc commune NIES-4072 OX=2005467 GN=ftsH PE=3 SV=1 - [A0A2R5FRV6_NOSCO]	1			2	2	1	629		0.00158983	0	0	0.00317965	0.00317965	0.00158983		0.00033852	0	0	0.000415778	0.000403547	0.000169523
A0A2R5G423	Uncharacterized protein OS=Nostoc commune NIES-4072 OX=2005467 GN=NIES4072_69050 PE=4 SV=1 - [A0A2R5G423_NOSCO]	3		2	1	2	2	412		0.00728155	0	0.00485437	0.00242718	0.00485437	0.00485437		0.00155045	0	0.000856953	0.000317384	0.000616094	0.00051762
A0A2R5FK36	Magnesium protoporphyrin O-methyltransferase OS=Nostoc commune NIES-4072 OX=2005467 GN=NIES4072_28030 PE=4 SV=1 - [A0A2R5FK36_NOSCO]				1	2	1	228		0	0	0	0.00438596	0.00877193	0.00438596		0	0	0	0.000573519	0.00111329	0.000467674
A0A2R5FUN1	S-adenosylmethionine synthase OS=Nostoc commune NIES-4072 OX=2005467 GN=metK PE=3 SV=1 - [A0A2R5FUN1_NOSCO]	2		3	1	1	1	424		0.00471698	0	0.00707547	0.00235849	0.00235849	0.00235849		0.00100438	0	0.00124905	0.000308401	0.000299329	0.000251485
A0A2R5FFV4	RpoD family RNA polymerase sigma factor OS=Nostoc commune NIES-4072 OX=2005467 GN=NIES4072_10860 PE=3 SV=1 - [A0A2R5FFV4_NOSCO]					1	1	327		0	0	0	0	0.0030581	0.0030581		0	0	0	0	0.000388121	0.000326085
A0A2R5FUC4	Aldo/keto reductase OS=Nostoc commune NIES-4072 OX=2005467 GN=NIES4072_29410 PE=4 SV=1 - [A0A2R5FUC4_NOSCO]	3	3	2				350		0.00857143	0.00857143	0.00571429	0	0	0		0.0018251	0.00135112	0.00100876	0	0	0
A0A2R5FK58	Glycoside hydrolase family protein OS=Nostoc commune NIES-4072 OX=2005467 GN=NIES4072_02890 PE=4 SV=1 - [A0A2R5FK58_NOSCO]	4		3	2	4	3	744		0.00537634	0	0.00403226	0.00268817	0.00537634	0.00403226		0.00114478	0	0.000711824	0.000351511	0.000682341	0.000429959
A0A2R5FUG7	DNA gyrase subunit A OS=Nostoc commune NIES-4072 OX=2005467 GN=gyrA PE=3 SV=1 - [A0A2R5FUG7_NOSCO]	7		6	8	9	7	868		0.00806452	0	0.00691244	0.00921659	0.0103687	0.00806452		0.00171717	0	0.00122027	0.00120518	0.00131594	0.000859918
A0A2R5FH03	Isocitrate dehydrogenase [NADP] OS=Nostoc commune NIES-4072 OX=2005467 GN=NIES4072_11010 PE=4 SV=1 - [A0A2R5FH03_NOSCO]	3		2	1	1	1	473		0.00634249	0	0.00422833	0.00211416	0.00211416	0.00211416		0.0013505	0	0.000746437	0.000276453	0.00026832	0.000225433
A0A2R5G7G0	Uncharacterized protein OS=Nostoc commune NIES-4072 OX=2005467 GN=NIES4072_73560 PE=4 SV=1 - [A0A2R5G7G0_NOSCO]				1			176		0	0	0	0.00568182	0	0		0	0	0	0.000742967	0	0
A0A2R5FLM6	Uncharacterized protein OS=Nostoc commune NIES-4072 OX=2005467 GN=NIES4072_28420 PE=4 SV=1 - [A0A2R5FLM6_NOSCO]				1	1	1	100		0	0	0	0.01	0.01	0.01		0	0	0	0.00130762	0.00126915	0.0010663
A0A2R5FVQ5	FeS assembly protein SufB OS=Nostoc commune NIES-4072 OX=2005467 GN=NIES4072_34230 PE=4 SV=1 - [A0A2R5FVQ5_NOSCO]	3		1	2	3	2	479		0.00626305	0	0.00208768	0.00417537	0.00626305	0.00417537		0.00133358	0	0.000368543	0.00054598	0.000794877	0.000445218
A0A2R5G179	Peptidase M3A and M3B, thimet/oligopeptidase F OS=Nostoc commune NIES-4072 OX=2005467 GN=NIES4072_55300 PE=3 SV=1 - [A0A2R5G179_NOSCO]	3		2	2	3	2	703		0.00426743	0	0.00284495	0.00284495	0.00426743	0.00284495		0.000908658	0	0.000502225	0.000372012	0.000541602	0.000303356
A0A2R5FFF7	Uncharacterized protein OS=Nostoc commune NIES-4072 OX=2005467 GN=NIES4072_09050 PE=4 SV=1 - [A0A2R5FFF7_NOSCO]	2			3	2	3	684		0.00292398	0	0	0.00438596	0.00292398	0.00438596		0.000622599	0	0	0.000573519	0.000371098	0.000467674
A0A2R5G160	Transcription antitermination protein NusB OS=Nostoc commune NIES-4072 OX=2005467 GN=nusB PE=3 SV=1 - [A0A2R5G160_NOSCO]						1	213		0	0	0	0	0	0.00469484		0	0	0	0	0	0.000500609
A0A2R5FXV1	Ribonuclease PH OS=Nostoc commune NIES-4072 OX=2005467 GN=rph PE=3 SV=1 - [A0A2R5FXV1_NOSCO]		1		1		2	247		0	0.00404858	0	0.00404858	0	0.00809717		0	0.000638182	0	0.000529402	0	0.000863399
A0A2R5FGH0	LysR family transcriptional regulator OS=Nostoc commune NIES-4072 OX=2005467 GN=NIES4072_08740 PE=3 SV=1 - [A0A2R5FGH0_NOSCO]		1		2	3	2	337		0	0.00296736	0	0.00593472	0.00890208	0.00593472		0	0.000467747	0	0.000776037	0.00112981	0.000632818
A0A2R5G4G0	Lactate/malate dehydrogenase OS=Nostoc commune NIES-4072 OX=2005467 GN=NIES4072_70550 PE=3 SV=1 - [A0A2R5G4G0_NOSCO]	4	2	4				316		0.0126582	0.00632911	0.0126582	0	0	0		0.0026953	0.000997664	0.00223459	0	0	0
A0A2R5FJB7	Alkaline phosphatase OS=Nostoc commune NIES-4072 OX=2005467 GN=NIES4072_20390 PE=4 SV=1 - [A0A2R5FJB7_NOSCO]	1		1	4	5	2	522		0.00191571	0	0.00191571	0.00766284	0.00957854	0.00383142		0.00040791	0	0.000338184	0.00100201	0.00121567	0.000408543
A0A2R5FIS8	Uncharacterized protein OS=Nostoc commune NIES-4072 OX=2005467 GN=NIES4072_23170 PE=4 SV=1 - [A0A2R5FIS8_NOSCO]		1		1		1	125		0	0.008	0	0.008	0	0.008		0	0.00126105	0	0.0010461	0	0.000853038
A0A2R5FKR4	Glycosyl transferase family protein OS=Nostoc commune NIES-4072 OX=2005467 GN=NIES4072_30530 PE=4 SV=1 - [A0A2R5FKR4_NOSCO]	1	2	3	1	1	1	319		0.0031348	0.00626959	0.00940439	0.0031348	0.0031348	0.0031348		0.000667489	0.000988281	0.00166018	0.000409913	0.000397854	0.000334263
A0A2R5FU49	Peptidase M16 domain-containing protein OS=Nostoc commune NIES-4072 OX=2005467 GN=NIES4072_59850 PE=3 SV=1 - [A0A2R5FU49_NOSCO]	2	1	3	1	2	3	433		0.00461894	0.00230947	0.00692841	0.00230947	0.00461894	0.00692841		0.000983505	0.000364044	0.00122309	0.000301991	0.000586214	0.000738774
A0A2R5FZY5	ATPase domain-containing protein OS=Nostoc commune NIES-4072 OX=2005467 GN=NIES4072_54820 PE=4 SV=1 - [A0A2R5FZY5_NOSCO]	8	1	5	5	6	4	662		0.0120846	0.00151057	0.00755287	0.00755287	0.00906344	0.0060423		0.00257316	0.000238113	0.00133333	0.00098763	0.00115029	0.000644289
A0A2R5FYH3	Nitrogen fixation protein NifX OS=Nostoc commune NIES-4072 OX=2005467 GN=NIES4072_62290 PE=4 SV=1 - [A0A2R5FYH3_NOSCO]		1				1	137		0	0.00729927	0	0	0	0.00729927		0	0.00115059	0	0	0	0.00077832
A0A2R5FKG9	NmrA family protein OS=Nostoc commune NIES-4072 OX=2005467 GN=NIES4072_29290 PE=4 SV=1 - [A0A2R5FKG9_NOSCO]		1		1	1	1	332		0	0.00301205	0	0.00301205	0.00301205	0.00301205		0	0.000474792	0	0.000393862	0.000382275	0.000321174
A0A2R5FHR2	Phosphoribosylamine--glycine ligase OS=Nostoc commune NIES-4072 OX=2005467 GN=purD PE=3 SV=1 - [A0A2R5FHR2_NOSCO]	3		1	1	1		425		0.00705882	0	0.00235294	0.00235294	0.00235294	0		0.00150303	0	0.00041537	0.000307676	0.000298625	0
A0A2R5FGG0	Uncharacterized protein OS=Nostoc commune NIES-4072 OX=2005467 GN=NIES4072_13430 PE=4 SV=1 - [A0A2R5FGG0_NOSCO]	1	3	1				207		0.00483092	0.0144928	0.00483092	0	0	0		0.00102864	0.00228451	0.000852813	0	0	0
A0A2R5FTP8	30S ribosomal protein S19 OS=Nostoc commune NIES-4072 OX=2005467 GN=rpsS PE=3 SV=1 - [A0A2R5FTP8_NOSCO]				1	1	1	92		0	0	0	0.0108696	0.0108696	0.0108696		0	0	0	0.00142133	0.00137952	0.00115902
A0A2R5FHN2	Uncharacterized protein OS=Nostoc commune NIES-4072 OX=2005467 GN=NIES4072_10650 PE=4 SV=1 - [A0A2R5FHN2_NOSCO]	8	7	8	4	5	2	426		0.0187793	0.0164319	0.0187793	0.00938967	0.0117371	0.00469484		0.00399866	0.00259018	0.00331516	0.00122781	0.00148962	0.000500609
A0A2R5FPZ9	ABC transporter-related protein OS=Nostoc commune NIES-4072 OX=2005467 GN=NIES4072_45190 PE=4 SV=1 - [A0A2R5FPZ9_NOSCO]	2		3				380		0.00526316	0	0.00789474	0	0	0		0.00112068	0	0.00139368	0	0	0
A0A2R5FR57	30S ribosomal protein S12 OS=Nostoc commune NIES-4072 OX=2005467 GN=rpsL PE=3 SV=1 - [A0A2R5FR57_NOSCO]		1		1	1	1	127		0	0.00787402	0	0.00787402	0.00787402	0.00787402		0	0.00124119	0	0.00102962	0.000999334	0.000839605
A0A2R5FYK9	Uncharacterized protein OS=Nostoc commune NIES-4072 OX=2005467 GN=NIES4072_62590 PE=4 SV=1 - [A0A2R5FYK9_NOSCO]						2	208		0	0	0	0	0	0.00961538		0	0	0	0	0	0.00102529
A0A2R5FZP8	Class V aminotransferase OS=Nostoc commune NIES-4072 OX=2005467 GN=NIES4072_47970 PE=3 SV=1 - [A0A2R5FZP8_NOSCO]			1	3	2	1	382		0	0	0.0026178	0.0078534	0.0052356	0.0026178		0	0	0.000462126	0.00102693	0.000664479	0.000279136
A0A2R5FT87	Plastocyanin OS=Nostoc commune NIES-4072 OX=2005467 GN=petE PE=3 SV=1 - [A0A2R5FT87_NOSCO]	1	3	2				139		0.00719424	0.0215827	0.0143885	0	0	0		0.00153186	0.00340211	0.00254003	0	0	0
Q3I1P9	Phosphodiesterase/alkaline phosphatase D OS=Nostoc commune DRH1 OX=346667 PE=4 SV=1 - [Q3I1P9_NOSCO]	6	2	3	7	4	4	524		0.0114504	0.00381679	0.00572519	0.0133588	0.00763359	0.00763359		0.00243812	0.000601645	0.00101068	0.00174682	0.00096882	0.000813968
A0A2R5FIM4	Pentapeptide repeat-containing protein OS=Nostoc commune NIES-4072 OX=2005467 GN=NIES4072_22410 PE=4 SV=1 - [A0A2R5FIM4_NOSCO]		1					198		0	0.00505051	0	0	0	0		0	0.000796116	0	0	0	0
A0A2R5FFK2	Ribonuclease Z OS=Nostoc commune NIES-4072 OX=2005467 GN=rnz PE=3 SV=1 - [A0A2R5FFK2_NOSCO]	1		1	1	3	1	328		0.00304878	0	0.00304878	0.00304878	0.00914634	0.00304878		0.000649173	0	0.000538208	0.000398665	0.00116081	0.000325091
A0A2R5FP21	Uncharacterized protein OS=Nostoc commune NIES-4072 OX=2005467 GN=NIES4072_28650 PE=4 SV=1 - [A0A2R5FP21_NOSCO]				1	1	1	94		0	0	0	0.0106383	0.0106383	0.0106383		0	0	0	0.00139109	0.00135016	0.00113436
A0A2R5FG23	4-hydroxy-tetrahydrodipicolinate synthase OS=Nostoc commune NIES-4072 OX=2005467 GN=dapA PE=3 SV=1 - [A0A2R5FG23_NOSCO]	1	2	1	1	1	1	294		0.00340136	0.00680272	0.00340136	0.00340136	0.00340136	0.00340136		0.000724248	0.00107232	0.00060045	0.000444769	0.000431685	0.000362686
A0A2R5FJZ9	Peptidase M24 OS=Nostoc commune NIES-4072 OX=2005467 GN=NIES4072_14390 PE=3 SV=1 - [A0A2R5FJZ9_NOSCO]	1			1	1	2	436		0.00229358	0	0	0.00229358	0.00229358	0.00458716		0.000488369	0	0	0.000299913	0.00029109	0.000489127
A0A2R5FJ03	Uncharacterized protein OS=Nostoc commune NIES-4072 OX=2005467 GN=NIES4072_23910 PE=4 SV=1 - [A0A2R5FJ03_NOSCO]		1					165		0	0.00606061	0	0	0	0		0	0.000955339	0	0	0	0
A0A2R5FGH4	3-oxoacyl-[acyl-carrier-protein] reductase OS=Nostoc commune NIES-4072 OX=2005467 GN=NIES4072_13630 PE=4 SV=1 - [A0A2R5FGH4_NOSCO]	1	2	1	1			248		0.00403226	0.00806452	0.00403226	0.00403226	0	0		0.000858584	0.00127122	0.000711824	0.000527267	0	0
A0A2R5FLV3	Phosphoribosylformylglycinamidine cyclo-ligase OS=Nostoc commune NIES-4072 OX=2005467 GN=NIES4072_02600 PE=4 SV=1 - [A0A2R5FLV3_NOSCO]	1			1		2	378		0.0026455	0	0	0.0026455	0	0.00529101		0.000563304	0	0	0.000345932	0	0.000564179
A0A2R5FQ78	Uncharacterized protein OS=Nostoc commune NIES-4072 OX=2005467 GN=NIES4072_33170 PE=4 SV=1 - [A0A2R5FQ78_NOSCO]		1					202		0	0.0049505	0	0	0	0		0	0.000780351	0	0	0	0
A0A2R5FNY3	TPR repeat-containing protein OS=Nostoc commune NIES-4072 OX=2005467 GN=NIES4072_34280 PE=4 SV=1 - [A0A2R5FNY3_NOSCO]			1				226		0	0	0.00442478	0	0	0		0	0	0.000781116	0	0	0
A0A2R5FMT0	Phosphoribosylformylglycinamidine synthase subunit PurL OS=Nostoc commune NIES-4072 OX=2005467 GN=purL PE=3 SV=1 - [A0A2R5FMT0_NOSCO]	3		1	1	2	3	789		0.00380228	0	0.00126743	0.00126743	0.00253485	0.00380228		0.000809616	0	0.000223742	0.000165732	0.000321712	0.000405436
A0A2R5FLI8	Histidine kinase OS=Nostoc commune NIES-4072 OX=2005467 GN=NIES4072_01500 PE=4 SV=1 - [A0A2R5FLI8_NOSCO]	1		1	3	3	2	492		0.00203252	0	0.00203252	0.00609756	0.00609756	0.00406504		0.000432782	0	0.000358805	0.000797331	0.000773875	0.000433454
A0A2R5FG45	Uncharacterized protein OS=Nostoc commune NIES-4072 OX=2005467 GN=NIES4072_04150 PE=4 SV=1 - [A0A2R5FG45_NOSCO]		1	1	2	2	2	264		0	0.00378788	0.00378788	0.00757576	0.00757576	0.00757576		0	0.000597087	0.000668683	0.000990623	0.000961481	0.000807801
A0A2R5FPA4	Uncharacterized protein OS=Nostoc commune NIES-4072 OX=2005467 GN=NIES4072_42910 PE=4 SV=1 - [A0A2R5FPA4_NOSCO]			2		1	1	481		0	0	0.004158	0	0.002079	0.002079		0	0	0.000734022	0	0.000263857	0.000221684
A0A2R5FDY8	Surface antigen D15 domain-containing protein OS=Nostoc commune NIES-4072 OX=2005467 GN=NIES4072_02260 PE=4 SV=1 - [A0A2R5FDY8_NOSCO]	7	2	4	6	4	4	831		0.00842359	0.00240674	0.00481348	0.00722022	0.00481348	0.00481348		0.00179362	0.000379376	0.000849734	0.000944132	0.000610905	0.00051326
A0A2R5FQ46	Threonine--tRNA ligase OS=Nostoc commune NIES-4072 OX=2005467 GN=thrS PE=3 SV=1 - [A0A2R5FQ46_NOSCO]	4		3	3	3	4	616		0.00649351	0	0.00487013	0.00487013	0.00487013	0.00649351		0.00138266	0	0.000859735	0.000636829	0.000618095	0.000692401
A0A2R5FQ36	Aldo/keto reductase OS=Nostoc commune NIES-4072 OX=2005467 GN=NIES4072_20070 PE=4 SV=1 - [A0A2R5FQ36_NOSCO]	2	2	1	2	2	2	326		0.00613497	0.00613497	0.00306748	0.00613497	0.00613497	0.00613497		0.00130631	0.000967061	0.00054151	0.000802222	0.000778622	0.00065417
A0A2R5FLY1	Putative phenylacetate-CoA ligase OS=Nostoc commune NIES-4072 OX=2005467 GN=NIES4072_21330 PE=4 SV=1 - [A0A2R5FLY1_NOSCO]	1		3				507		0.00197239	0	0.00591716	0	0	0		0.000419978	0	0.00104457	0	0	0
A0A2R5FEN2	Potassium-transporting ATPase ATP-binding subunit OS=Nostoc commune NIES-4072 OX=2005467 GN=kdpB PE=3 SV=1 - [A0A2R5FEN2_NOSCO]	3		1	6	6	6	713		0.00420757	0	0.00140252	0.00841515	0.00841515	0.00841515		0.000895914	0	0.000247591	0.00110038	0.00106801	0.000897305
A0A2R5FSR3	Riboflavin biosynthesis protein RibBA OS=Nostoc commune NIES-4072 OX=2005467 GN=ribBA PE=3 SV=1 - [A0A2R5FSR3_NOSCO]	2		1		1		557		0.00359066	0	0.00179533	0	0.00179533	0		0.000764556	0	0.000316934	0	0.000227855	0
A0A2R5FV72	Cell wall hydrolase/autolysin OS=Nostoc commune NIES-4072 OX=2005467 GN=NIES4072_63590 PE=4 SV=1 - [A0A2R5FV72_NOSCO]	3	2	3	1	2	3	630		0.0047619	0.0031746	0.0047619	0.0015873	0.0031746	0.0047619		0.00101395	0.000500415	0.00084063	0.000207559	0.000402906	0.000507761
A0A2R5FVM1	DEAD/DEAH box helicase domain-containing protein OS=Nostoc commune NIES-4072 OX=2005467 GN=NIES4072_51940 PE=3 SV=1 - [A0A2R5FVM1_NOSCO]	2		1	1	4	3	510		0.00392157	0	0.00196078	0.00196078	0.00784314	0.00588235		0.000835015	0	0.000346142	0.000256397	0.000995415	0.000627234
A0A2R5FIX7	Type 11 methyltransferase OS=Nostoc commune NIES-4072 OX=2005467 GN=NIES4072_15810 PE=4 SV=1 - [A0A2R5FIX7_NOSCO]				2	2	2	352		0	0	0	0.00568182	0.00568182	0.00568182		0	0	0	0.000742967	0.00072111	0.000605851
A0A2R5FRS6	Multi-sensor signal transduction histidine kinase OS=Nostoc commune NIES-4072 OX=2005467 GN=NIES4072_51340 PE=4 SV=1 - [A0A2R5FRS6_NOSCO]	4	2	4	5	6	6	426		0.00938967	0.00469484	0.00938967	0.0117371	0.0140845	0.0140845		0.00199933	0.000740051	0.00165758	0.00153477	0.00178754	0.00150183
A0A2R5FQG3	FHA domain-containing protein OS=Nostoc commune NIES-4072 OX=2005467 GN=NIES4072_34070 PE=4 SV=1 - [A0A2R5FQG3_NOSCO]		1	1			1	146		0	0.00684932	0.00684932	0	0	0.00684932		0	0.00107966	0.00120912	0	0	0.000730341
A0A2R5G026	Uncharacterized protein OS=Nostoc commune NIES-4072 OX=2005467 GN=NIES4072_55220 PE=4 SV=1 - [A0A2R5G026_NOSCO]		2	1	2	2	2	146		0	0.0136986	0.00684932	0.0136986	0.0136986	0.0136986		0	0.00215933	0.00120912	0.00179126	0.00173857	0.00146068
A0A2R5FM73	Serine hydroxymethyltransferase OS=Nostoc commune NIES-4072 OX=2005467 GN=glyA PE=3 SV=1 - [A0A2R5FM73_NOSCO]	1	1	2	2	1	1	427		0.00234192	0.00234192	0.00468384	0.00468384	0.00234192	0.00234192		0.000498663	0.000369159	0.000826849	0.000612469	0.000297226	0.000249718
A0A2R5FRL2	Putative delta-1-pyrroline-5-carboxylate dehydrogenase OS=Nostoc commune NIES-4072 OX=2005467 GN=NIES4072_46170 PE=3 SV=1 - [A0A2R5FRL2_NOSCO]	5		2	7	6	5	1001		0.004995	0	0.001998	0.00699301	0.00599401	0.004995		0.00106358	0	0.000352712	0.000914421	0.000760732	0.000532616
A0A2R5FHT6	Imidazoleglycerol-phosphate dehydratase OS=Nostoc commune NIES-4072 OX=2005467 GN=hisB PE=3 SV=1 - [A0A2R5FHT6_NOSCO]		2		2	2	2	220		0	0.00909091	0	0.00909091	0.00909091	0.00909091		0	0.00143301	0	0.00118875	0.00115378	0.000969362
A0A2R5FZI8	Putative sensor protein OS=Nostoc commune NIES-4072 OX=2005467 GN=NIES4072_49450 PE=4 SV=1 - [A0A2R5FZI8_NOSCO]	1			3	2	3	465		0.00215054	0	0	0.00645161	0.00430108	0.00645161		0.000457912	0	0	0.000843627	0.000545873	0.000687934
O86381	RbcX protein OS=Nostoc commune OX=1178 GN=rbcX PE=4 SV=1 - [O86381_NOSCO]						1	135		0	0	0	0	0	0.00740741		0	0	0	0	0	0.00078985
A0A2R5FMQ6	Uncharacterized protein OS=Nostoc commune NIES-4072 OX=2005467 GN=NIES4072_07200 PE=4 SV=1 - [A0A2R5FMQ6_NOSCO]				1			86		0	0	0	0.0116279	0	0		0	0	0	0.00152049	0	0
F2Z6W9	Water stress protein OS=Nostoc commune KU002 OX=450202 GN=wspA PE=4 SV=1 - [F2Z6W9_NOSCO]	9	13	8	6	5	4	333		0.027027	0.039039	0.024024	0.018018	0.015015	0.012012		0.00575483	0.00615376	0.00424101	0.00235608	0.00190564	0.00128084
A0A2R5FQC7	GTP cyclohydrolase 1 OS=Nostoc commune NIES-4072 OX=2005467 GN=folE PE=3 SV=1 - [A0A2R5FQC7_NOSCO]		1				1	235		0	0.00425532	0	0	0	0.00425532		0	0.00067077	0	0	0	0.000453744
A0A2R5FNB8	Dihydrolipoamide acetyltransferase component of pyruvate dehydrogenase complex OS=Nostoc commune NIES-4072 OX=2005467 GN=NIES4072_39430 PE=3 SV=1 - [A0A2R5FNB8_NOSCO]	3		2	3	2	3	433		0.00692841	0	0.00461894	0.00692841	0.00461894	0.00692841		0.00147526	0	0.000815391	0.000905974	0.000586214	0.000738774
A0A2R5FKT1	Uncharacterized protein OS=Nostoc commune NIES-4072 OX=2005467 GN=NIES4072_30570 PE=4 SV=1 - [A0A2R5FKT1_NOSCO]			1	1	2	1	161		0	0	0.00621118	0.00621118	0.0124224	0.00621118		0	0	0.00109647	0.000812188	0.00157659	0.000662297
A0A2R5FNU4	NAD(P)H-quinone oxidoreductase subunit 1 OS=Nostoc commune NIES-4072 OX=2005467 GN=ndhA PE=3 SV=1 - [A0A2R5FNU4_NOSCO]	1			2	2	2	372		0.00268817	0	0	0.00537634	0.00537634	0.00537634		0.000572389	0	0	0.000703023	0.000682341	0.000573278
A0A2R5FPC0	Fis family transcriptional regulator OS=Nostoc commune NIES-4072 OX=2005467 GN=NIES4072_11300 PE=4 SV=1 - [A0A2R5FPC0_NOSCO]	3		1	3	3	1	733		0.00409277	0	0.00136426	0.00409277	0.00409277	0.00136426		0.000871469	0	0.000240835	0.00053518	0.000519436	0.00014547
A0A2R5FNG2	UDP-N-acetylglucosamine 1-carboxyvinyltransferase OS=Nostoc commune NIES-4072 OX=2005467 GN=murA PE=3 SV=1 - [A0A2R5FNG2_NOSCO]	1		2	1	2	2	435		0.00229885	0	0.0045977	0.00229885	0.0045977	0.0045977		0.000489492	0	0.000811642	0.000300603	0.000583519	0.000490252
[truncated: 619 more rows]

## Sheet: Maxcount-filter
Accession	Description	CE1	CE2	CE3	AN1	AN2	AN3	Maxcount			Venn analysis	CE	AN
[truncated: 1,147 more rows]

[truncated: 1 more sheets: Filtered proteins for functions]
